# Supplementary material for: Rh(iii)-catalyzed heteroannular-selective heteroarylation of biaryls: facile access to heteroacenes with sulfur-embedded 5–7 ring topology
Source: Chem Sci. 2026 Jan 3;17(9):4594–600. doi: 10.1039/d5sc08209a (PMC12794288; doi:10.1039/d5sc08209a)
Supplement: SC-017-D5SC08209A-s002 [file SC-017-D5SC08209A-s002.cif]

# Supplementary Information (SI) for Chemical Science.
# This journal is © The Royal Society of Chemistry 2026

####################################################################### 
# 
# This file contains crystal structure data downloaded from the 
# Cambridge Structural Database (CSD) hosted by the Cambridge 
# Crystallographic Data Centre (CCDC).
# 
# Full information about CCDC data access policies and citation 
# guidelines are available at http://www.ccdc.cam.ac.uk/access/V1 
# 
# Audit and citation data items may have been added by the CCDC. 
# Please retain this information to preserve the provenance of 
# this file and to allow appropriate attribution of the data. 
# 
#######################################################################

data_c-h-o-n-s-2
_database_code_depnum_ccdc_archive 'CCDC 2281727'
loop_
_audit_author_name
_audit_author_address
'Li Yang'
;Hubei Normal University
China
;
_audit_update_record             
;
2023-07-15 deposited with the CCDC.	2026-01-02 downloaded from the CCDC.
;
_audit_creation_date             2023-07-13
_audit_creation_method           
;
Olex2 1.3-alpha
(compiled 2019.04.09 svn.r3586 for OlexSys, GUI svn.r5731)
;
_shelx_SHELXL_version_number     2018/3
_chemical_name_common            ?
_chemical_name_systematic        ?
_chemical_formula_moiety         'C21 H16 S2'
_chemical_formula_sum            'C21 H16 S2'
_chemical_formula_weight         332.46
_chemical_melting_point          ?
loop_
_atom_type_symbol
_atom_type_description
_atom_type_scat_dispersion_real
_atom_type_scat_dispersion_imag
_atom_type_scat_source
C C 0.0181 0.0091 'International Tables Vol C Tables 4.2.6.8 and 6.1.1.4'
H H 0.0000 0.0000 'International Tables Vol C Tables 4.2.6.8 and 6.1.1.4'
S S 0.3331 0.5567 'International Tables Vol C Tables 4.2.6.8 and 6.1.1.4'

_shelx_space_group_comment       
;
The symmetry employed for this shelxl refinement is uniquely defined
by the following loop, which should always be used as a source of
symmetry information in preference to the above space-group names.
They are only intended as comments.
;
_space_group_crystal_system      orthorhombic
_space_group_IT_number           61
_space_group_name_H-M_alt        'P b c a'
_space_group_name_Hall           '-P 2ac 2ab'
loop_
_space_group_symop_operation_xyz
'x, y, z'
'-x+1/2, -y, z+1/2'
'-x, y+1/2, -z+1/2'
'x+1/2, -y+1/2, -z'
'-x, -y, -z'
'x-1/2, y, -z-1/2'
'x, -y-1/2, z-1/2'
'-x-1/2, y-1/2, z'

_cell_length_a                   10.7590(2)
_cell_length_b                   15.6784(3)
_cell_length_c                   20.0594(4)
_cell_angle_alpha                90
_cell_angle_beta                 90
_cell_angle_gamma                90
_cell_volume                     3383.70(11)
_cell_formula_units_Z            8
_cell_measurement_reflns_used    6797
_cell_measurement_temperature    293(2)
_cell_measurement_theta_max      67.9590
_cell_measurement_theta_min      4.0970
_shelx_estimated_absorpt_T_max   0.679
_shelx_estimated_absorpt_T_min   0.604
_exptl_absorpt_coefficient_mu    2.799
_exptl_absorpt_correction_T_max  1.00000
_exptl_absorpt_correction_T_min  0.13616
_exptl_absorpt_correction_type   multi-scan
_exptl_absorpt_process_details   
;
CrysAlisPro 1.171.40.53 (Rigaku Oxford Diffraction, 2019)
Empirical absorption correction using spherical harmonics,
 implemented in SCALE3 ABSPACK scaling algorithm.
;
_exptl_absorpt_special_details   ?
_exptl_crystal_colour            'clear light yellow'
_exptl_crystal_colour_lustre     clear
_exptl_crystal_colour_modifier   light
_exptl_crystal_colour_primary    yellow
_exptl_crystal_density_diffrn    1.305
_exptl_crystal_density_meas      ?
_exptl_crystal_density_method    ?
_exptl_crystal_description       block
_exptl_crystal_F_000             1392
_exptl_crystal_size_max          0.2
_exptl_crystal_size_mid          0.18
_exptl_crystal_size_min          0.15
_exptl_transmission_factor_max   ?
_exptl_transmission_factor_min   ?
_diffrn_reflns_av_R_equivalents  0.0523
_diffrn_reflns_av_unetI/netI     0.0356
_diffrn_reflns_Laue_measured_fraction_full 0.997
_diffrn_reflns_Laue_measured_fraction_max 0.993
_diffrn_reflns_limit_h_max       10
_diffrn_reflns_limit_h_min       -12
_diffrn_reflns_limit_k_max       18
_diffrn_reflns_limit_k_min       -18
_diffrn_reflns_limit_l_max       24
_diffrn_reflns_limit_l_min       -24
_diffrn_reflns_number            11547
_diffrn_reflns_point_group_measured_fraction_full 0.997
_diffrn_reflns_point_group_measured_fraction_max 0.993
_diffrn_reflns_theta_full        67.684
_diffrn_reflns_theta_max         68.158
_diffrn_reflns_theta_min         4.408
_diffrn_ambient_temperature      293(2)
_diffrn_detector                 'CCD plate'
_diffrn_detector_area_resol_mean 10.0000
_diffrn_detector_type            HyPix3000
_diffrn_measured_fraction_theta_full 0.997
_diffrn_measured_fraction_theta_max 0.993
_diffrn_measurement_details      
;
List of Runs (angles in degrees, time in seconds):

  # Type    Start    End  Width  t~exp~   \w     \q     \k     \f   Frames
#--------------------------------------------------------------------------
  1  \w     10.00  36.00   0.50    0.20    --   43.86 -36.00  43.00   52
  2  \w     22.00  47.00   0.50    0.20    --   43.86-116.00 -30.00   50
  3  \w     53.00  79.00   0.50    0.27    --   96.32-116.00 -30.00   52
  4  \w     29.00  88.00   0.50    0.27    --   96.32 -33.00-120.00  118
  5  \w     50.00 103.00   0.50    0.27    --   96.32 -88.00-138.00  106
  6  \w     49.00  74.00   0.50    0.20    --   43.86-165.00-177.00   50
  7  \w     30.00 111.00   0.50    0.27    --   96.32-117.00-120.00  162
  8  \w     92.00 164.00   0.50    0.27    --   96.32  33.00 -30.00  144
  9  \w     91.00 117.00   0.50    0.27    --   96.32 116.00  58.00   52
 10  \w     61.00 106.00   0.50    0.20    --   43.86 138.00  90.00   90
 11  \w    -50.00  -3.00   0.50    0.20    --  -41.99 116.00  58.00   94
 12  \w    -35.00  24.00   0.50    0.20    --  -41.99  88.00 -21.00  118
 13  \w    -68.00 -26.00   0.50    0.20    --  -41.99 -54.00-120.00   84
 14  \w    -51.00  10.00   0.50    0.20    --  -41.99  36.00-159.00  122
 15  \w    -26.00  -1.00   0.50    0.20    --   43.86 -88.00-138.00   50
 16  \w     57.00  90.00   0.50    0.20    --   43.86  36.00-159.00   66
 17  \w    107.00 151.00   0.50    0.27    --   96.32  36.00-159.00   88
 18  \w     74.00  99.00   0.50    0.20    --   43.86 165.00-153.00   50
 19  \w    -92.00 -67.00   0.50    0.20    --  -41.99 -36.00  43.00   50
 20  \w    -88.00 -63.00   0.50    0.20    --  -41.99-138.00  30.00   50
 21  \w   -150.00 -81.00   0.50    0.27    --  -94.45 -33.00 120.00  138
 22  \w     68.00  94.00   0.50    0.27    --   96.32 -96.00 150.00   52
 23  \w    -98.00 -73.00   0.50    0.20    --  -41.99 -54.00-120.00   50
 24  \w   -133.00-108.00   0.50    0.27    --  -94.45 -88.00-138.00   50
 25  \w    -98.00 -50.00   0.50    0.27    --  -94.45  36.00-159.00   96
;
_diffrn_measurement_device       'four-circle diffractometer'
_diffrn_measurement_device_type  
'XtaLAB Synergy, Single source at home/near, HyPix3000'
_diffrn_measurement_method       '\w scans'
_diffrn_orient_matrix_type       
'CrysAlisPro convention (1999,Acta A55,543-557)'
_diffrn_orient_matrix_UB_11      -0.0350688000
_diffrn_orient_matrix_UB_12      0.0153946000
_diffrn_orient_matrix_UB_13      -0.0734954000
_diffrn_orient_matrix_UB_21      0.0558841000
_diffrn_orient_matrix_UB_22      -0.0872020000
_diffrn_orient_matrix_UB_23      -0.0188176000
_diffrn_orient_matrix_UB_31      -0.1270741000
_diffrn_orient_matrix_UB_32      -0.0425588000
_diffrn_orient_matrix_UB_33      0.0120339000
_diffrn_oxdiff_digest_frames     
;
0164890bd080b491127d57a5ca719f9b3b00040ff4f
;
_diffrn_oxdiff_digest_hkl        
;
0136f5a8e9db3997fe6d75be51f4706388c0dd
;
_diffrn_radiation_monochromator  mirror
_diffrn_radiation_probe          x-ray
_diffrn_radiation_type           'Cu K\a'
_diffrn_radiation_wavelength     1.54184
_diffrn_source                   'micro-focus sealed X-ray tube'
_diffrn_source_type              'PhotonJet (Cu) X-ray Source'
_reflns_Friedel_coverage         0.000
_reflns_Friedel_fraction_full    .
_reflns_Friedel_fraction_max     .
_reflns_number_gt                2628
_reflns_number_total             3071
_reflns_odcompleteness_completeness 99.85
_reflns_odcompleteness_iscentric 1
_reflns_odcompleteness_theta     66.97
_reflns_special_details          
;
 Reflections were merged by SHELXL according to the crystal
 class for the calculation of statistics and refinement.
 
 _reflns_Friedel_fraction is defined as the number of unique
 Friedel pairs measured divided by the number that would be
 possible theoretically, ignoring centric projections and
 systematic absences.
;
_reflns_threshold_expression     'I > 2\s(I)'
_computing_cell_refinement       'CrysAlisPro 1.171.40.53 (Rigaku OD, 2019)'
_computing_data_collection       'CrysAlisPro 1.171.40.53 (Rigaku OD, 2019)'
_computing_data_reduction        'CrysAlisPro 1.171.40.53 (Rigaku OD, 2019)'
_computing_molecular_graphics    'Olex2 (Dolomanov et al., 2009)'
_computing_publication_material  'Olex2 (Dolomanov et al., 2009)'
_computing_structure_refinement  'ShelXL (Sheldrick, 2015)'
_computing_structure_solution    'ShelXT (Sheldrick, 2015)'
_refine_diff_density_max         0.460
_refine_diff_density_min         -0.394
_refine_diff_density_rms         0.065
_refine_ls_extinction_coef       0.0009(2)
_refine_ls_extinction_expression Fc^*^=kFc[1+0.001xFc^2^\l^3^/sin(2\q)]^-1/4^
_refine_ls_extinction_method     'SHELXL-2018/3 (Sheldrick 2018)'
_refine_ls_goodness_of_fit_ref   1.100
_refine_ls_hydrogen_treatment    constr
_refine_ls_matrix_type           full
_refine_ls_number_parameters     210
_refine_ls_number_reflns         3071
_refine_ls_number_restraints     0
_refine_ls_R_factor_all          0.0626
_refine_ls_R_factor_gt           0.0570
_refine_ls_restrained_S_all      1.100
_refine_ls_shift/su_max          0.001
_refine_ls_shift/su_mean         0.000
_refine_ls_structure_factor_coef Fsqd
_refine_ls_weighting_details     
'w=1/[\s^2^(Fo^2^)+(0.1135P)^2^+0.3338P] where P=(Fo^2^+2Fc^2^)/3'
_refine_ls_weighting_scheme      calc
_refine_ls_wR_factor_gt          0.1651
_refine_ls_wR_factor_ref         0.1711
_refine_special_details          ?
_olex2_refinement_description    
;
1. Fixed Uiso
 At 1.2 times of:
  All C(H) groups
 At 1.5 times of:
  All C(H,H,H) groups
2.a Aromatic/amide H refined with riding coordinates:
 C2(H2), C3(H3), C4(H4), C5(H5), C7(H7), C10(H10), C11(H11), C12(H12),
 C16(H16), C17(H17), C18(H18), C19(H19), C21(H21)
2.b Idealised Me refined as rotating group:
 C20(H20A,H20B,H20C)
;
_atom_sites_solution_hydrogens   geom
_atom_sites_solution_primary     dual
_atom_sites_solution_secondary   ?
loop_
_atom_site_label
_atom_site_type_symbol
_atom_site_fract_x
_atom_site_fract_y
_atom_site_fract_z
_atom_site_U_iso_or_equiv
_atom_site_adp_type
_atom_site_occupancy
_atom_site_site_symmetry_order
_atom_site_calc_flag
_atom_site_refinement_flags_posn
_atom_site_refinement_flags_adp
_atom_site_refinement_flags_occupancy
_atom_site_disorder_assembly
_atom_site_disorder_group
S1 S 0.72146(5) 0.33800(4) 0.45874(3) 0.0475(3) Uani 1 1 d . . . . .
S2 S 0.72888(5) 0.54154(4) 0.57660(4) 0.0534(3) Uani 1 1 d . . . . .
C1 C 0.8828(2) 0.41249(16) 0.38270(11) 0.0479(6) Uani 1 1 d . . . . .
C2 C 0.9352(3) 0.4468(2) 0.32391(14) 0.0653(8) Uani 1 1 d . . . . .
H2 H 1.012427 0.473366 0.324639 0.078 Uiso 1 1 calc R . . . .
C3 C 0.8691(3) 0.4397(2) 0.26582(14) 0.0769(9) Uani 1 1 d . . . . .
H3 H 0.902589 0.461363 0.226588 0.092 Uiso 1 1 calc R . . . .
C4 C 0.7536(3) 0.4010(2) 0.26424(14) 0.0742(9) Uani 1 1 d . . . . .
H4 H 0.711316 0.397397 0.223907 0.089 Uiso 1 1 calc R . . . .
C5 C 0.6996(3) 0.3678(2) 0.32073(14) 0.0618(7) Uani 1 1 d . . . . .
H5 H 0.621433 0.342526 0.319314 0.074 Uiso 1 1 calc R . . . .
C6 C 0.7665(2) 0.37345(17) 0.38034(11) 0.0463(6) Uani 1 1 d . . . . .
C7 C 0.9342(2) 0.41223(16) 0.44829(12) 0.0471(6) Uani 1 1 d . . . . .
H7 H 1.011773 0.435059 0.458387 0.057 Uiso 1 1 calc R . . . .
C8 C 0.85920(19) 0.37546(14) 0.49460(11) 0.0405(5) Uani 1 1 d . . . . .
C9 C 0.8904(2) 0.36220(14) 0.56540(12) 0.0426(5) Uani 1 1 d . . . . .
C10 C 1.0146(2) 0.34753(17) 0.58128(14) 0.0552(7) Uani 1 1 d . . . . .
H10 H 1.073298 0.346771 0.547240 0.066 Uiso 1 1 calc R . . . .
C11 C 1.0530(3) 0.3341(2) 0.64580(16) 0.0692(8) Uani 1 1 d . . . . .
H11 H 1.136694 0.325323 0.655049 0.083 Uiso 1 1 calc R . . . .
C12 C 0.8443(3) 0.34824(18) 0.68222(13) 0.0606(7) Uani 1 1 d . . . . .
H12 H 0.787029 0.347949 0.716920 0.073 Uiso 1 1 calc R . . . .
C13 C 0.8022(2) 0.36331(15) 0.61759(11) 0.0449(6) Uani 1 1 d . . . . .
C14 C 0.6672(2) 0.37850(15) 0.60805(11) 0.0423(5) Uani 1 1 d . . . . .
C15 C 0.6202(2) 0.45964(14) 0.59091(11) 0.0421(5) Uani 1 1 d . . . . .
C16 C 0.4929(2) 0.47175(18) 0.58723(13) 0.0531(6) Uani 1 1 d . . . . .
H16 H 0.461712 0.525211 0.576112 0.064 Uiso 1 1 calc R . . . .
C17 C 0.4118(2) 0.4056(2) 0.59984(15) 0.0652(8) Uani 1 1 d . . . . .
H17 H 0.326488 0.414852 0.597468 0.078 Uiso 1 1 calc R . . . .
C18 C 0.4562(3) 0.3261(2) 0.61589(15) 0.0654(8) Uani 1 1 d . . . . .
H18 H 0.401580 0.281269 0.623886 0.078 Uiso 1 1 calc R . . . .
C19 C 0.5820(3) 0.31355(18) 0.61998(13) 0.0558(7) Uani 1 1 d . . . . .
H19 H 0.611477 0.259652 0.631141 0.067 Uiso 1 1 calc R . . . .
C20 C 0.6373(3) 0.63620(17) 0.57425(17) 0.0666(8) Uani 1 1 d . . . . .
H20A H 0.572130 0.629690 0.541984 0.100 Uiso 1 1 calc GR . . . .
H20B H 0.688910 0.683683 0.562073 0.100 Uiso 1 1 calc GR . . . .
H20C H 0.601692 0.646227 0.617411 0.100 Uiso 1 1 calc GR . . . .
C21 C 0.9673(3) 0.3338(2) 0.69657(16) 0.0745(9) Uani 1 1 d . . . . .
H21 H 0.992392 0.323912 0.740263 0.089 Uiso 1 1 calc R . . . .

loop_
_atom_site_aniso_label
_atom_site_aniso_U_11
_atom_site_aniso_U_22
_atom_site_aniso_U_33
_atom_site_aniso_U_23
_atom_site_aniso_U_13
_atom_site_aniso_U_12
S1 0.0330(4) 0.0607(4) 0.0488(4) -0.0005(3) 0.0017(2) -0.0026(2)
S2 0.0377(4) 0.0461(4) 0.0764(5) -0.0016(3) 0.0041(3) -0.0015(2)
C1 0.0446(12) 0.0530(13) 0.0461(12) -0.0032(10) 0.0096(10) 0.0042(11)
C2 0.0604(16) 0.0812(19) 0.0543(15) 0.0041(14) 0.0126(13) -0.0026(15)
C3 0.083(2) 0.098(2) 0.0499(15) 0.0099(15) 0.0143(15) 0.0066(19)
C4 0.0760(19) 0.105(3) 0.0416(14) -0.0012(15) -0.0040(13) 0.014(2)
C5 0.0492(14) 0.0792(19) 0.0569(15) -0.0064(14) -0.0033(12) 0.0074(14)
C6 0.0417(13) 0.0533(14) 0.0438(12) -0.0019(11) 0.0031(9) 0.0102(10)
C7 0.0373(11) 0.0539(13) 0.0501(13) -0.0037(11) 0.0059(9) -0.0040(11)
C8 0.0317(10) 0.0442(12) 0.0456(12) -0.0046(9) 0.0018(9) 0.0038(9)
C9 0.0376(11) 0.0427(12) 0.0475(12) 0.0004(10) 0.0019(9) 0.0044(10)
C10 0.0413(13) 0.0652(16) 0.0590(16) 0.0025(12) 0.0006(11) 0.0069(12)
C11 0.0474(15) 0.087(2) 0.0730(19) 0.0095(16) -0.0148(14) 0.0126(14)
C12 0.0597(16) 0.0752(18) 0.0469(13) 0.0094(12) 0.0023(12) 0.0043(14)
C13 0.0454(13) 0.0431(12) 0.0461(12) 0.0023(10) 0.0032(10) 0.0030(11)
C14 0.0402(12) 0.0486(12) 0.0382(11) -0.0034(9) 0.0070(9) -0.0014(10)
C15 0.0362(11) 0.0489(13) 0.0412(11) -0.0070(9) 0.0025(9) -0.0023(10)
C16 0.0376(12) 0.0638(15) 0.0579(14) -0.0065(12) -0.0001(10) 0.0034(12)
C17 0.0337(13) 0.092(2) 0.0696(17) -0.0075(16) 0.0036(11) -0.0087(14)
C18 0.0540(17) 0.0723(19) 0.0700(18) -0.0032(14) 0.0090(13) -0.0245(14)
C19 0.0553(15) 0.0550(14) 0.0569(14) 0.0013(12) 0.0115(12) -0.0079(12)
C20 0.0632(17) 0.0516(15) 0.085(2) -0.0010(14) -0.0010(15) 0.0078(14)
C21 0.069(2) 0.099(2) 0.0557(16) 0.0148(15) -0.0140(15) 0.0094(17)

_geom_special_details            
;
 All esds (except the esd in the dihedral angle between two l.s. planes)
 are estimated using the full covariance matrix.  The cell esds are taken
 into account individually in the estimation of esds in distances, angles
 and torsion angles; correlations between esds in cell parameters are only
 used when they are defined by crystal symmetry.  An approximate (isotropic)
 treatment of cell esds is used for estimating esds involving l.s. planes.
;
loop_
_geom_bond_atom_site_label_1
_geom_bond_atom_site_label_2
_geom_bond_distance
_geom_bond_site_symmetry_2
_geom_bond_publ_flag
S1 C6 1.737(2) . ?
S1 C8 1.749(2) . ?
S2 C15 1.760(2) . ?
S2 C20 1.782(3) . ?
C1 C2 1.413(3) . ?
C1 C6 1.394(4) . ?
C1 C7 1.427(3) . ?
C2 H2 0.9300 . ?
C2 C3 1.370(4) . ?
C3 H3 0.9300 . ?
C3 C4 1.383(5) . ?
C4 H4 0.9300 . ?
C4 C5 1.376(4) . ?
C5 H5 0.9300 . ?
C5 C6 1.398(4) . ?
C7 H7 0.9300 . ?
C7 C8 1.359(3) . ?
C8 C9 1.474(3) . ?
C9 C10 1.393(4) . ?
C9 C13 1.413(3) . ?
C10 H10 0.9300 . ?
C10 C11 1.375(4) . ?
C11 H11 0.9300 . ?
C11 C21 1.374(5) . ?
C12 H12 0.9300 . ?
C12 C13 1.394(3) . ?
C12 C21 1.373(4) . ?
C13 C14 1.484(3) . ?
C14 C15 1.412(3) . ?
C14 C19 1.391(3) . ?
C15 C16 1.384(4) . ?
C16 H16 0.9300 . ?
C16 C17 1.379(4) . ?
C17 H17 0.9300 . ?
C17 C18 1.373(4) . ?
C18 H18 0.9300 . ?
C18 C19 1.370(4) . ?
C19 H19 0.9300 . ?
C20 H20A 0.9600 . ?
C20 H20B 0.9600 . ?
C20 H20C 0.9600 . ?
C21 H21 0.9300 . ?

loop_
_geom_angle_atom_site_label_1
_geom_angle_atom_site_label_2
_geom_angle_atom_site_label_3
_geom_angle
_geom_angle_site_symmetry_1
_geom_angle_site_symmetry_3
_geom_angle_publ_flag
C6 S1 C8 91.65(11) . . ?
C15 S2 C20 104.16(13) . . ?
C2 C1 C7 128.0(2) . . ?
C6 C1 C2 119.8(2) . . ?
C6 C1 C7 112.2(2) . . ?
C1 C2 H2 120.9 . . ?
C3 C2 C1 118.2(3) . . ?
C3 C2 H2 120.9 . . ?
C2 C3 H3 119.3 . . ?
C2 C3 C4 121.4(3) . . ?
C4 C3 H3 119.3 . . ?
C3 C4 H4 119.1 . . ?
C5 C4 C3 121.8(3) . . ?
C5 C4 H4 119.1 . . ?
C4 C5 H5 121.2 . . ?
C4 C5 C6 117.6(3) . . ?
C6 C5 H5 121.2 . . ?
C1 C6 S1 111.10(18) . . ?
C1 C6 C5 121.3(2) . . ?
C5 C6 S1 127.6(2) . . ?
C1 C7 H7 123.2 . . ?
C8 C7 C1 113.6(2) . . ?
C8 C7 H7 123.2 . . ?
C7 C8 S1 111.39(17) . . ?
C7 C8 C9 125.7(2) . . ?
C9 C8 S1 122.81(17) . . ?
C10 C9 C8 117.5(2) . . ?
C10 C9 C13 118.5(2) . . ?
C13 C9 C8 124.0(2) . . ?
C9 C10 H10 119.0 . . ?
C11 C10 C9 121.9(3) . . ?
C11 C10 H10 119.0 . . ?
C10 C11 H11 120.1 . . ?
C21 C11 C10 119.8(3) . . ?
C21 C11 H11 120.1 . . ?
C13 C12 H12 118.8 . . ?
C21 C12 H12 118.8 . . ?
C21 C12 C13 122.5(3) . . ?
C9 C13 C14 124.3(2) . . ?
C12 C13 C9 117.9(2) . . ?
C12 C13 C14 117.8(2) . . ?
C15 C14 C13 121.8(2) . . ?
C19 C14 C13 120.4(2) . . ?
C19 C14 C15 117.7(2) . . ?
C14 C15 S2 117.30(17) . . ?
C16 C15 S2 123.3(2) . . ?
C16 C15 C14 119.4(2) . . ?
C15 C16 H16 119.6 . . ?
C17 C16 C15 120.9(3) . . ?
C17 C16 H16 119.6 . . ?
C16 C17 H17 119.8 . . ?
C18 C17 C16 120.3(3) . . ?
C18 C17 H17 119.8 . . ?
C17 C18 H18 120.4 . . ?
C19 C18 C17 119.2(3) . . ?
C19 C18 H18 120.4 . . ?
C14 C19 H19 118.8 . . ?
C18 C19 C14 122.4(3) . . ?
C18 C19 H19 118.8 . . ?
S2 C20 H20A 109.5 . . ?
S2 C20 H20B 109.5 . . ?
S2 C20 H20C 109.5 . . ?
H20A C20 H20B 109.5 . . ?
H20A C20 H20C 109.5 . . ?
H20B C20 H20C 109.5 . . ?
C11 C21 H21 120.3 . . ?
C12 C21 C11 119.4(3) . . ?
C12 C21 H21 120.3 . . ?

loop_
_geom_torsion_atom_site_label_1
_geom_torsion_atom_site_label_2
_geom_torsion_atom_site_label_3
_geom_torsion_atom_site_label_4
_geom_torsion
_geom_torsion_site_symmetry_1
_geom_torsion_site_symmetry_2
_geom_torsion_site_symmetry_3
_geom_torsion_site_symmetry_4
_geom_torsion_publ_flag
S1 C8 C9 C10 143.8(2) . . . . ?
S1 C8 C9 C13 -36.1(3) . . . . ?
S2 C15 C16 C17 -179.1(2) . . . . ?
C1 C2 C3 C4 0.7(5) . . . . ?
C1 C7 C8 S1 0.8(3) . . . . ?
C1 C7 C8 C9 176.7(2) . . . . ?
C2 C1 C6 S1 -179.1(2) . . . . ?
C2 C1 C6 C5 -0.4(4) . . . . ?
C2 C1 C7 C8 178.8(3) . . . . ?
C2 C3 C4 C5 0.0(5) . . . . ?
C3 C4 C5 C6 -0.8(5) . . . . ?
C4 C5 C6 S1 179.5(2) . . . . ?
C4 C5 C6 C1 1.0(4) . . . . ?
C6 S1 C8 C7 -0.37(19) . . . . ?
C6 S1 C8 C9 -176.42(19) . . . . ?
C6 C1 C2 C3 -0.5(4) . . . . ?
C6 C1 C7 C8 -0.9(3) . . . . ?
C7 C1 C2 C3 179.9(3) . . . . ?
C7 C1 C6 S1 0.6(3) . . . . ?
C7 C1 C6 C5 179.3(3) . . . . ?
C7 C8 C9 C10 -31.7(4) . . . . ?
C7 C8 C9 C13 148.5(3) . . . . ?
C8 S1 C6 C1 -0.13(19) . . . . ?
C8 S1 C6 C5 -178.8(3) . . . . ?
C8 C9 C10 C11 -179.8(2) . . . . ?
C8 C9 C13 C12 178.8(2) . . . . ?
C8 C9 C13 C14 -0.5(4) . . . . ?
C9 C10 C11 C21 0.9(5) . . . . ?
C9 C13 C14 C15 -71.3(3) . . . . ?
C9 C13 C14 C19 112.8(3) . . . . ?
C10 C9 C13 C12 -1.0(4) . . . . ?
C10 C9 C13 C14 179.7(2) . . . . ?
C10 C11 C21 C12 -1.0(5) . . . . ?
C12 C13 C14 C15 109.5(3) . . . . ?
C12 C13 C14 C19 -66.5(3) . . . . ?
C13 C9 C10 C11 0.1(4) . . . . ?
C13 C12 C21 C11 0.1(5) . . . . ?
C13 C14 C15 S2 3.5(3) . . . . ?
C13 C14 C15 C16 -175.5(2) . . . . ?
C13 C14 C19 C18 175.8(2) . . . . ?
C14 C15 C16 C17 -0.2(4) . . . . ?
C15 C14 C19 C18 -0.3(4) . . . . ?
C15 C16 C17 C18 -0.4(4) . . . . ?
C16 C17 C18 C19 0.8(4) . . . . ?
C17 C18 C19 C14 -0.4(4) . . . . ?
C19 C14 C15 S2 179.49(18) . . . . ?
C19 C14 C15 C16 0.6(3) . . . . ?
C20 S2 C15 C14 -168.10(19) . . . . ?
C20 S2 C15 C16 10.8(2) . . . . ?
C21 C12 C13 C9 0.9(4) . . . . ?
C21 C12 C13 C14 -179.7(3) . . . . ?

_shelx_res_file                  
;
TITL c-h-o-n-s-2_a.res in Pbca
    c-h-o-n-s-2.res
    created by SHELXL-2018/3 at 10:00:56 on 13-Jul-2023
REM Old TITL C-H-O-N-S-2 in Pbca
REM SHELXT solution in Pbca
REM R1 0.149, Rweak 0.017, Alpha 0.021, Orientation as input
REM Formula found by SHELXT: C16 N S2
CELL 1.54184 10.759 15.6784 20.0594 90 90 90
ZERR 8 0.0002 0.0003 0.0004 0 0 0
LATT 1
SYMM 0.5-X,-Y,0.5+Z
SYMM -X,0.5+Y,0.5-Z
SYMM 0.5+X,0.5-Y,-Z
SFAC C H S
UNIT 168 128 16

L.S. 4
PLAN  2
SIZE 0.2 0.18 0.15
MORE -1
BOND $H
CONF
fmap 2
acta
REM <olex2.extras>
REM <HklSrc "%.\\C-H-O-N-S-2.hkl">
REM </olex2.extras>

WGHT    0.113500    0.333800
EXTI    0.000927
FVAR       0.29273
S1    3    0.721458    0.338002    0.458735    11.00000    0.03296    0.06072 =
         0.04878   -0.00054    0.00169   -0.00265
S2    3    0.728876    0.541539    0.576605    11.00000    0.03771    0.04610 =
         0.07640   -0.00159    0.00407   -0.00151
C1    1    0.882813    0.412493    0.382700    11.00000    0.04459    0.05305 =
         0.04605   -0.00318    0.00962    0.00416
C2    1    0.935188    0.446753    0.323909    11.00000    0.06042    0.08116 =
         0.05425    0.00405    0.01258   -0.00265
AFIX  43
H2    2    1.012427    0.473366    0.324639    11.00000   -1.20000
AFIX   0
C3    1    0.869078    0.439688    0.265823    11.00000    0.08280    0.09800 =
         0.04988    0.00990    0.01430    0.00661
AFIX  43
H3    2    0.902589    0.461363    0.226588    11.00000   -1.20000
AFIX   0
C4    1    0.753609    0.401037    0.264241    11.00000    0.07600    0.10497 =
         0.04162   -0.00118   -0.00404    0.01411
AFIX  43
H4    2    0.711316    0.397397    0.223907    11.00000   -1.20000
AFIX   0
C5    1    0.699580    0.367812    0.320728    11.00000    0.04921    0.07917 =
         0.05694   -0.00640   -0.00329    0.00743
AFIX  43
H5    2    0.621433    0.342526    0.319314    11.00000   -1.20000
AFIX   0
C6    1    0.766455    0.373450    0.380337    11.00000    0.04166    0.05326 =
         0.04385   -0.00190    0.00313    0.01021
C7    1    0.934245    0.412228    0.448292    11.00000    0.03733    0.05393 =
         0.05013   -0.00374    0.00592   -0.00399
AFIX  43
H7    2    1.011773    0.435059    0.458387    11.00000   -1.20000
AFIX   0
C8    1    0.859202    0.375457    0.494596    11.00000    0.03174    0.04419 =
         0.04563   -0.00456    0.00179    0.00383
C9    1    0.890396    0.362203    0.565404    11.00000    0.03763    0.04275 =
         0.04749    0.00044    0.00189    0.00440
C10   1    1.014621    0.347529    0.581279    11.00000    0.04133    0.06524 =
         0.05898    0.00248    0.00063    0.00686
AFIX  43
H10   2    1.073298    0.346771    0.547240    11.00000   -1.20000
AFIX   0
C11   1    1.052973    0.334139    0.645799    11.00000    0.04743    0.08713 =
         0.07297    0.00954   -0.01483    0.01256
AFIX  43
H11   2    1.136694    0.325323    0.655049    11.00000   -1.20000
AFIX   0
C12   1    0.844347    0.348240    0.682217    11.00000    0.05965    0.07522 =
         0.04686    0.00943    0.00232    0.00430
AFIX  43
H12   2    0.787029    0.347949    0.716920    11.00000   -1.20000
AFIX   0
C13   1    0.802173    0.363307    0.617585    11.00000    0.04543    0.04314 =
         0.04609    0.00233    0.00318    0.00296
C14   1    0.667242    0.378500    0.608050    11.00000    0.04021    0.04860 =
         0.03816   -0.00336    0.00699   -0.00141
C15   1    0.620175    0.459644    0.590909    11.00000    0.03618    0.04894 =
         0.04117   -0.00698    0.00245   -0.00230
C16   1    0.492909    0.471752    0.587232    11.00000    0.03763    0.06379 =
         0.05786   -0.00646   -0.00011    0.00343
AFIX  43
H16   2    0.461712    0.525211    0.576112    11.00000   -1.20000
AFIX   0
C17   1    0.411751    0.405582    0.599843    11.00000    0.03373    0.09231 =
         0.06961   -0.00746    0.00358   -0.00868
AFIX  43
H17   2    0.326488    0.414852    0.597468    11.00000   -1.20000
AFIX   0
C18   1    0.456221    0.326079    0.615890    11.00000    0.05396    0.07231 =
         0.06995   -0.00317    0.00899   -0.02454
AFIX  43
H18   2    0.401580    0.281269    0.623886    11.00000   -1.20000
AFIX   0
C19   1    0.581993    0.313553    0.619979    11.00000    0.05532    0.05498 =
         0.05695    0.00129    0.01146   -0.00791
AFIX  43
H19   2    0.611477    0.259652    0.631141    11.00000   -1.20000
AFIX   0
C20   1    0.637349    0.636199    0.574246    11.00000    0.06318    0.05162 =
         0.08505   -0.00098   -0.00096    0.00781
AFIX 137
H20A  2    0.572130    0.629690    0.541984    11.00000   -1.50000
H20B  2    0.688910    0.683683    0.562073    11.00000   -1.50000
H20C  2    0.601692    0.646227    0.617411    11.00000   -1.50000
AFIX   0
C21   1    0.967318    0.333813    0.696574    11.00000    0.06906    0.09879 =
         0.05570    0.01479   -0.01401    0.00935
AFIX  43
H21   2    0.992392    0.323912    0.740263    11.00000   -1.20000
AFIX   0
HKLF 4


REM  c-h-o-n-s-2_a.res in Pbca
REM wR2 = 0.1711, GooF = S = 1.100, Restrained GooF = 1.100 for all data
REM R1 = 0.0570 for 2628 Fo > 4sig(Fo) and 0.0626 for all 3071 data
REM 210 parameters refined using 0 restraints

END

WGHT      0.1135      0.3338

REM Highest difference peak  0.460,  deepest hole -0.394,  1-sigma level  0.065
Q1    1   0.8096  0.3372  0.4622  11.00000  0.05    0.46
Q2    1   0.6602  0.4998  0.5823  11.00000  0.05    0.45
;
_shelx_res_checksum              44822
_olex2_submission_special_instructions 'No special instructions were received'
_oxdiff_exptl_absorpt_empirical_details 
;
Empirical correction (ABSPACK) includes:
- Absorption correction using spherical harmonics
- Frame scaling
;
_oxdiff_exptl_absorpt_empirical_full_max 3.788
_oxdiff_exptl_absorpt_empirical_full_min 0.463
####################################################################### 
# 
# This file contains crystal structure data downloaded from the 
# Cambridge Structural Database (CSD) hosted by the Cambridge 
# Crystallographic Data Centre (CCDC).
# 
# Full information about CCDC data access policies and citation 
# guidelines are available at http://www.ccdc.cam.ac.uk/access/V1 
# 
# Audit and citation data items may have been added by the CCDC. 
# Please retain this information to preserve the provenance of 
# this file and to allow appropriate attribution of the data. 
# 
#######################################################################

data_0516liuzheng1_0m
_database_code_depnum_ccdc_archive 'CCDC 2433062'
loop_
_audit_author_name
_audit_author_address
'Li Yang' 'Hubei Normal University'
_audit_update_record             
;
2025-03-21 deposited with the CCDC.	2026-01-02 downloaded from the CCDC.
;
_audit_creation_date             2025-02-06
_audit_creation_method           
;
Olex2 1.5
(compiled 2024.02.16 svn.r378c4104 for OlexSys, GUI svn.r6928)
;
_shelx_SHELXL_version_number     2018/3
_chemical_name_common            ?
_chemical_name_systematic        ?
_chemical_formula_moiety         'C20 H12 O2 S2'
_chemical_formula_sum            'C20 H12 O2 S2'
_chemical_formula_weight         348.42
_chemical_melting_point          ?
loop_
_atom_type_symbol
_atom_type_description
_atom_type_scat_dispersion_real
_atom_type_scat_dispersion_imag
_atom_type_scat_source
C C 0.0181 0.0091 'International Tables Vol C Tables 4.2.6.8 and 6.1.1.4'
H H 0.0000 0.0000 'International Tables Vol C Tables 4.2.6.8 and 6.1.1.4'
O O 0.0492 0.0322 'International Tables Vol C Tables 4.2.6.8 and 6.1.1.4'
S S 0.3331 0.5567 'International Tables Vol C Tables 4.2.6.8 and 6.1.1.4'

_shelx_space_group_comment       
;
The symmetry employed for this shelxl refinement is uniquely defined
by the following loop, which should always be used as a source of
symmetry information in preference to the above space-group names.
They are only intended as comments.
;
_space_group_crystal_system      orthorhombic
_space_group_IT_number           61
_space_group_name_H-M_alt        'P b c a'
_space_group_name_Hall           '-P 2ac 2ab'
loop_
_space_group_symop_operation_xyz
'x, y, z'
'-x+1/2, -y, z+1/2'
'-x, y+1/2, -z+1/2'
'x+1/2, -y+1/2, -z'
'-x, -y, -z'
'x-1/2, y, -z-1/2'
'x, -y-1/2, z-1/2'
'-x-1/2, y-1/2, z'

_cell_length_a                   7.8957(4)
_cell_length_b                   16.3997(7)
_cell_length_c                   24.1206(10)
_cell_angle_alpha                90
_cell_angle_beta                 90
_cell_angle_gamma                90
_cell_volume                     3123.3(2)
_cell_formula_units_Z            8
_cell_measurement_reflns_used    8783
_cell_measurement_temperature    273.15
_cell_measurement_theta_max      66.52
_cell_measurement_theta_min      3.26
_shelx_estimated_absorpt_T_max   0.703
_shelx_estimated_absorpt_T_min   0.570
_exptl_absorpt_coefficient_mu    3.164
_exptl_absorpt_correction_T_max  0.7528
_exptl_absorpt_correction_T_min  0.5288
_exptl_absorpt_correction_type   multi-scan
_exptl_absorpt_process_details   
;
SADABS-2016/2 (Bruker,2016/2) was used for absorption correction.
wR2(int) was 0.1134 before and 0.0702 after correction.
The Ratio of minimum to maximum transmission is 0.7024.
The \l/2 correction factor is Not present.
;
_exptl_absorpt_special_details   ?
_exptl_crystal_colour            'clear light colourless'
_exptl_crystal_colour_lustre     clear
_exptl_crystal_colour_modifier   light
_exptl_crystal_colour_primary    colourless
_exptl_crystal_density_diffrn    1.482
_exptl_crystal_density_meas      .
_exptl_crystal_density_method    ?
_exptl_crystal_description       block
_exptl_crystal_F_000             1440
_exptl_crystal_size_max          0.2
_exptl_crystal_size_mid          0.15
_exptl_crystal_size_min          0.12
_exptl_transmission_factor_max   ?
_exptl_transmission_factor_min   ?
_diffrn_reflns_av_R_equivalents  0.0582
_diffrn_reflns_av_unetI/netI     0.0405
_diffrn_reflns_Laue_measured_fraction_full 0.991
_diffrn_reflns_Laue_measured_fraction_max 0.991
_diffrn_reflns_limit_h_max       9
_diffrn_reflns_limit_h_min       -9
_diffrn_reflns_limit_k_max       18
_diffrn_reflns_limit_k_min       -19
_diffrn_reflns_limit_l_max       27
_diffrn_reflns_limit_l_min       -28
_diffrn_reflns_number            19098
_diffrn_reflns_point_group_measured_fraction_full 0.991
_diffrn_reflns_point_group_measured_fraction_max 0.991
_diffrn_reflns_theta_full        66.587
_diffrn_reflns_theta_max         66.587
_diffrn_reflns_theta_min         3.665
_diffrn_ambient_temperature      273.15
_diffrn_detector_area_resol_mean ?
_diffrn_measured_fraction_theta_full 0.991
_diffrn_measured_fraction_theta_max 0.991
_diffrn_measurement_device_type  'CCD area detector'
_diffrn_measurement_method       'phi and omega scans'
_diffrn_radiation_monochromator  graphite
_diffrn_radiation_type           CuK\a
_diffrn_radiation_wavelength     1.54178
_diffrn_source                   ?
_reflns_Friedel_coverage         0.000
_reflns_Friedel_fraction_full    .
_reflns_Friedel_fraction_max     .
_reflns_number_gt                2396
_reflns_number_total             2746
_reflns_special_details          
;
 Reflections were merged by SHELXL according to the crystal
 class for the calculation of statistics and refinement.
 
 _reflns_Friedel_fraction is defined as the number of unique
 Friedel pairs measured divided by the number that would be
 possible theoretically, ignoring centric projections and
 systematic absences.
;
_reflns_threshold_expression     'I > 2\s(I)'
_computing_cell_refinement       'SAINT V8.40B (?, 2016)'
_computing_data_collection       ?
_computing_data_reduction        'SAINT V8.40B (?, 2016)'
_computing_molecular_graphics    'Olex2 1.5 (Dolomanov et al., 2009)'
_computing_publication_material  'Olex2 1.5 (Dolomanov et al., 2009)'
_computing_structure_refinement  'ShelXL (Sheldrick, 2015)'
_computing_structure_solution    'ShelXT (Sheldrick, 2015)'
_refine_diff_density_max         0.402
_refine_diff_density_min         -0.449
_refine_diff_density_rms         0.066
_refine_ls_extinction_coef       .
_refine_ls_extinction_method     none
_refine_ls_goodness_of_fit_ref   1.081
_refine_ls_hydrogen_treatment    constr
_refine_ls_matrix_type           full
_refine_ls_number_parameters     217
_refine_ls_number_reflns         2746
_refine_ls_number_restraints     0
_refine_ls_R_factor_all          0.0567
_refine_ls_R_factor_gt           0.0503
_refine_ls_restrained_S_all      1.081
_refine_ls_shift/su_max          0.001
_refine_ls_shift/su_mean         0.000
_refine_ls_structure_factor_coef Fsqd
_refine_ls_weighting_details     
'w=1/[\s^2^(Fo^2^)+(0.0777P)^2^+2.3921P] where P=(Fo^2^+2Fc^2^)/3'
_refine_ls_weighting_scheme      calc
_refine_ls_wR_factor_gt          0.1414
_refine_ls_wR_factor_ref         0.1449
_refine_special_details          ?
_olex2_refinement_description    
;
1.a Aromatic/amide H refined with riding coordinates:
 C2(H2), C3(H3), C4(H4), C5(H5), C8(H8), C9(H9), C10(H10), C11(H11), C16(H16),
 C17(H17), C18(H18), C19(H19)
;
_atom_sites_solution_hydrogens   geom
_atom_sites_solution_primary     dual
_atom_sites_solution_secondary   ?
loop_
_atom_site_label
_atom_site_type_symbol
_atom_site_fract_x
_atom_site_fract_y
_atom_site_fract_z
_atom_site_U_iso_or_equiv
_atom_site_adp_type
_atom_site_occupancy
_atom_site_site_symmetry_order
_atom_site_calc_flag
_atom_site_refinement_flags_posn
_atom_site_refinement_flags_adp
_atom_site_refinement_flags_occupancy
_atom_site_disorder_assembly
_atom_site_disorder_group
S1 S 0.53036(9) 0.56173(4) 0.66126(3) 0.0384(2) Uani 1 1 d . . . . .
S2 S 0.68064(11) 0.80501(4) 0.62500(3) 0.0494(3) Uani 1 1 d . . . . .
O1 O 0.6485(3) 0.51732(14) 0.62842(9) 0.0519(6) Uani 1 1 d . . . . .
O2 O 0.5040(3) 0.53423(15) 0.71648(9) 0.0624(7) Uani 1 1 d . . . . .
C1 C 0.3364(3) 0.56414(16) 0.62559(11) 0.0352(6) Uani 1 1 d . . . . .
C2 C 0.1964(4) 0.53318(18) 0.65349(12) 0.0443(7) Uani 1 1 d . . . . .
H2 H 0.207059 0.515076 0.689862 0.053 Uiso 1 1 calc R . . . .
C3 C 0.0435(4) 0.5294(2) 0.62747(15) 0.0555(8) Uani 1 1 d . . . . .
H3 H -0.050164 0.507959 0.645717 0.067 Uiso 1 1 calc R . . . .
C4 C 0.0288(4) 0.5576(2) 0.57389(16) 0.0590(9) Uani 1 1 d . . . . .
H4 H -0.075799 0.555439 0.556213 0.071 Uiso 1 1 calc R . . . .
C5 C 0.1663(4) 0.5890(2) 0.54615(14) 0.0506(8) Uani 1 1 d . . . . .
H5 H 0.152173 0.608133 0.510153 0.061 Uiso 1 1 calc R . . . .
C6 C 0.3277(4) 0.59291(16) 0.57064(11) 0.0383(6) Uani 1 1 d . . . . .
C7 C 0.4722(4) 0.62302(16) 0.53713(11) 0.0368(6) Uani 1 1 d . . . . .
C8 C 0.4764(4) 0.59859(18) 0.48138(11) 0.0446(7) Uani 1 1 d . . . . .
H8 H 0.393831 0.562810 0.468576 0.054 Uiso 1 1 calc R . . . .
C9 C 0.5973(5) 0.62545(19) 0.44525(12) 0.0528(8) Uani 1 1 d . . . . .
H9 H 0.595641 0.608261 0.408509 0.063 Uiso 1 1 calc R . . . .
C10 C 0.7219(5) 0.6782(2) 0.46332(13) 0.0552(8) Uani 1 1 d . . . . .
H10 H 0.804010 0.696932 0.438786 0.066 Uiso 1 1 calc R . . . .
C11 C 0.7240(4) 0.70287(19) 0.51800(12) 0.0476(7) Uani 1 1 d . . . . .
H11 H 0.808121 0.738397 0.530046 0.057 Uiso 1 1 calc R . . . .
C12 C 0.6015(4) 0.67534(16) 0.55574(11) 0.0373(6) Uani 1 1 d . . . . .
C13 C 0.6130(4) 0.70547(16) 0.61304(11) 0.0385(6) Uani 1 1 d . . . . .
C14 C 0.5852(4) 0.66573(16) 0.66181(10) 0.0360(6) Uani 1 1 d . . . . .
C15 C 0.6119(4) 0.71414(17) 0.71094(11) 0.0379(6) Uani 1 1 d . . . . .
C16 C 0.5925(4) 0.69566(19) 0.76705(12) 0.0473(7) Uani 1 1 d . . . . .
H16 H 0.550623 0.645032 0.777737 0.057 Uiso 1 1 calc R . . . .
C17 C 0.6353(5) 0.7524(2) 0.80640(13) 0.0591(9) Uani 1 1 d . . . . .
H17 H 0.622117 0.740095 0.843776 0.071 Uiso 1 1 calc R . . . .
C18 C 0.6985(5) 0.8284(2) 0.79091(14) 0.0637(10) Uani 1 1 d . . . . .
H18 H 0.730057 0.865436 0.818187 0.076 Uiso 1 1 calc R . . . .
C19 C 0.7149(5) 0.8494(2) 0.73630(13) 0.0584(9) Uani 1 1 d . . . . .
H19 H 0.754860 0.900670 0.726248 0.070 Uiso 1 1 calc R . . . .
C20 C 0.6706(4) 0.79249(18) 0.69620(12) 0.0436(7) Uani 1 1 d . . . . .

loop_
_atom_site_aniso_label
_atom_site_aniso_U_11
_atom_site_aniso_U_22
_atom_site_aniso_U_33
_atom_site_aniso_U_23
_atom_site_aniso_U_13
_atom_site_aniso_U_12
S1 0.0418(4) 0.0314(4) 0.0420(4) 0.0029(3) -0.0089(3) -0.0027(3)
S2 0.0683(6) 0.0353(4) 0.0445(4) 0.0005(3) 0.0017(3) -0.0140(3)
O1 0.0391(12) 0.0468(12) 0.0699(14) -0.0036(10) -0.0047(10) 0.0026(9)
O2 0.0827(18) 0.0527(14) 0.0519(13) 0.0116(11) -0.0144(11) -0.0135(12)
C1 0.0347(15) 0.0302(13) 0.0408(14) -0.0032(10) -0.0024(11) 0.0022(11)
C2 0.0452(18) 0.0379(15) 0.0499(16) -0.0012(12) 0.0062(13) -0.0025(13)
C3 0.0378(17) 0.0511(19) 0.078(2) 0.0024(16) 0.0090(15) -0.0034(14)
C4 0.0340(17) 0.059(2) 0.084(3) -0.0005(18) -0.0130(16) -0.0025(15)
C5 0.0494(19) 0.0469(17) 0.0556(18) 0.0021(14) -0.0167(14) 0.0010(14)
C6 0.0433(16) 0.0298(13) 0.0418(14) -0.0026(11) -0.0054(12) 0.0022(12)
C7 0.0440(16) 0.0316(14) 0.0348(13) 0.0036(10) -0.0029(11) 0.0036(11)
C8 0.0612(19) 0.0343(15) 0.0382(14) 0.0000(12) -0.0045(13) 0.0003(13)
C9 0.079(2) 0.0423(17) 0.0368(15) -0.0005(12) 0.0076(15) 0.0031(17)
C10 0.069(2) 0.0511(19) 0.0459(17) 0.0055(14) 0.0155(16) -0.0028(17)
C11 0.0510(18) 0.0440(17) 0.0478(16) 0.0047(13) 0.0068(14) -0.0075(14)
C12 0.0431(16) 0.0319(14) 0.0369(13) 0.0033(10) 0.0000(12) 0.0016(12)
C13 0.0399(15) 0.0346(14) 0.0411(14) 0.0002(11) -0.0023(12) -0.0040(12)
C14 0.0352(15) 0.0345(14) 0.0383(14) 0.0012(10) -0.0033(11) -0.0028(11)
C15 0.0387(15) 0.0348(14) 0.0402(14) -0.0013(11) -0.0032(11) -0.0004(12)
C16 0.059(2) 0.0424(16) 0.0403(15) 0.0028(12) -0.0036(13) -0.0001(14)
C17 0.081(2) 0.059(2) 0.0380(15) -0.0062(14) -0.0029(16) -0.0003(18)
C18 0.086(3) 0.052(2) 0.053(2) -0.0170(15) -0.0021(17) -0.0106(18)
C19 0.077(2) 0.0410(18) 0.0569(19) -0.0111(14) -0.0006(17) -0.0126(16)
C20 0.0476(17) 0.0375(15) 0.0457(15) -0.0046(12) -0.0023(13) -0.0038(13)

_geom_special_details            
;
 All esds (except the esd in the dihedral angle between two l.s. planes)
 are estimated using the full covariance matrix.  The cell esds are taken
 into account individually in the estimation of esds in distances, angles
 and torsion angles; correlations between esds in cell parameters are only
 used when they are defined by crystal symmetry.  An approximate (isotropic)
 treatment of cell esds is used for estimating esds involving l.s. planes.
;
loop_
_geom_bond_atom_site_label_1
_geom_bond_atom_site_label_2
_geom_bond_distance
_geom_bond_site_symmetry_2
_geom_bond_publ_flag
S1 O1 1.424(2) . ?
S1 O2 1.421(2) . ?
S1 C1 1.757(3) . ?
S1 C14 1.760(3) . ?
S2 C13 1.742(3) . ?
S2 C20 1.732(3) . ?
C1 C2 1.390(4) . ?
C1 C6 1.409(4) . ?
C2 C3 1.362(5) . ?
C3 C4 1.377(5) . ?
C4 C5 1.375(5) . ?
C5 C6 1.406(4) . ?
C6 C7 1.483(4) . ?
C7 C8 1.404(4) . ?
C7 C12 1.407(4) . ?
C8 C9 1.365(4) . ?
C9 C10 1.381(5) . ?
C10 C11 1.380(4) . ?
C11 C12 1.403(4) . ?
C12 C13 1.471(4) . ?
C13 C14 1.363(4) . ?
C14 C15 1.442(4) . ?
C15 C16 1.395(4) . ?
C15 C20 1.411(4) . ?
C16 C17 1.372(4) . ?
C17 C18 1.392(5) . ?
C18 C19 1.368(5) . ?
C19 C20 1.389(4) . ?

loop_
_geom_angle_atom_site_label_1
_geom_angle_atom_site_label_2
_geom_angle_atom_site_label_3
_geom_angle
_geom_angle_site_symmetry_1
_geom_angle_site_symmetry_3
_geom_angle_publ_flag
O1 S1 C1 108.06(13) . . ?
O1 S1 C14 109.79(14) . . ?
O2 S1 O1 117.04(15) . . ?
O2 S1 C1 109.78(14) . . ?
O2 S1 C14 109.67(14) . . ?
C1 S1 C14 101.33(13) . . ?
C20 S2 C13 92.23(13) . . ?
C2 C1 S1 116.6(2) . . ?
C2 C1 C6 122.6(3) . . ?
C6 C1 S1 120.7(2) . . ?
C3 C2 C1 119.9(3) . . ?
C2 C3 C4 119.5(3) . . ?
C5 C4 C3 121.0(3) . . ?
C4 C5 C6 121.9(3) . . ?
C1 C6 C7 125.9(2) . . ?
C5 C6 C1 115.1(3) . . ?
C5 C6 C7 118.9(3) . . ?
C8 C7 C6 116.4(2) . . ?
C8 C7 C12 117.6(3) . . ?
C12 C7 C6 126.0(2) . . ?
C9 C8 C7 122.4(3) . . ?
C8 C9 C10 119.9(3) . . ?
C11 C10 C9 119.6(3) . . ?
C10 C11 C12 121.2(3) . . ?
C7 C12 C13 123.3(2) . . ?
C11 C12 C7 119.3(3) . . ?
C11 C12 C13 117.3(3) . . ?
C12 C13 S2 119.3(2) . . ?
C14 C13 S2 110.8(2) . . ?
C14 C13 C12 129.8(2) . . ?
C13 C14 S1 119.8(2) . . ?
C13 C14 C15 115.0(2) . . ?
C15 C14 S1 125.15(19) . . ?
C16 C15 C14 131.4(3) . . ?
C16 C15 C20 118.6(3) . . ?
C20 C15 C14 110.0(2) . . ?
C17 C16 C15 119.8(3) . . ?
C16 C17 C18 120.6(3) . . ?
C19 C18 C17 121.2(3) . . ?
C18 C19 C20 118.5(3) . . ?
C15 C20 S2 111.9(2) . . ?
C19 C20 S2 126.8(3) . . ?
C19 C20 C15 121.3(3) . . ?

_shelx_res_file                  
;
TITL 0516liuzheng1_0m_a.res in Pbca
    0516liuzheng1_0m.res
    created by SHELXL-2018/3 at 20:09:59 on 18-May-2024
REM Old TITL 0516Liuzheng1_0m in Pbca
REM SHELXT solution in Pbca: R1 0.133, Rweak 0.006, Alpha 0.027
REM <I/s> 2.071 for 407 systematic absences, Orientation as input
REM Formula found by SHELXT: C20 O2 S2
CELL 1.54178 7.8957 16.3997 24.1206 90 90 90
ZERR 8 0.0004 0.0007 0.001 0 0 0
LATT 1
SYMM 0.5-X,-Y,0.5+Z
SYMM -X,0.5+Y,0.5-Z
SYMM 0.5+X,0.5-Y,-Z
SFAC C H O S
UNIT 160 96 16 16

L.S. 4 0 0
PLAN  5
SIZE 0.2 0.15 0.12
TEMP 0
list 4
fmap 2 53
ACTA
OMIT 6 4 0
OMIT 4 7 0
OMIT 2 8 0
OMIT 2 10 1
REM <olex2.extras>
REM <HklSrc "%.\\0516Liuzheng1_0m.hkl">
REM </olex2.extras>

WGHT    0.077700    2.392100
FVAR       0.26973
S1    4    0.530364    0.561729    0.661264    11.00000    0.04185    0.03138 =
         0.04199    0.00293   -0.00889   -0.00270
S2    4    0.680640    0.805010    0.624998    11.00000    0.06827    0.03532 =
         0.04451    0.00053    0.00172   -0.01396
O1    3    0.648490    0.517320    0.628424    11.00000    0.03907    0.04681 =
         0.06995   -0.00363   -0.00470    0.00262
O2    3    0.504040    0.534225    0.716477    11.00000    0.08268    0.05267 =
         0.05191    0.01156   -0.01437   -0.01352
C1    1    0.336361    0.564140    0.625587    11.00000    0.03468    0.03024 =
         0.04076   -0.00321   -0.00237    0.00222
C2    1    0.196353    0.533179    0.653492    11.00000    0.04523    0.03788 =
         0.04985   -0.00120    0.00619   -0.00251
AFIX  43
H2    2    0.207059    0.515076    0.689862    11.00000   -1.20000
AFIX   0
C3    1    0.043532    0.529413    0.627466    11.00000    0.03782    0.05110 =
         0.07759    0.00236    0.00905   -0.00338
AFIX  43
H3    2   -0.050164    0.507959    0.645717    11.00000   -1.20000
AFIX   0
C4    1    0.028775    0.557625    0.573894    11.00000    0.03402    0.05928 =
         0.08376   -0.00052   -0.01296   -0.00255
AFIX  43
H4    2   -0.075799    0.555439    0.556213    11.00000   -1.20000
AFIX   0
C5    1    0.166325    0.588980    0.546146    11.00000    0.04939    0.04691 =
         0.05563    0.00206   -0.01668    0.00104
AFIX  43
H5    2    0.152173    0.608133    0.510153    11.00000   -1.20000
AFIX   0
C6    1    0.327713    0.592906    0.570638    11.00000    0.04333    0.02979 =
         0.04183   -0.00258   -0.00544    0.00217
C7    1    0.472250    0.623016    0.537128    11.00000    0.04401    0.03156 =
         0.03475    0.00357   -0.00295    0.00360
C8    1    0.476414    0.598595    0.481376    11.00000    0.06123    0.03434 =
         0.03819    0.00004   -0.00451    0.00027
AFIX  43
H8    2    0.393831    0.562810    0.468576    11.00000   -1.20000
AFIX   0
C9    1    0.597277    0.625455    0.445246    11.00000    0.07948    0.04228 =
         0.03676   -0.00045    0.00762    0.00306
AFIX  43
H9    2    0.595641    0.608261    0.408509    11.00000   -1.20000
AFIX   0
C10   1    0.721929    0.678176    0.463322    11.00000    0.06865    0.05110 =
         0.04593    0.00551    0.01555   -0.00282
AFIX  43
H10   2    0.804010    0.696932    0.438786    11.00000   -1.20000
AFIX   0
C11   1    0.724014    0.702872    0.517996    11.00000    0.05103    0.04395 =
         0.04775    0.00469    0.00678   -0.00753
AFIX  43
H11   2    0.808121    0.738397    0.530046    11.00000   -1.20000
AFIX   0
C12   1    0.601485    0.675340    0.555741    11.00000    0.04308    0.03186 =
         0.03692    0.00332    0.00000    0.00158
C13   1    0.612980    0.705475    0.613044    11.00000    0.03989    0.03461 =
         0.04112    0.00017   -0.00231   -0.00400
C14   1    0.585234    0.665731    0.661811    11.00000    0.03521    0.03450 =
         0.03826    0.00124   -0.00326   -0.00282
C15   1    0.611852    0.714142    0.710943    11.00000    0.03865    0.03485 =
         0.04021   -0.00125   -0.00318   -0.00040
C16   1    0.592463    0.695657    0.767049    11.00000    0.05931    0.04239 =
         0.04026    0.00281   -0.00356   -0.00011
AFIX  43
H16   2    0.550623    0.645032    0.777737    11.00000   -1.20000
AFIX   0
C17   1    0.635350    0.752442    0.806395    11.00000    0.08050    0.05877 =
         0.03800   -0.00619   -0.00288   -0.00035
AFIX  43
H17   2    0.622117    0.740095    0.843776    11.00000   -1.20000
AFIX   0
C18   1    0.698479    0.828358    0.790906    11.00000    0.08552    0.05216 =
         0.05349   -0.01698   -0.00209   -0.01057
AFIX  43
H18   2    0.730057    0.865436    0.818187    11.00000   -1.20000
AFIX   0
C19   1    0.714911    0.849413    0.736300    11.00000    0.07738    0.04101 =
         0.05691   -0.01108   -0.00060   -0.01256
AFIX  43
H19   2    0.754860    0.900670    0.726248    11.00000   -1.20000
AFIX   0
C20   1    0.670568    0.792487    0.696201    11.00000    0.04763    0.03746 =
         0.04570   -0.00460   -0.00228   -0.00382
HKLF 4


REM  0516liuzheng1_0m_a.res in Pbca
REM wR2 = 0.1449, GooF = S = 1.081, Restrained GooF = 1.081 for all data
REM R1 = 0.0503 for 2396 Fo > 4sig(Fo) and 0.0567 for all 2746 data
REM 217 parameters refined using 0 restraints

END

WGHT      0.0778      2.3938

REM Highest difference peak  0.402,  deepest hole -0.449,  1-sigma level  0.066
Q1    1   0.4280  0.5618  0.6434  11.00000  0.05    0.40
Q2    1   0.2547  0.5850  0.5594  11.00000  0.05    0.31
Q3    1   0.6163  0.7009  0.5359  11.00000  0.05    0.27
Q4    1   0.6407  0.5184  0.7017  11.00000  0.05    0.26
Q5    1   0.5732  0.7995  0.6281  11.00000  0.05    0.26
;
_shelx_res_checksum              26427
_olex2_submission_special_instructions 'No special instructions were received'
####################################################################### 
# 
# This file contains crystal structure data downloaded from the 
# Cambridge Structural Database (CSD) hosted by the Cambridge 
# Crystallographic Data Centre (CCDC).
# 
# Full information about CCDC data access policies and citation 
# guidelines are available at http://www.ccdc.cam.ac.uk/access/V1 
# 
# Audit and citation data items may have been added by the CCDC. 
# Please retain this information to preserve the provenance of 
# this file and to allow appropriate attribution of the data. 
# 
#######################################################################

data_ygd-2
_database_code_depnum_ccdc_archive 'CCDC 2433061'
loop_
_audit_author_name
_audit_author_address
'Li Yang' 'Hubei Normal University'
_audit_update_record             
;
2025-03-21 deposited with the CCDC.	2026-01-02 downloaded from the CCDC.
;
_audit_creation_date             2025-02-06
_audit_creation_method           
;
Olex2 1.5
(compiled 2024.02.16 svn.r378c4104 for OlexSys, GUI svn.r6928)
;
_shelx_SHELXL_version_number     2018/3
_chemical_name_common            ?
_chemical_name_systematic        ?
_chemical_formula_moiety         'C20 H12 S'
_chemical_formula_sum            'C20 H12 S'
_chemical_formula_weight         284.36
_chemical_absolute_configuration ?
_chemical_melting_point          ?
loop_
_atom_type_symbol
_atom_type_description
_atom_type_scat_dispersion_real
_atom_type_scat_dispersion_imag
_atom_type_scat_source
C C 0.0181 0.0091 'International Tables Vol C Tables 4.2.6.8 and 6.1.1.4'
H H 0.0000 0.0000 'International Tables Vol C Tables 4.2.6.8 and 6.1.1.4'
S S 0.3331 0.5567 'International Tables Vol C Tables 4.2.6.8 and 6.1.1.4'

_shelx_space_group_comment       
;
The symmetry employed for this shelxl refinement is uniquely defined
by the following loop, which should always be used as a source of
symmetry information in preference to the above space-group names.
They are only intended as comments.
;
_space_group_crystal_system      orthorhombic
_space_group_IT_number           19
_space_group_name_H-M_alt        'P 21 21 21'
_space_group_name_Hall           'P 2ac 2ab'
loop_
_space_group_symop_operation_xyz
'x, y, z'
'-x+1/2, -y, z+1/2'
'-x, y+1/2, -z+1/2'
'x+1/2, -y+1/2, -z'

_cell_length_a                   5.2323(2)
_cell_length_b                   8.9668(4)
_cell_length_c                   29.1269(10)
_cell_angle_alpha                90
_cell_angle_beta                 90
_cell_angle_gamma                90
_cell_volume                     1366.55(9)
_cell_formula_units_Z            4
_cell_measurement_reflns_used    2839
_cell_measurement_temperature    293(2)
_cell_measurement_theta_max      67.6690
_cell_measurement_theta_min      5.1550
_shelx_estimated_absorpt_T_max   0.857
_shelx_estimated_absorpt_T_min   0.755
_exptl_absorpt_coefficient_mu    1.983
_exptl_absorpt_correction_T_max  1.00000
_exptl_absorpt_correction_T_min  0.76116
_exptl_absorpt_correction_type   multi-scan
_exptl_absorpt_process_details   
;
CrysAlisPro 1.171.40.53 (Rigaku Oxford Diffraction, 2019)
Empirical absorption correction using spherical harmonics,
 implemented in SCALE3 ABSPACK scaling algorithm.
;
_exptl_absorpt_special_details   ?
_exptl_crystal_colour            'clear yellowish yellow'
_exptl_crystal_colour_lustre     clear
_exptl_crystal_colour_modifier   yellowish
_exptl_crystal_colour_primary    yellow
_exptl_crystal_density_diffrn    1.382
_exptl_crystal_density_meas      ?
_exptl_crystal_density_method    ?
_exptl_crystal_description       block
_exptl_crystal_F_000             592
_exptl_crystal_size_max          0.15
_exptl_crystal_size_mid          0.1
_exptl_crystal_size_min          0.08
_exptl_transmission_factor_max   ?
_exptl_transmission_factor_min   ?
_diffrn_reflns_av_R_equivalents  0.0411
_diffrn_reflns_av_unetI/netI     0.0517
_diffrn_reflns_Laue_measured_fraction_full 0.994
_diffrn_reflns_Laue_measured_fraction_max 0.993
_diffrn_reflns_limit_h_max       4
_diffrn_reflns_limit_h_min       -6
_diffrn_reflns_limit_k_max       10
_diffrn_reflns_limit_k_min       -10
_diffrn_reflns_limit_l_max       35
_diffrn_reflns_limit_l_min       -35
_diffrn_reflns_number            4479
_diffrn_reflns_point_group_measured_fraction_full 0.874
_diffrn_reflns_point_group_measured_fraction_max 0.872
_diffrn_reflns_theta_full        67.684
_diffrn_reflns_theta_max         67.949
_diffrn_reflns_theta_min         5.161
_diffrn_ambient_temperature      293
_diffrn_detector                 'CCD plate'
_diffrn_detector_area_resol_mean 10.0000
_diffrn_detector_type            HyPix3000
_diffrn_measured_fraction_theta_full 0.994
_diffrn_measured_fraction_theta_max 0.993
_diffrn_measurement_details      
;
List of Runs (angles in degrees, time in seconds):

  # Type    Start    End  Width  t~exp~   \w     \q     \k     \f   Frames
#--------------------------------------------------------------------------
  1  \w    -25.00  31.00   0.50    0.20    --  -42.11  18.00  14.00  112
  2  \w    -61.00 -13.00   0.50    0.20    --  -42.11 124.00  79.00   96
  3  \w    -95.00 -70.00   0.50    0.42    --  -94.45  18.00  14.00   50
  4  \w    -55.00  23.00   0.50    0.20    --  -42.11  32.00 -90.00  156
  5  \w     79.00 104.00   0.50    0.20    --   43.99  32.00 -60.00   50
  6  \w     66.00  94.00   0.50    0.20    --   43.99  18.00  14.00   56
  7  \w    125.00 169.00   0.50    0.42    --   96.32  18.00  14.00   88
  8  \w     86.00 111.00   0.50    0.42    --   96.32-109.00  82.00   50
  9  \w     74.00 110.00   0.50    0.42    --   96.32 -33.00  90.00   72
 10  \w     75.00 102.00   0.50    0.42    --   96.32  18.00  14.00   54
 11  \w     71.00 123.00   0.50    0.42    --   96.32 124.00  79.00  104
 12  \w    122.00 164.00   0.50    0.42    --   96.32 109.00 178.00   84
 13  \w     48.00  73.00   0.50    0.42    --   96.32-124.00   0.00   50
 14  \w    -83.00 -57.00   0.50    0.20    --  -42.11-146.00-165.00   52
 15  \w    -83.00 -58.00   0.50    0.20    --  -42.11 -18.00-153.00   50
 16  \w    -92.00 -22.00   0.50    0.42    --  -94.45  96.00-120.00  140
 17  \w    -86.00 -26.00   0.50    0.42    --  -94.45  96.00 -90.00  120
 18  \w     77.00 102.00   0.50    0.20    --   43.99 146.00-115.00   50
 19  \w    111.00 158.00   0.50    0.42    --   96.32 146.00-115.00   94
 20  \w     63.00  90.00   0.50    0.42    --   96.32-117.00-180.00   54
 21  \w    -26.00  -1.00   0.50    0.20    --  -42.11 109.00 178.00   50
;
_diffrn_measurement_device       'four-circle diffractometer'
_diffrn_measurement_device_type  
'XtaLAB Synergy, Single source at home/near, HyPix3000'
_diffrn_measurement_method       '\w scans'
_diffrn_orient_matrix_type       
'CrysAlisPro convention (1999,Acta A55,543-557)'
_diffrn_orient_matrix_UB_11      0.0256453000
_diffrn_orient_matrix_UB_12      0.1311015000
_diffrn_orient_matrix_UB_13      0.0338850000
_diffrn_orient_matrix_UB_21      -0.0656177000
_diffrn_orient_matrix_UB_22      0.1101955000
_diffrn_orient_matrix_UB_23      -0.0388092000
_diffrn_orient_matrix_UB_31      -0.2859246000
_diffrn_orient_matrix_UB_32      -0.0135173000
_diffrn_orient_matrix_UB_33      0.0119428000
_diffrn_radiation_monochromator  mirror
_diffrn_radiation_probe          x-ray
_diffrn_radiation_type           'Cu K\a'
_diffrn_radiation_wavelength     1.54184
_diffrn_source                   'micro-focus sealed X-ray tube'
_diffrn_source_type              'PhotonJet (Cu) X-ray Source'
_reflns_Friedel_coverage         0.464
_reflns_Friedel_fraction_full    0.693
_reflns_Friedel_fraction_max     0.691
_reflns_number_gt                1975
_reflns_number_total             2178
_reflns_special_details          
;
 Reflections were merged by SHELXL according to the crystal
 class for the calculation of statistics and refinement.
 
 _reflns_Friedel_fraction is defined as the number of unique
 Friedel pairs measured divided by the number that would be
 possible theoretically, ignoring centric projections and
 systematic absences.
;
_reflns_threshold_expression     'I > 2\s(I)'
_computing_cell_refinement       'CrysAlisPro 1.171.40.53 (Rigaku OD, 2019)'
_computing_data_collection       'CrysAlisPro 1.171.40.53 (Rigaku OD, 2019)'
_computing_data_reduction        'CrysAlisPro 1.171.40.53 (Rigaku OD, 2019)'
_computing_molecular_graphics    'Olex2 1.5 (Dolomanov et al., 2009)'
_computing_publication_material  'Olex2 1.5 (Dolomanov et al., 2009)'
_computing_structure_refinement  'SHELXL 2018/3 (Sheldrick, 2015)'
_computing_structure_solution    'SHELXT 2014/5 (Sheldrick, 2014)'
_refine_diff_density_max         0.330
_refine_diff_density_min         -0.293
_refine_diff_density_rms         0.056
_refine_ls_abs_structure_details 
;
 Flack x determined using 584 quotients [(I+)-(I-)]/[(I+)+(I-)]
 (Parsons, Flack and Wagner, Acta Cryst. B69 (2013) 249-259).
;
_refine_ls_abs_structure_Flack   -0.017(18)
_refine_ls_extinction_coef       .
_refine_ls_extinction_method     none
_refine_ls_goodness_of_fit_ref   1.033
_refine_ls_hydrogen_treatment    constr
_refine_ls_matrix_type           full
_refine_ls_number_parameters     190
_refine_ls_number_reflns         2178
_refine_ls_number_restraints     0
_refine_ls_R_factor_all          0.0520
_refine_ls_R_factor_gt           0.0487
_refine_ls_restrained_S_all      1.033
_refine_ls_shift/su_max          0.000
_refine_ls_shift/su_mean         0.000
_refine_ls_structure_factor_coef Fsqd
_refine_ls_weighting_details     
'w=1/[\s^2^(Fo^2^)+(0.0860P)^2^] where P=(Fo^2^+2Fc^2^)/3'
_refine_ls_weighting_scheme      calc
_refine_ls_wR_factor_gt          0.1300
_refine_ls_wR_factor_ref         0.1341
_refine_special_details          ?
_olex2_refinement_description    
;
1.a Aromatic/amide H refined with riding coordinates:
 C3(H3), C4(H4), C5(H5), C6(H6), C9(H9), C10(H10), C11(H11), C12(H12),
 C17(H17), C18(H18), C19(H19), C20(H20)
;
_atom_sites_solution_hydrogens   geom
_atom_sites_solution_primary     ?
_atom_sites_solution_secondary   ?
loop_
_atom_site_label
_atom_site_type_symbol
_atom_site_fract_x
_atom_site_fract_y
_atom_site_fract_z
_atom_site_U_iso_or_equiv
_atom_site_adp_type
_atom_site_occupancy
_atom_site_site_symmetry_order
_atom_site_calc_flag
_atom_site_refinement_flags_posn
_atom_site_refinement_flags_adp
_atom_site_refinement_flags_occupancy
_atom_site_disorder_assembly
_atom_site_disorder_group
C1 C 0.7802(6) 0.4194(4) 0.61531(10) 0.0426(7) Uani 1 1 d . . . . .
C2 C 0.9593(6) 0.4496(4) 0.57913(10) 0.0447(7) Uani 1 1 d . . . . .
C3 C 0.9671(7) 0.5882(4) 0.55647(12) 0.0529(8) Uani 1 1 d . . . . .
H3 H 0.852215 0.662626 0.564779 0.063 Uiso 1 1 calc R U . . .
C4 C 1.1412(8) 0.6151(5) 0.52237(13) 0.0610(10) Uani 1 1 d . . . . .
H4 H 1.145272 0.707313 0.507798 0.073 Uiso 1 1 calc R U . . .
C5 C 1.3110(9) 0.5044(5) 0.50972(13) 0.0632(10) Uani 1 1 d . . . . .
H5 H 1.428473 0.522432 0.486409 0.076 Uiso 1 1 calc R U . . .
C6 C 1.3080(8) 0.3681(5) 0.53119(13) 0.0578(10) Uani 1 1 d . . . . .
H6 H 1.424174 0.295269 0.522211 0.069 Uiso 1 1 calc R U . . .
C7 C 1.1316(6) 0.3363(4) 0.56675(11) 0.0456(8) Uani 1 1 d . . . . .
C8 C 1.1207(7) 0.1925(4) 0.58964(12) 0.0478(8) Uani 1 1 d . . . . .
C9 C 1.2925(8) 0.0777(5) 0.57889(14) 0.0607(10) Uani 1 1 d . . . . .
H9 H 1.420490 0.096240 0.557471 0.073 Uiso 1 1 calc R U . . .
C10 C 1.2797(9) -0.0588(5) 0.59840(16) 0.0712(12) Uani 1 1 d . . . . .
H10 H 1.397536 -0.132115 0.590525 0.085 Uiso 1 1 calc R U . . .
C11 C 1.0888(9) -0.0890(5) 0.63036(16) 0.0726(12) Uani 1 1 d . . . . .
H11 H 1.076790 -0.183263 0.643478 0.087 Uiso 1 1 calc R U . . .
C12 C 0.9192(9) 0.0198(4) 0.64247(14) 0.0645(10) Uani 1 1 d . . . . .
H12 H 0.791961 -0.002442 0.663694 0.077 Uiso 1 1 calc R U . . .
C13 C 0.9306(7) 0.1648(4) 0.62382(11) 0.0466(8) Uani 1 1 d . . . . .
C14 C 0.7616(6) 0.2850(4) 0.63742(11) 0.0437(7) Uani 1 1 d . . . . .
C15 C 0.5649(7) 0.2887(4) 0.67298(11) 0.0479(8) Uani 1 1 d . . . . .
C16 C 0.4444(7) 0.4289(4) 0.67468(11) 0.0503(8) Uani 1 1 d . . . . .
C17 C 0.2445(8) 0.4624(5) 0.70487(12) 0.0605(10) Uani 1 1 d . . . . .
H17 H 0.165688 0.555296 0.704518 0.073 Uiso 1 1 calc R U . . .
C18 C 0.1689(9) 0.3534(6) 0.73500(14) 0.0706(12) Uani 1 1 d . . . . .
H18 H 0.036028 0.372475 0.755383 0.085 Uiso 1 1 calc R U . . .
C19 C 0.2867(10) 0.2165(6) 0.73545(15) 0.0720(13) Uani 1 1 d . . . . .
H19 H 0.234697 0.144946 0.756585 0.086 Uiso 1 1 calc R U . . .
C20 C 0.4817(8) 0.1833(5) 0.70494(13) 0.0659(11) Uani 1 1 d . . . . .
H20 H 0.558159 0.089695 0.705756 0.079 Uiso 1 1 calc R U . . .
S1 S 0.57063(19) 0.55407(10) 0.63520(3) 0.0542(3) Uani 1 1 d . . . . .

loop_
_atom_site_aniso_label
_atom_site_aniso_U_11
_atom_site_aniso_U_22
_atom_site_aniso_U_33
_atom_site_aniso_U_23
_atom_site_aniso_U_13
_atom_site_aniso_U_12
C1 0.0441(16) 0.0479(18) 0.0359(13) -0.0044(14) -0.0031(14) 0.0027(16)
C2 0.0441(16) 0.0506(17) 0.0393(14) -0.0029(14) -0.0044(14) -0.0017(19)
C3 0.0537(18) 0.0535(19) 0.0514(17) -0.0004(17) 0.0006(17) 0.0020(19)
C4 0.067(2) 0.065(2) 0.0513(18) 0.0095(19) 0.006(2) -0.008(2)
C5 0.065(2) 0.076(3) 0.0489(17) -0.003(2) 0.0065(19) -0.006(2)
C6 0.0527(19) 0.065(2) 0.056(2) -0.0164(19) 0.0067(19) -0.002(2)
C7 0.0442(16) 0.0508(19) 0.0417(15) -0.0105(15) -0.0046(15) -0.0029(17)
C8 0.0469(18) 0.0486(18) 0.0481(17) -0.0114(16) -0.0097(16) 0.0022(17)
C9 0.056(2) 0.058(2) 0.067(2) -0.016(2) -0.0056(19) 0.007(2)
C10 0.073(3) 0.054(2) 0.087(3) -0.016(2) -0.013(3) 0.017(3)
C11 0.090(3) 0.047(2) 0.081(3) 0.001(2) -0.014(3) 0.008(2)
C12 0.073(3) 0.056(2) 0.064(2) 0.0042(19) -0.004(2) 0.001(2)
C13 0.0478(17) 0.0452(17) 0.0468(16) -0.0056(14) -0.0085(16) 0.0012(18)
C14 0.0420(15) 0.0503(18) 0.0389(14) -0.0003(15) -0.0044(15) -0.0025(16)
C15 0.0467(16) 0.058(2) 0.0389(15) 0.0000(15) -0.0026(16) -0.0027(19)
C16 0.0504(17) 0.058(2) 0.0424(16) -0.0035(16) -0.0023(16) -0.003(2)
C17 0.0573(19) 0.075(3) 0.0494(17) -0.009(2) 0.0059(18) 0.002(2)
C18 0.063(2) 0.102(3) 0.0468(19) -0.008(2) 0.010(2) -0.009(3)
C19 0.076(3) 0.087(3) 0.053(2) 0.009(2) 0.012(2) -0.014(3)
C20 0.070(2) 0.069(2) 0.058(2) 0.012(2) 0.002(2) 0.000(2)
S1 0.0587(5) 0.0513(5) 0.0524(5) -0.0003(4) 0.0061(4) 0.0088(5)

_geom_special_details            
;
 All esds (except the esd in the dihedral angle between two l.s. planes)
 are estimated using the full covariance matrix.  The cell esds are taken
 into account individually in the estimation of esds in distances, angles
 and torsion angles; correlations between esds in cell parameters are only
 used when they are defined by crystal symmetry.  An approximate (isotropic)
 treatment of cell esds is used for estimating esds involving l.s. planes.
;
loop_
_geom_bond_atom_site_label_1
_geom_bond_atom_site_label_2
_geom_bond_distance
_geom_bond_site_symmetry_2
_geom_bond_publ_flag
C1 C2 1.436(4) . ?
C1 C14 1.370(5) . ?
C1 S1 1.731(3) . ?
C2 C3 1.408(5) . ?
C2 C7 1.406(5) . ?
C3 H3 0.9300 . ?
C3 C4 1.369(5) . ?
C4 H4 0.9300 . ?
C4 C5 1.382(6) . ?
C5 H5 0.9300 . ?
C5 C6 1.373(6) . ?
C6 H6 0.9300 . ?
C6 C7 1.416(5) . ?
C7 C8 1.453(5) . ?
C8 C9 1.402(5) . ?
C8 C13 1.429(5) . ?
C9 H9 0.9300 . ?
C9 C10 1.351(6) . ?
C10 H10 0.9300 . ?
C10 C11 1.392(6) . ?
C11 H11 0.9300 . ?
C11 C12 1.365(6) . ?
C12 H12 0.9300 . ?
C12 C13 1.410(5) . ?
C13 C14 1.449(5) . ?
C14 C15 1.461(5) . ?
C15 C16 1.407(5) . ?
C15 C20 1.396(5) . ?
C16 C17 1.399(5) . ?
C16 S1 1.738(4) . ?
C17 H17 0.9300 . ?
C17 C18 1.372(6) . ?
C18 H18 0.9300 . ?
C18 C19 1.374(7) . ?
C19 H19 0.9300 . ?
C19 C20 1.386(6) . ?
C20 H20 0.9300 . ?

loop_
_geom_angle_atom_site_label_1
_geom_angle_atom_site_label_2
_geom_angle_atom_site_label_3
_geom_angle
_geom_angle_site_symmetry_1
_geom_angle_site_symmetry_3
_geom_angle_publ_flag
C2 C1 S1 121.8(3) . . ?
C14 C1 C2 123.9(3) . . ?
C14 C1 S1 114.3(2) . . ?
C3 C2 C1 122.0(3) . . ?
C7 C2 C1 118.1(3) . . ?
C7 C2 C3 120.0(3) . . ?
C2 C3 H3 119.5 . . ?
C4 C3 C2 121.0(4) . . ?
C4 C3 H3 119.5 . . ?
C3 C4 H4 120.2 . . ?
C3 C4 C5 119.7(4) . . ?
C5 C4 H4 120.2 . . ?
C4 C5 H5 119.7 . . ?
C6 C5 C4 120.7(4) . . ?
C6 C5 H5 119.7 . . ?
C5 C6 H6 119.3 . . ?
C5 C6 C7 121.3(4) . . ?
C7 C6 H6 119.3 . . ?
C2 C7 C6 117.4(3) . . ?
C2 C7 C8 119.9(3) . . ?
C6 C7 C8 122.7(3) . . ?
C9 C8 C7 121.6(3) . . ?
C9 C8 C13 118.3(3) . . ?
C13 C8 C7 120.1(3) . . ?
C8 C9 H9 118.7 . . ?
C10 C9 C8 122.6(4) . . ?
C10 C9 H9 118.7 . . ?
C9 C10 H10 120.2 . . ?
C9 C10 C11 119.5(4) . . ?
C11 C10 H10 120.2 . . ?
C10 C11 H11 120.0 . . ?
C12 C11 C10 120.0(4) . . ?
C12 C11 H11 120.0 . . ?
C11 C12 H12 118.9 . . ?
C11 C12 C13 122.1(4) . . ?
C13 C12 H12 118.9 . . ?
C8 C13 C14 119.1(3) . . ?
C12 C13 C8 117.3(3) . . ?
C12 C13 C14 123.7(4) . . ?
C1 C14 C13 118.9(3) . . ?
C1 C14 C15 111.3(3) . . ?
C13 C14 C15 129.8(3) . . ?
C16 C15 C14 111.2(3) . . ?
C20 C15 C14 132.6(4) . . ?
C20 C15 C16 116.2(3) . . ?
C15 C16 S1 112.6(3) . . ?
C17 C16 C15 123.3(4) . . ?
C17 C16 S1 124.2(3) . . ?
C16 C17 H17 121.1 . . ?
C18 C17 C16 117.7(4) . . ?
C18 C17 H17 121.1 . . ?
C17 C18 H18 119.6 . . ?
C17 C18 C19 120.9(4) . . ?
C19 C18 H18 119.6 . . ?
C18 C19 H19 119.5 . . ?
C18 C19 C20 121.1(4) . . ?
C20 C19 H19 119.5 . . ?
C15 C20 H20 119.6 . . ?
C19 C20 C15 120.8(4) . . ?
C19 C20 H20 119.6 . . ?
C1 S1 C16 90.67(17) . . ?

loop_
_geom_torsion_atom_site_label_1
_geom_torsion_atom_site_label_2
_geom_torsion_atom_site_label_3
_geom_torsion_atom_site_label_4
_geom_torsion
_geom_torsion_site_symmetry_1
_geom_torsion_site_symmetry_2
_geom_torsion_site_symmetry_3
_geom_torsion_site_symmetry_4
_geom_torsion_publ_flag
C1 C2 C3 C4 179.3(3) . . . . ?
C1 C2 C7 C6 -179.6(3) . . . . ?
C1 C2 C7 C8 1.5(4) . . . . ?
C1 C14 C15 C16 0.8(4) . . . . ?
C1 C14 C15 C20 -177.8(4) . . . . ?
C2 C1 C14 C13 -0.2(5) . . . . ?
C2 C1 C14 C15 179.2(3) . . . . ?
C2 C1 S1 C16 -179.8(3) . . . . ?
C2 C3 C4 C5 0.4(6) . . . . ?
C2 C7 C8 C9 -178.7(3) . . . . ?
C2 C7 C8 C13 1.7(5) . . . . ?
C3 C2 C7 C6 -0.1(5) . . . . ?
C3 C2 C7 C8 -179.0(3) . . . . ?
C3 C4 C5 C6 -0.4(6) . . . . ?
C4 C5 C6 C7 0.2(6) . . . . ?
C5 C6 C7 C2 0.1(5) . . . . ?
C5 C6 C7 C8 179.0(4) . . . . ?
C6 C7 C8 C9 2.5(5) . . . . ?
C6 C7 C8 C13 -177.1(3) . . . . ?
C7 C2 C3 C4 -0.2(5) . . . . ?
C7 C8 C9 C10 -177.3(4) . . . . ?
C7 C8 C13 C12 175.8(3) . . . . ?
C7 C8 C13 C14 -4.2(5) . . . . ?
C8 C9 C10 C11 0.3(6) . . . . ?
C8 C13 C14 C1 3.5(5) . . . . ?
C8 C13 C14 C15 -175.8(3) . . . . ?
C9 C8 C13 C12 -3.8(5) . . . . ?
C9 C8 C13 C14 176.2(3) . . . . ?
C9 C10 C11 C12 -1.2(7) . . . . ?
C10 C11 C12 C13 -0.5(7) . . . . ?
C11 C12 C13 C8 3.0(6) . . . . ?
C11 C12 C13 C14 -177.0(4) . . . . ?
C12 C13 C14 C1 -176.5(4) . . . . ?
C12 C13 C14 C15 4.2(6) . . . . ?
C13 C8 C9 C10 2.3(6) . . . . ?
C13 C14 C15 C16 -179.9(3) . . . . ?
C13 C14 C15 C20 1.5(6) . . . . ?
C14 C1 C2 C3 178.2(3) . . . . ?
C14 C1 C2 C7 -2.3(5) . . . . ?
C14 C1 S1 C16 -0.7(3) . . . . ?
C14 C15 C16 C17 178.5(3) . . . . ?
C14 C15 C16 S1 -1.3(4) . . . . ?
C14 C15 C20 C19 -179.9(4) . . . . ?
C15 C16 C17 C18 1.9(5) . . . . ?
C15 C16 S1 C1 1.2(3) . . . . ?
C16 C15 C20 C19 1.6(6) . . . . ?
C16 C17 C18 C19 0.2(6) . . . . ?
C17 C16 S1 C1 -178.6(3) . . . . ?
C17 C18 C19 C20 -1.3(7) . . . . ?
C18 C19 C20 C15 0.3(7) . . . . ?
C20 C15 C16 C17 -2.8(5) . . . . ?
C20 C15 C16 S1 177.5(3) . . . . ?
S1 C1 C2 C3 -2.8(4) . . . . ?
S1 C1 C2 C7 176.7(2) . . . . ?
S1 C1 C14 C13 -179.3(2) . . . . ?
S1 C1 C14 C15 0.1(4) . . . . ?
S1 C16 C17 C18 -178.4(3) . . . . ?

_shelx_res_file                  
;
TITL ygd-2_a.res in P2(1)2(1)2(1)
    ygd-2.res
    created by SHELXL-2018/3 at 21:27:12 on 03-Jan-2025
REM Old TITL YGD-2 in P2(1)2(1)2(1)
REM SHELXT solution in P2(1)2(1)2(1)
REM R1 0.142, Rweak 0.024, Alpha 0.001, Orientation as input
REM Flack x = 0.111 ( 0.015 ) from Parsons' quotients
REM Formula found by SHELXT: C11 N Cl
CELL 1.54184 5.2323 8.9668 29.1269 90 90 90
ZERR 4 0.0002 0.0004 0.001 0 0 0
LATT -1
SYMM 0.5-X,-Y,0.5+Z
SYMM -X,0.5+Y,0.5-Z
SYMM 0.5+X,0.5-Y,-Z
SFAC C H S
UNIT 80 48 4

L.S. 30
PLAN  5
SIZE 0.15 0.1 0.08
TEMP 19.85
CONF
MORE -1
BOND $H
fmap 2
acta
OMIT 0 1 6
OMIT 3 6 3
REM <olex2.extras>
REM <HklSrc "%.\\YGD-2.hkl">
REM </olex2.extras>

WGHT    0.086000
FVAR       0.87636
C1    1    0.780213    0.419432    0.615310    11.00000    0.04412    0.04790 =
         0.03591   -0.00436   -0.00315    0.00267
C2    1    0.959268    0.449623    0.579134    11.00000    0.04413    0.05056 =
         0.03934   -0.00291   -0.00439   -0.00171
C3    1    0.967057    0.588209    0.556470    11.00000    0.05373    0.05354 =
         0.05136   -0.00037    0.00064    0.00202
AFIX  43
H3    2    0.852215    0.662626    0.564779    11.00000   -1.20000
AFIX   0
C4    1    1.141245    0.615057    0.522369    11.00000    0.06663    0.06509 =
         0.05132    0.00953    0.00583   -0.00819
AFIX  43
H4    2    1.145272    0.707313    0.507798    11.00000   -1.20000
AFIX   0
C5    1    1.310983    0.504408    0.509716    11.00000    0.06515    0.07555 =
         0.04889   -0.00300    0.00645   -0.00568
AFIX  43
H5    2    1.428473    0.522432    0.486409    11.00000   -1.20000
AFIX   0
C6    1    1.308001    0.368143    0.531192    11.00000    0.05275    0.06487 =
         0.05579   -0.01638    0.00671   -0.00154
AFIX  43
H6    2    1.424174    0.295269    0.522211    11.00000   -1.20000
AFIX   0
C7    1    1.131598    0.336273    0.566749    11.00000    0.04423    0.05084 =
         0.04170   -0.01048   -0.00458   -0.00289
C8    1    1.120706    0.192474    0.589639    11.00000    0.04687    0.04856 =
         0.04805   -0.01139   -0.00970    0.00221
C9    1    1.292549    0.077684    0.578886    11.00000    0.05637    0.05849 =
         0.06723   -0.01628   -0.00561    0.00745
AFIX  43
H9    2    1.420490    0.096240    0.557471    11.00000   -1.20000
AFIX   0
C10   1    1.279675   -0.058813    0.598397    11.00000    0.07296    0.05378 =
         0.08675   -0.01624   -0.01343    0.01717
AFIX  43
H10   2    1.397536   -0.132115    0.590525    11.00000   -1.20000
AFIX   0
C11   1    1.088769   -0.088959    0.630363    11.00000    0.09002    0.04696 =
         0.08081    0.00119   -0.01396    0.00840
AFIX  43
H11   2    1.076790   -0.183263    0.643478    11.00000   -1.20000
AFIX   0
C12   1    0.919165    0.019783    0.642469    11.00000    0.07331    0.05578 =
         0.06437    0.00424   -0.00399    0.00130
AFIX  43
H12   2    0.791961   -0.002442    0.663694    11.00000   -1.20000
AFIX   0
C13   1    0.930630    0.164785    0.623822    11.00000    0.04778    0.04519 =
         0.04685   -0.00558   -0.00847    0.00121
C14   1    0.761613    0.284973    0.637417    11.00000    0.04203    0.05027 =
         0.03893   -0.00028   -0.00443   -0.00248
C15   1    0.564866    0.288671    0.672983    11.00000    0.04673    0.05803 =
         0.03892    0.00000   -0.00260   -0.00272
C16   1    0.444423    0.428880    0.674684    11.00000    0.05041    0.05816 =
         0.04239   -0.00351   -0.00232   -0.00343
C17   1    0.244549    0.462355    0.704868    11.00000    0.05727    0.07494 =
         0.04938   -0.00944    0.00589    0.00213
AFIX  43
H17   2    0.165688    0.555296    0.704518    11.00000   -1.20000
AFIX   0
C18   1    0.168859    0.353417    0.734995    11.00000    0.06319    0.10185 =
         0.04685   -0.00803    0.00959   -0.00883
AFIX  43
H18   2    0.036028    0.372475    0.755383    11.00000   -1.20000
AFIX   0
C19   1    0.286694    0.216517    0.735448    11.00000    0.07567    0.08712 =
         0.05318    0.00889    0.01157   -0.01416
AFIX  43
H19   2    0.234697    0.144946    0.756585    11.00000   -1.20000
AFIX   0
C20   1    0.481743    0.183299    0.704935    11.00000    0.07020    0.06941 =
         0.05807    0.01159    0.00218   -0.00015
AFIX  43
H20   2    0.558159    0.089695    0.705756    11.00000   -1.20000
AFIX   0
S1    3    0.570630    0.554073    0.635199    11.00000    0.05872    0.05132 =
         0.05244   -0.00031    0.00606    0.00884
HKLF 4


REM  ygd-2_a.res in P2(1)2(1)2(1)
REM wR2 = 0.1341, GooF = S = 1.033, Restrained GooF = 1.033 for all data
REM R1 = 0.0487 for 1975 Fo > 4sig(Fo) and 0.0520 for all 2178 data
REM 190 parameters refined using 0 restraints

END

WGHT      0.0860      0.0000

REM Highest difference peak  0.330,  deepest hole -0.293,  1-sigma level  0.056
Q1    1   0.7396  0.5465  0.6345  11.00000  0.05    0.33
Q2    1   1.0895  0.1744  0.6189  11.00000  0.05    0.22
Q3    1   1.1211  0.6008  0.5537  11.00000  0.05    0.22
Q4    1   0.4042  0.5134  0.6332  11.00000  0.05    0.19
Q5    1   1.3201  0.6401  0.5261  11.00000  0.05    0.19
;
_shelx_res_checksum              2470
_olex2_submission_special_instructions 'No special instructions were received'
_oxdiff_exptl_absorpt_empirical_details 
;
Empirical correction (ABSPACK) includes:
- Absorption correction using spherical harmonics
- Frame scaling
;
_oxdiff_exptl_absorpt_empirical_full_max 1.676
_oxdiff_exptl_absorpt_empirical_full_min 0.550
####################################################################### 
# 
# This file contains crystal structure data downloaded from the 
# Cambridge Structural Database (CSD) hosted by the Cambridge 
# Crystallographic Data Centre (CCDC).
# 
# Full information about CCDC data access policies and citation 
# guidelines are available at http://www.ccdc.cam.ac.uk/access/V1 
# 
# Audit and citation data items may have been added by the CCDC. 
# Please retain this information to preserve the provenance of 
# this file and to allow appropriate attribution of the data. 
# 
#######################################################################

data_1025liuzheng2_0m
_database_code_depnum_ccdc_archive 'CCDC 2475673'
loop_
_audit_author_name
_audit_author_address
'Zhanhui He'
;Hubei Normal University
China
;
_audit_update_record             
;
2025-07-24 deposited with the CCDC.	2026-01-02 downloaded from the CCDC.
;
_audit_creation_date             2025-07-24
_audit_creation_method           
;
Olex2 1.5
(compiled 2025.07.13 svn.rb7424aed for OlexSys, GUI svn.r7311)
;
_shelx_SHELXL_version_number     2018/3
_chemical_name_common            ?
_chemical_name_systematic        ?
_chemical_formula_moiety         '2(C22 H12 S2)'
_chemical_formula_sum            'C44 H24 S4'
_chemical_formula_weight         680.87
_chemical_melting_point          ?
loop_
_atom_type_symbol
_atom_type_description
_atom_type_scat_dispersion_real
_atom_type_scat_dispersion_imag
_atom_type_scat_source
C C 0.0181 0.0091 'International Tables Vol C Tables 4.2.6.8 and 6.1.1.4'
H H 0.0000 0.0000 'International Tables Vol C Tables 4.2.6.8 and 6.1.1.4'
S S 0.3331 0.5567 'International Tables Vol C Tables 4.2.6.8 and 6.1.1.4'

_shelx_space_group_comment       
;
The symmetry employed for this shelxl refinement is uniquely defined
by the following loop, which should always be used as a source of
symmetry information in preference to the above space-group names.
They are only intended as comments.
;
_space_group_crystal_system      triclinic
_space_group_IT_number           2
_space_group_name_H-M_alt        'P -1'
_space_group_name_Hall           '-P 1'
loop_
_space_group_symop_operation_xyz
'x, y, z'
'-x, -y, -z'

_cell_length_a                   7.9692(3)
_cell_length_b                   9.1737(3)
_cell_length_c                   11.3045(4)
_cell_angle_alpha                97.109(2)
_cell_angle_beta                 101.458(2)
_cell_angle_gamma                95.919(2)
_cell_volume                     796.78(5)
_cell_formula_units_Z            1
_cell_measurement_reflns_used    3415
_cell_measurement_temperature    297
_cell_measurement_theta_max      66.225
_cell_measurement_theta_min      4.035
_shelx_estimated_absorpt_T_max   0.662
_shelx_estimated_absorpt_T_min   0.586
_exptl_absorpt_coefficient_mu    2.993
_exptl_absorpt_correction_T_max  0.7528
_exptl_absorpt_correction_T_min  0.3349
_exptl_absorpt_correction_type   multi-scan
_exptl_absorpt_process_details   
;
SADABS-2016/2 (Bruker,2016/2) was used for absorption correction.
wR2(int) was 0.1556 before and 0.0696 after correction.
The Ratio of minimum to maximum transmission is 0.4449.
The \l/2 correction factor is Not present.
;
_exptl_absorpt_special_details   ?
_exptl_crystal_colour            'clear yellowish yellow'
_exptl_crystal_colour_lustre     clear
_exptl_crystal_colour_modifier   yellowish
_exptl_crystal_colour_primary    yellow
_exptl_crystal_density_diffrn    1.419
_exptl_crystal_density_meas      ?
_exptl_crystal_density_method    ?
_exptl_crystal_description       block
_exptl_crystal_F_000             352
_exptl_crystal_size_max          0.2
_exptl_crystal_size_mid          0.18
_exptl_crystal_size_min          0.15
_exptl_transmission_factor_max   ?
_exptl_transmission_factor_min   ?
_diffrn_reflns_av_R_equivalents  0.0594
_diffrn_reflns_av_unetI/netI     0.0602
_diffrn_reflns_Laue_measured_fraction_full 0.986
_diffrn_reflns_Laue_measured_fraction_max 0.986
_diffrn_reflns_limit_h_max       9
_diffrn_reflns_limit_h_min       -9
_diffrn_reflns_limit_k_max       10
_diffrn_reflns_limit_k_min       -10
_diffrn_reflns_limit_l_max       13
_diffrn_reflns_limit_l_min       -13
_diffrn_reflns_number            8332
_diffrn_reflns_point_group_measured_fraction_full 0.986
_diffrn_reflns_point_group_measured_fraction_max 0.986
_diffrn_reflns_theta_full        66.671
_diffrn_reflns_theta_max         66.671
_diffrn_reflns_theta_min         4.034
_diffrn_ambient_temperature      297
_diffrn_detector_area_resol_mean ?
_diffrn_measured_fraction_theta_full 0.986
_diffrn_measured_fraction_theta_max 0.986
_diffrn_measurement_device_type  
'C19a  C     1.01781  0.28261  0.50113 -31.00000  0.09187'
_diffrn_measurement_method       ?
_diffrn_radiation_type           CuK\a
_diffrn_radiation_wavelength     1.54184
_diffrn_source                   ?
_diffrn_source_current           1.1
_diffrn_source_power             0.05500000000000001
_diffrn_source_voltage           50.0
_reflns_Friedel_coverage         0.000
_reflns_Friedel_fraction_full    .
_reflns_Friedel_fraction_max     .
_reflns_number_gt                2256
_reflns_number_total             2787
_reflns_special_details          
;
 Reflections were merged by SHELXL according to the crystal
 class for the calculation of statistics and refinement.
 
 _reflns_Friedel_fraction is defined as the number of unique
 Friedel pairs measured divided by the number that would be
 possible theoretically, ignoring centric projections and
 systematic absences.
;
_reflns_threshold_expression     'I > 2\s(I)'
_computing_cell_refinement       'SAINT V8.40B (?, 2016)'
_computing_data_collection       ?
_computing_data_reduction        'SAINT V8.40B (?, 2016)'
_computing_molecular_graphics    'Olex2 1.5 (Dolomanov et al., 2009)'
_computing_publication_material  'Olex2 1.5 (Dolomanov et al., 2009)'
_computing_structure_refinement  'SHELXL 2018/3 (Sheldrick, 2015)'
_computing_structure_solution    'SHELXT 2018/2 (Sheldrick, 2018)'
_refine_diff_density_max         0.390
_refine_diff_density_min         -0.476
_refine_diff_density_rms         0.064
_refine_ls_extinction_coef       .
_refine_ls_extinction_method     none
_refine_ls_goodness_of_fit_ref   1.033
_refine_ls_hydrogen_treatment    constr
_refine_ls_matrix_type           full
_refine_ls_number_parameters     217
_refine_ls_number_reflns         2787
_refine_ls_number_restraints     0
_refine_ls_R_factor_all          0.0621
_refine_ls_R_factor_gt           0.0505
_refine_ls_restrained_S_all      1.033
_refine_ls_shift/su_max          0.000
_refine_ls_shift/su_mean         0.000
_refine_ls_structure_factor_coef Fsqd
_refine_ls_weighting_details     
'w=1/[\s^2^(Fo^2^)+(0.0975P)^2^] where P=(Fo^2^+2Fc^2^)/3'
_refine_ls_weighting_scheme      calc
_refine_ls_wR_factor_gt          0.1403
_refine_ls_wR_factor_ref         0.1465
_refine_special_details          ?
_olex2_refinement_description    
;
1. Fixed Uiso
 At 1.2 times of:
  All C(H) groups
2.a Aromatic/amide H refined with riding coordinates:
 C2(H2), C3(H3), C4(H4), C6(H6), C7(H7), C9(H9), C10(H10), C11(H11), C19(H19),
 C20(H20), C21(H21), C22(H22)
;
_atom_sites_solution_hydrogens   geom
_atom_sites_solution_primary     dual
_atom_sites_solution_secondary   ?
loop_
_atom_site_label
_atom_site_type_symbol
_atom_site_fract_x
_atom_site_fract_y
_atom_site_fract_z
_atom_site_U_iso_or_equiv
_atom_site_adp_type
_atom_site_occupancy
_atom_site_site_symmetry_order
_atom_site_calc_flag
_atom_site_refinement_flags_posn
_atom_site_refinement_flags_adp
_atom_site_refinement_flags_occupancy
_atom_site_disorder_assembly
_atom_site_disorder_group
S1 S 0.59067(8) 0.08651(6) 0.32787(5) 0.0467(2) Uani 1 1 d . . . . .
S2 S 0.74178(8) 0.32548(8) 0.05820(6) 0.0532(2) Uani 1 1 d . . . . .
C1 C 0.7524(3) 0.1900(3) 0.4487(2) 0.0420(6) Uani 1 1 d . . . . .
C2 C 0.8429(3) 0.1054(3) 0.5264(2) 0.0527(6) Uani 1 1 d . . . . .
H2 H 0.829681 0.002997 0.505186 0.063 Uiso 1 1 calc R U . . .
C3 C 0.9528(4) 0.1713(4) 0.6350(3) 0.0607(8) Uani 1 1 d . . . . .
H3 H 1.018566 0.114342 0.683872 0.073 Uiso 1 1 calc R U . . .
C4 C 0.9636(3) 0.3198(4) 0.6696(2) 0.0580(7) Uani 1 1 d . . . . .
H4 H 1.033744 0.363310 0.744120 0.070 Uiso 1 1 calc R U . . .
C5 C 0.8704(3) 0.4093(3) 0.5946(2) 0.0479(6) Uani 1 1 d . . . . .
C6 C 0.8643(4) 0.5595(3) 0.6418(3) 0.0579(7) Uani 1 1 d . . . . .
H6 H 0.934070 0.601119 0.716983 0.070 Uiso 1 1 calc R U . . .
C7 C 0.7599(4) 0.6413(3) 0.5797(3) 0.0568(7) Uani 1 1 d . . . . .
H7 H 0.745126 0.733820 0.617025 0.068 Uiso 1 1 calc R U . . .
C8 C 0.6707(3) 0.5896(3) 0.4572(2) 0.0465(6) Uani 1 1 d . . . . .
C9 C 0.5751(4) 0.6851(3) 0.3922(3) 0.0552(7) Uani 1 1 d . . . . .
H9 H 0.559120 0.775383 0.432963 0.066 Uiso 1 1 calc R U . . .
C10 C 0.5052(4) 0.6487(3) 0.2708(3) 0.0579(7) Uani 1 1 d . . . . .
H10 H 0.435689 0.709981 0.229727 0.069 Uiso 1 1 calc R U . . .
C11 C 0.5394(3) 0.5192(3) 0.2097(3) 0.0527(6) Uani 1 1 d . . . . .
H11 H 0.500929 0.498745 0.125405 0.063 Uiso 1 1 calc R U . . .
C12 C 0.6294(3) 0.4179(3) 0.2696(2) 0.0424(6) Uani 1 1 d . . . . .
C13 C 0.6876(3) 0.4469(2) 0.3993(2) 0.0403(5) Uani 1 1 d . . . . .
C14 C 0.7720(3) 0.3466(3) 0.4764(2) 0.0403(5) Uani 1 1 d . . . . .
C15 C 0.6720(3) 0.2928(3) 0.1910(2) 0.0419(5) Uani 1 1 d . . . . .
C16 C 0.6615(3) 0.1483(3) 0.2034(2) 0.0424(5) Uani 1 1 d . . . . .
C17 C 0.7079(3) 0.0546(3) 0.1057(2) 0.0454(6) Uani 1 1 d . . . . .
C18 C 0.7510(3) 0.1376(3) 0.0179(2) 0.0515(6) Uani 1 1 d . . . . .
C19 C 0.7964(4) 0.0698(4) -0.0873(2) 0.0643(8) Uani 1 1 d . . . . .
H19 H 0.825131 0.125358 -0.145546 0.077 Uiso 1 1 calc R U . . .
C20 C 0.7973(4) -0.0789(4) -0.1016(3) 0.0736(10) Uani 1 1 d . . . . .
H20 H 0.826198 -0.125580 -0.171277 0.088 Uiso 1 1 calc R U . . .
C21 C 0.7560(4) -0.1643(4) -0.0146(3) 0.0700(9) Uani 1 1 d . . . . .
H21 H 0.759178 -0.266010 -0.026549 0.084 Uiso 1 1 calc R U . . .
C22 C 0.7106(3) -0.0986(3) 0.0889(3) 0.0561(7) Uani 1 1 d . . . . .
H22 H 0.682208 -0.155339 0.146565 0.067 Uiso 1 1 calc R U . . .

loop_
_atom_site_aniso_label
_atom_site_aniso_U_11
_atom_site_aniso_U_22
_atom_site_aniso_U_33
_atom_site_aniso_U_23
_atom_site_aniso_U_13
_atom_site_aniso_U_12
S1 0.0513(4) 0.0426(4) 0.0488(4) 0.0144(3) 0.0166(3) -0.0026(3)
S2 0.0559(4) 0.0655(5) 0.0424(4) 0.0207(3) 0.0158(3) 0.0022(3)
C1 0.0410(12) 0.0512(14) 0.0402(12) 0.0166(10) 0.0175(10) 0.0063(11)
C2 0.0549(15) 0.0590(16) 0.0545(15) 0.0262(12) 0.0219(12) 0.0135(13)
C3 0.0546(16) 0.084(2) 0.0518(16) 0.0309(15) 0.0135(13) 0.0173(15)
C4 0.0480(15) 0.082(2) 0.0444(14) 0.0175(14) 0.0100(11) 0.0012(14)
C5 0.0406(13) 0.0623(16) 0.0439(13) 0.0141(11) 0.0168(10) -0.0023(12)
C6 0.0573(16) 0.0617(18) 0.0499(15) -0.0020(13) 0.0156(13) -0.0107(14)
C7 0.0635(17) 0.0492(15) 0.0593(17) 0.0015(13) 0.0271(14) -0.0045(13)
C8 0.0469(13) 0.0420(13) 0.0563(15) 0.0128(11) 0.0249(11) -0.0018(11)
C9 0.0550(15) 0.0403(14) 0.081(2) 0.0180(13) 0.0345(14) 0.0048(12)
C10 0.0554(16) 0.0513(16) 0.076(2) 0.0286(14) 0.0209(14) 0.0121(13)
C11 0.0541(15) 0.0512(15) 0.0582(16) 0.0258(12) 0.0147(12) 0.0050(12)
C12 0.0386(12) 0.0437(13) 0.0481(13) 0.0181(10) 0.0138(10) -0.0015(10)
C13 0.0366(12) 0.0419(13) 0.0476(13) 0.0155(10) 0.0189(10) -0.0005(10)
C14 0.0376(12) 0.0471(13) 0.0412(12) 0.0141(10) 0.0185(10) 0.0006(10)
C15 0.0409(12) 0.0493(14) 0.0383(12) 0.0161(10) 0.0113(10) 0.0014(10)
C16 0.0392(12) 0.0472(13) 0.0415(13) 0.0110(10) 0.0099(10) 0.0013(10)
C17 0.0350(12) 0.0550(15) 0.0447(13) 0.0064(11) 0.0070(10) 0.0033(11)
C18 0.0407(13) 0.0725(18) 0.0406(13) 0.0095(12) 0.0075(10) 0.0048(12)
C19 0.0533(16) 0.097(2) 0.0424(15) 0.0062(15) 0.0104(12) 0.0112(16)
C20 0.0595(18) 0.103(3) 0.0506(17) -0.0151(17) 0.0076(14) 0.0148(18)
C21 0.0528(16) 0.070(2) 0.077(2) -0.0150(16) 0.0046(15) 0.0091(14)
C22 0.0457(14) 0.0548(16) 0.0628(17) 0.0012(13) 0.0068(12) 0.0013(12)

_geom_special_details            
;
 All esds (except the esd in the dihedral angle between two l.s. planes)
 are estimated using the full covariance matrix.  The cell esds are taken
 into account individually in the estimation of esds in distances, angles
 and torsion angles; correlations between esds in cell parameters are only
 used when they are defined by crystal symmetry.  An approximate (isotropic)
 treatment of cell esds is used for estimating esds involving l.s. planes.
;
loop_
_geom_bond_atom_site_label_1
_geom_bond_atom_site_label_2
_geom_bond_distance
_geom_bond_site_symmetry_2
_geom_bond_publ_flag
S1 C1 1.776(2) . ?
S1 C16 1.751(2) . ?
S2 C15 1.749(2) . ?
S2 C18 1.740(3) . ?
C1 C2 1.388(3) . ?
C1 C14 1.418(3) . ?
C2 H2 0.9300 . ?
C2 C3 1.386(4) . ?
C3 H3 0.9300 . ?
C3 C4 1.359(4) . ?
C4 H4 0.9300 . ?
C4 C5 1.411(4) . ?
C5 C6 1.425(4) . ?
C5 C14 1.425(3) . ?
C6 H6 0.9300 . ?
C6 C7 1.332(4) . ?
C7 H7 0.9300 . ?
C7 C8 1.423(4) . ?
C8 C9 1.401(4) . ?
C8 C13 1.422(3) . ?
C9 H9 0.9300 . ?
C9 C10 1.361(4) . ?
C10 H10 0.9300 . ?
C10 C11 1.379(4) . ?
C11 H11 0.9300 . ?
C11 C12 1.391(3) . ?
C12 C13 1.430(3) . ?
C12 C15 1.473(3) . ?
C13 C14 1.466(3) . ?
C15 C16 1.346(3) . ?
C16 C17 1.445(3) . ?
C17 C18 1.397(4) . ?
C17 C22 1.397(4) . ?
C18 C19 1.402(4) . ?
C19 H19 0.9300 . ?
C19 C20 1.355(5) . ?
C20 H20 0.9300 . ?
C20 C21 1.399(5) . ?
C21 H21 0.9300 . ?
C21 C22 1.379(4) . ?
C22 H22 0.9300 . ?

loop_
_geom_angle_atom_site_label_1
_geom_angle_atom_site_label_2
_geom_angle_atom_site_label_3
_geom_angle
_geom_angle_site_symmetry_1
_geom_angle_site_symmetry_3
_geom_angle_publ_flag
C16 S1 C1 99.44(11) . . ?
C18 S2 C15 91.38(12) . . ?
C2 C1 S1 114.77(19) . . ?
C2 C1 C14 121.2(2) . . ?
C14 C1 S1 123.33(18) . . ?
C1 C2 H2 119.5 . . ?
C3 C2 C1 121.0(3) . . ?
C3 C2 H2 119.5 . . ?
C2 C3 H3 120.3 . . ?
C4 C3 C2 119.4(3) . . ?
C4 C3 H3 120.3 . . ?
C3 C4 H4 119.4 . . ?
C3 C4 C5 121.3(3) . . ?
C5 C4 H4 119.4 . . ?
C4 C5 C6 119.4(3) . . ?
C4 C5 C14 120.2(3) . . ?
C6 C5 C14 120.2(2) . . ?
C5 C6 H6 119.6 . . ?
C7 C6 C5 120.8(3) . . ?
C7 C6 H6 119.6 . . ?
C6 C7 H7 119.4 . . ?
C6 C7 C8 121.2(2) . . ?
C8 C7 H7 119.4 . . ?
C9 C8 C7 119.0(2) . . ?
C9 C8 C13 120.5(2) . . ?
C13 C8 C7 120.4(2) . . ?
C8 C9 H9 119.3 . . ?
C10 C9 C8 121.4(2) . . ?
C10 C9 H9 119.3 . . ?
C9 C10 H10 120.6 . . ?
C9 C10 C11 118.7(3) . . ?
C11 C10 H10 120.6 . . ?
C10 C11 H11 118.8 . . ?
C10 C11 C12 122.4(3) . . ?
C12 C11 H11 118.8 . . ?
C11 C12 C13 119.5(2) . . ?
C11 C12 C15 116.1(2) . . ?
C13 C12 C15 124.2(2) . . ?
C8 C13 C12 116.5(2) . . ?
C8 C13 C14 117.4(2) . . ?
C12 C13 C14 126.0(2) . . ?
C1 C14 C5 116.1(2) . . ?
C1 C14 C13 125.8(2) . . ?
C5 C14 C13 117.8(2) . . ?
C12 C15 S2 119.08(17) . . ?
C16 C15 S2 111.64(19) . . ?
C16 C15 C12 129.3(2) . . ?
C15 C16 S1 120.44(19) . . ?
C15 C16 C17 114.4(2) . . ?
C17 C16 S1 125.18(19) . . ?
C18 C17 C16 110.8(2) . . ?
C18 C17 C22 119.6(2) . . ?
C22 C17 C16 129.6(2) . . ?
C17 C18 S2 111.82(18) . . ?
C17 C18 C19 121.1(3) . . ?
C19 C18 S2 127.1(2) . . ?
C18 C19 H19 120.9 . . ?
C20 C19 C18 118.1(3) . . ?
C20 C19 H19 120.9 . . ?
C19 C20 H20 119.1 . . ?
C19 C20 C21 121.8(3) . . ?
C21 C20 H20 119.1 . . ?
C20 C21 H21 119.8 . . ?
C22 C21 C20 120.5(3) . . ?
C22 C21 H21 119.8 . . ?
C17 C22 H22 120.5 . . ?
C21 C22 C17 118.9(3) . . ?
C21 C22 H22 120.5 . . ?

loop_
_geom_torsion_atom_site_label_1
_geom_torsion_atom_site_label_2
_geom_torsion_atom_site_label_3
_geom_torsion_atom_site_label_4
_geom_torsion
_geom_torsion_site_symmetry_1
_geom_torsion_site_symmetry_2
_geom_torsion_site_symmetry_3
_geom_torsion_site_symmetry_4
_geom_torsion_publ_flag
S1 C1 C2 C3 -169.5(2) . . . . ?
S1 C1 C14 C5 162.00(16) . . . . ?
S1 C1 C14 C13 -12.1(3) . . . . ?
S1 C16 C17 C18 177.21(17) . . . . ?
S1 C16 C17 C22 -1.3(4) . . . . ?
S2 C15 C16 S1 -178.83(12) . . . . ?
S2 C15 C16 C17 -0.4(3) . . . . ?
S2 C18 C19 C20 179.4(2) . . . . ?
C1 S1 C16 C15 -60.7(2) . . . . ?
C1 S1 C16 C17 121.1(2) . . . . ?
C1 C2 C3 C4 4.2(4) . . . . ?
C2 C1 C14 C5 -8.1(3) . . . . ?
C2 C1 C14 C13 177.8(2) . . . . ?
C2 C3 C4 C5 -2.6(4) . . . . ?
C3 C4 C5 C6 170.5(2) . . . . ?
C3 C4 C5 C14 -4.5(4) . . . . ?
C4 C5 C6 C7 -171.2(2) . . . . ?
C4 C5 C14 C1 9.6(3) . . . . ?
C4 C5 C14 C13 -175.8(2) . . . . ?
C5 C6 C7 C8 -9.4(4) . . . . ?
C6 C5 C14 C1 -165.4(2) . . . . ?
C6 C5 C14 C13 9.2(3) . . . . ?
C6 C7 C8 C9 -174.2(2) . . . . ?
C6 C7 C8 C13 1.7(4) . . . . ?
C7 C8 C9 C10 171.7(2) . . . . ?
C7 C8 C13 C12 -165.3(2) . . . . ?
C7 C8 C13 C14 11.2(3) . . . . ?
C8 C9 C10 C11 -4.3(4) . . . . ?
C8 C13 C14 C1 157.7(2) . . . . ?
C8 C13 C14 C5 -16.2(3) . . . . ?
C9 C8 C13 C12 10.6(3) . . . . ?
C9 C8 C13 C14 -173.0(2) . . . . ?
C9 C10 C11 C12 6.0(4) . . . . ?
C10 C11 C12 C13 0.7(4) . . . . ?
C10 C11 C12 C15 -173.7(2) . . . . ?
C11 C12 C13 C8 -8.8(3) . . . . ?
C11 C12 C13 C14 175.1(2) . . . . ?
C11 C12 C15 S2 40.9(3) . . . . ?
C11 C12 C15 C16 -137.1(3) . . . . ?
C12 C13 C14 C1 -26.2(3) . . . . ?
C12 C13 C14 C5 159.9(2) . . . . ?
C12 C15 C16 S1 -0.7(4) . . . . ?
C12 C15 C16 C17 177.7(2) . . . . ?
C13 C8 C9 C10 -4.2(4) . . . . ?
C13 C12 C15 S2 -133.25(19) . . . . ?
C13 C12 C15 C16 48.8(4) . . . . ?
C14 C1 C2 C3 1.4(4) . . . . ?
C14 C5 C6 C7 3.8(4) . . . . ?
C15 S2 C18 C17 -2.03(19) . . . . ?
C15 S2 C18 C19 178.5(2) . . . . ?
C15 C12 C13 C8 165.2(2) . . . . ?
C15 C12 C13 C14 -10.9(3) . . . . ?
C15 C16 C17 C18 -1.1(3) . . . . ?
C15 C16 C17 C22 -179.6(2) . . . . ?
C16 S1 C1 C2 -123.21(18) . . . . ?
C16 S1 C1 C14 66.09(19) . . . . ?
C16 C17 C18 S2 2.1(3) . . . . ?
C16 C17 C18 C19 -178.4(2) . . . . ?
C16 C17 C22 C21 178.3(3) . . . . ?
C17 C18 C19 C20 0.0(4) . . . . ?
C18 S2 C15 C12 -176.9(2) . . . . ?
C18 S2 C15 C16 1.40(19) . . . . ?
C18 C17 C22 C21 0.0(4) . . . . ?
C18 C19 C20 C21 -0.6(5) . . . . ?
C19 C20 C21 C22 0.8(5) . . . . ?
C20 C21 C22 C17 -0.5(4) . . . . ?
C22 C17 C18 S2 -179.24(19) . . . . ?
C22 C17 C18 C19 0.3(4) . . . . ?

_shelx_res_file                  
;
TITL 1025liuzheng2_0m_a.res in P-1
    1025liuzheng2_0m.res
    created by SHELXL-2018/3 at 15:01:40 on 24-Jul-2025
REM Old TITL 1025liuzheng2_0m_a.res in P-1
REM SHELXT solution in P-1: R1 0.153, Rweak 0.010, Alpha 0.045
REM <I/s> 0.000 for 0 systematic absences, Orientation as input
REM Formula found by SHELXT: C22 S2
CELL 1.54184 7.9692 9.1737 11.3045 97.109 101.458 95.919
ZERR 1 0.0003 0.0003 0.0004 0.002 0.002 0.002
LATT 1
SFAC C H S
UNIT 44 24 4

L.S. 30 0 0
PLAN  5
SIZE 0.2 0.18 0.15
TEMP 23.85
CONF
BOND $h
BOND
list 4
MORE -1
fmap 2 53
acta
REM <olex2.extras>
REM <HklSrc "%.\\1025Liuzheng2_0m.hkl">
REM </olex2.extras>

WGHT    0.097500
FVAR       0.77989
S1    3    0.590675    0.086512    0.327867    11.00000    0.05131    0.04257 =
         0.04882    0.01439    0.01657   -0.00264
S2    3    0.741776    0.325476    0.058199    11.00000    0.05592    0.06546 =
         0.04241    0.02066    0.01580    0.00224
C1    1    0.752444    0.189982    0.448686    11.00000    0.04097    0.05118 =
         0.04015    0.01662    0.01750    0.00627
C2    1    0.842949    0.105406    0.526369    11.00000    0.05493    0.05896 =
         0.05445    0.02618    0.02195    0.01353
AFIX  43
H2    2    0.829681    0.002997    0.505186    11.00000   -1.20000
AFIX   0
C3    1    0.952807    0.171265    0.635040    11.00000    0.05457    0.08364 =
         0.05185    0.03092    0.01347    0.01733
AFIX  43
H3    2    1.018566    0.114342    0.683872    11.00000   -1.20000
AFIX   0
C4    1    0.963589    0.319796    0.669619    11.00000    0.04805    0.08221 =
         0.04442    0.01754    0.00997    0.00124
AFIX  43
H4    2    1.033744    0.363310    0.744120    11.00000   -1.20000
AFIX   0
C5    1    0.870353    0.409251    0.594624    11.00000    0.04057    0.06230 =
         0.04389    0.01410    0.01679   -0.00235
C6    1    0.864285    0.559546    0.641826    11.00000    0.05726    0.06169 =
         0.04994   -0.00197    0.01556   -0.01065
AFIX  43
H6    2    0.934070    0.601119    0.716983    11.00000   -1.20000
AFIX   0
C7    1    0.759921    0.641262    0.579666    11.00000    0.06353    0.04924 =
         0.05930    0.00151    0.02710   -0.00445
AFIX  43
H7    2    0.745126    0.733820    0.617025    11.00000   -1.20000
AFIX   0
C8    1    0.670667    0.589617    0.457212    11.00000    0.04689    0.04205 =
         0.05627    0.01278    0.02490   -0.00179
C9    1    0.575123    0.685114    0.392216    11.00000    0.05502    0.04030 =
         0.08064    0.01800    0.03453    0.00476
AFIX  43
H9    2    0.559120    0.775383    0.432963    11.00000   -1.20000
AFIX   0
C10   1    0.505210    0.648696    0.270763    11.00000    0.05541    0.05131 =
         0.07581    0.02857    0.02086    0.01207
AFIX  43
H10   2    0.435689    0.709981    0.229727    11.00000   -1.20000
AFIX   0
C11   1    0.539420    0.519169    0.209692    11.00000    0.05411    0.05118 =
         0.05816    0.02579    0.01467    0.00496
AFIX  43
H11   2    0.500929    0.498745    0.125405    11.00000   -1.20000
AFIX   0
C12   1    0.629427    0.417929    0.269583    11.00000    0.03856    0.04372 =
         0.04814    0.01808    0.01381   -0.00146
C13   1    0.687643    0.446869    0.399300    11.00000    0.03663    0.04195 =
         0.04764    0.01553    0.01891   -0.00047
C14   1    0.771978    0.346648    0.476396    11.00000    0.03758    0.04715 =
         0.04121    0.01409    0.01853    0.00061
C15   1    0.672036    0.292800    0.190988    11.00000    0.04091    0.04928 =
         0.03830    0.01611    0.01132    0.00144
C16   1    0.661462    0.148310    0.203391    11.00000    0.03916    0.04717 =
         0.04152    0.01101    0.00988    0.00130
C17   1    0.707897    0.054555    0.105729    11.00000    0.03501    0.05499 =
         0.04465    0.00644    0.00698    0.00331
C18   1    0.751038    0.137622    0.017923    11.00000    0.04071    0.07248 =
         0.04057    0.00947    0.00745    0.00482
C19   1    0.796436    0.069807   -0.087270    11.00000    0.05333    0.09660 =
         0.04239    0.00625    0.01036    0.01121
AFIX  43
H19   2    0.825131    0.125358   -0.145546    11.00000   -1.20000
AFIX   0
C20   1    0.797321   -0.078948   -0.101622    11.00000    0.05950    0.10309 =
         0.05059   -0.01512    0.00760    0.01477
AFIX  43
H20   2    0.826198   -0.125580   -0.171277    11.00000   -1.20000
AFIX   0
C21   1    0.755998   -0.164279   -0.014559    11.00000    0.05285    0.07001 =
         0.07666   -0.01499    0.00462    0.00910
AFIX  43
H21   2    0.759178   -0.266010   -0.026549    11.00000   -1.20000
AFIX   0
C22   1    0.710587   -0.098624    0.088908    11.00000    0.04565    0.05483 =
         0.06278    0.00122    0.00679    0.00134
AFIX  43
H22   2    0.682208   -0.155339    0.146565    11.00000   -1.20000
AFIX   0
HKLF 4


REM  1025liuzheng2_0m_a.res in P-1
REM wR2 = 0.1465, GooF = S = 1.033, Restrained GooF = 1.033 for all data
REM R1 = 0.0505 for 2256 Fo > 4sig(Fo) and 0.0621 for all 2787 data
REM 217 parameters refined using 0 restraints

END

WGHT      0.0975      0.0000

REM Highest difference peak  0.390,  deepest hole -0.476,  1-sigma level  0.064
Q1    1   0.6677  0.1437  0.3979  11.00000  0.05    0.39
Q2    1   0.7044  0.2434 -0.0062  11.00000  0.05    0.31
Q3    1   0.5433  0.0129  0.2553  11.00000  0.05    0.26
Q4    1   0.7876  0.1645  0.4716  11.00000  0.05    0.25
Q5    1   0.7985  0.3972  0.1347  11.00000  0.05    0.24
;
_shelx_res_checksum              84753
_olex2_submission_special_instructions 'No special instructions were received'
####################################################################### 
# 
# This file contains crystal structure data downloaded from the 
# Cambridge Structural Database (CSD) hosted by the Cambridge 
# Crystallographic Data Centre (CCDC).
# 
# Full information about CCDC data access policies and citation 
# guidelines are available at http://www.ccdc.cam.ac.uk/access/V1 
# 
# Audit and citation data items may have been added by the CCDC. 
# Please retain this information to preserve the provenance of 
# this file and to allow appropriate attribution of the data. 
# 
#######################################################################

data_0820liuzheng1_0m
_database_code_depnum_ccdc_archive 'CCDC 2433067'
loop_
_audit_author_name
_audit_author_address
'Li Yang' 'Hubei Normal University'
_audit_update_record             
;
2025-03-21 deposited with the CCDC.	2026-01-02 downloaded from the CCDC.
;
_audit_creation_date             2025-02-06
_audit_creation_method           
;
Olex2 1.5
(compiled 2024.02.16 svn.r378c4104 for OlexSys, GUI svn.r6928)
;
_shelx_SHELXL_version_number     2018/3
_chemical_name_common            ?
_chemical_name_systematic        ?
_chemical_formula_moiety         'C22 H12 S'
_chemical_formula_sum            'C22 H12 S'
_chemical_formula_weight         308.38
_chemical_absolute_configuration ?
_chemical_melting_point          ?
loop_
_atom_type_symbol
_atom_type_description
_atom_type_scat_dispersion_real
_atom_type_scat_dispersion_imag
_atom_type_scat_source
C C 0.0181 0.0091 'International Tables Vol C Tables 4.2.6.8 and 6.1.1.4'
H H 0.0000 0.0000 'International Tables Vol C Tables 4.2.6.8 and 6.1.1.4'
S S 0.3331 0.5567 'International Tables Vol C Tables 4.2.6.8 and 6.1.1.4'

_shelx_space_group_comment       
;
The symmetry employed for this shelxl refinement is uniquely defined
by the following loop, which should always be used as a source of
symmetry information in preference to the above space-group names.
They are only intended as comments.
;
_space_group_crystal_system      orthorhombic
_space_group_IT_number           19
_space_group_name_H-M_alt        'P 21 21 21'
_space_group_name_Hall           'P 2ac 2ab'
loop_
_space_group_symop_operation_xyz
'x, y, z'
'-x+1/2, -y, z+1/2'
'-x, y+1/2, -z+1/2'
'x+1/2, -y+1/2, -z'

_cell_length_a                   4.7483(2)
_cell_length_b                   15.0591(5)
_cell_length_c                   20.1810(7)
_cell_angle_alpha                90
_cell_angle_beta                 90
_cell_angle_gamma                90
_cell_volume                     1443.04(9)
_cell_formula_units_Z            4
_cell_measurement_reflns_used    2444
_cell_measurement_temperature    293(2)
_cell_measurement_theta_max      63.480
_cell_measurement_theta_min      3.662
_shelx_estimated_absorpt_T_max   0.802
_shelx_estimated_absorpt_T_min   0.699
_exptl_absorpt_coefficient_mu    1.928
_exptl_absorpt_correction_T_max  0.7528
_exptl_absorpt_correction_T_min  0.5618
_exptl_absorpt_correction_type   multi-scan
_exptl_absorpt_process_details   
;
SADABS-2016/2 (Bruker,2016/2) was used for absorption correction.
wR2(int) was 0.1242 before and 0.0661 after correction.
The Ratio of minimum to maximum transmission is 0.7463.
The \l/2 correction factor is Not present.
;
_exptl_absorpt_special_details   ?
_exptl_crystal_colour            'clear light yellow'
_exptl_crystal_colour_lustre     clear
_exptl_crystal_colour_modifier   light
_exptl_crystal_colour_primary    yellow
_exptl_crystal_density_diffrn    1.419
_exptl_crystal_density_meas      ?
_exptl_crystal_density_method    ?
_exptl_crystal_description       block
_exptl_crystal_F_000             640
_exptl_crystal_size_max          0.2
_exptl_crystal_size_mid          0.15
_exptl_crystal_size_min          0.12
_exptl_transmission_factor_max   ?
_exptl_transmission_factor_min   ?
_diffrn_reflns_av_R_equivalents  0.0601
_diffrn_reflns_av_unetI/netI     0.0485
_diffrn_reflns_Laue_measured_fraction_full 0.998
_diffrn_reflns_Laue_measured_fraction_max 0.997
_diffrn_reflns_limit_h_max       5
_diffrn_reflns_limit_h_min       -4
_diffrn_reflns_limit_k_max       16
_diffrn_reflns_limit_k_min       -17
_diffrn_reflns_limit_l_max       24
_diffrn_reflns_limit_l_min       -23
_diffrn_reflns_number            9014
_diffrn_reflns_point_group_measured_fraction_full 0.959
_diffrn_reflns_point_group_measured_fraction_max 0.958
_diffrn_reflns_theta_full        66.667
_diffrn_reflns_theta_max         66.667
_diffrn_reflns_theta_min         3.662
_diffrn_ambient_temperature      293(2)
_diffrn_detector_area_resol_mean ?
_diffrn_measured_fraction_theta_full 0.998
_diffrn_measured_fraction_theta_max 0.997
_diffrn_measurement_device_type  'CCD area detector'
_diffrn_measurement_method       'phi and omega scans'
_diffrn_radiation_monochromator  graphite
_diffrn_radiation_type           CuK\a
_diffrn_radiation_wavelength     1.54178
_diffrn_source                   ?
_diffrn_source_current           1.1
_diffrn_source_power             0.055
_diffrn_source_voltage           50.0
_reflns_Friedel_coverage         0.608
_reflns_Friedel_fraction_full    0.900
_reflns_Friedel_fraction_max     0.899
_reflns_number_gt                2085
_reflns_number_total             2454
_reflns_special_details          
;
 Reflections were merged by SHELXL according to the crystal
 class for the calculation of statistics and refinement.
 
 _reflns_Friedel_fraction is defined as the number of unique
 Friedel pairs measured divided by the number that would be
 possible theoretically, ignoring centric projections and
 systematic absences.
;
_reflns_threshold_expression     'I > 2\s(I)'
_computing_cell_refinement       'SAINT V8.40B (?, 2016)'
_computing_data_collection       ?
_computing_data_reduction        'SAINT V8.40B (?, 2016)'
_computing_molecular_graphics    'Olex2 1.5 (Dolomanov et al., 2009)'
_computing_publication_material  'Olex2 1.5 (Dolomanov et al., 2009)'
_computing_structure_refinement  'SHELXL 2018/3 (Sheldrick, 2015)'
_computing_structure_solution    'olex2.solve 1.3-alpha (Bourhis et al., 2015)'
_refine_diff_density_max         0.478
_refine_diff_density_min         -0.201
_refine_diff_density_rms         0.042
_refine_ls_abs_structure_details 
;
 Flack x determined using 658 quotients [(I+)-(I-)]/[(I+)+(I-)]
 (Parsons, Flack and Wagner, Acta Cryst. B69 (2013) 249-259).
;
_refine_ls_abs_structure_Flack   0.018(16)
_refine_ls_extinction_coef       .
_refine_ls_extinction_method     none
_refine_ls_goodness_of_fit_ref   1.019
_refine_ls_hydrogen_treatment    constr
_refine_ls_matrix_type           full
_refine_ls_number_parameters     208
_refine_ls_number_reflns         2454
_refine_ls_number_restraints     0
_refine_ls_R_factor_all          0.0525
_refine_ls_R_factor_gt           0.0441
_refine_ls_restrained_S_all      1.019
_refine_ls_shift/su_max          0.000
_refine_ls_shift/su_mean         0.000
_refine_ls_structure_factor_coef Fsqd
_refine_ls_weighting_details     
'w=1/[\s^2^(Fo^2^)+(0.0699P)^2^] where P=(Fo^2^+2Fc^2^)/3'
_refine_ls_weighting_scheme      calc
_refine_ls_wR_factor_gt          0.1128
_refine_ls_wR_factor_ref         0.1173
_refine_special_details          ?
_olex2_refinement_description    
;
1.a Aromatic/amide H refined with riding coordinates:
 C2(H2), C3(H3), C4(H4), C5(H5), C13(H13), C14(H14), C15(H15), C17(H17),
 C18(H18), C20(H20), C21(H21), C22(H22)
;
_atom_sites_solution_hydrogens   geom
_atom_sites_solution_primary     iterative
_atom_sites_solution_secondary   ?
loop_
_atom_site_label
_atom_site_type_symbol
_atom_site_fract_x
_atom_site_fract_y
_atom_site_fract_z
_atom_site_U_iso_or_equiv
_atom_site_adp_type
_atom_site_occupancy
_atom_site_site_symmetry_order
_atom_site_calc_flag
_atom_site_refinement_flags_posn
_atom_site_refinement_flags_adp
_atom_site_refinement_flags_occupancy
_atom_site_disorder_assembly
_atom_site_disorder_group
S001 S 0.6092(2) 0.60617(6) 0.41590(5) 0.0590(3) Uani 1 1 d . . . . .
C1 C 0.3684(9) 0.5885(2) 0.47868(19) 0.0555(10) Uani 1 1 d . . . . .
C2 C 0.2825(11) 0.6537(3) 0.5248(2) 0.0681(12) Uani 1 1 d . . . . .
H2 H 0.357012 0.710807 0.523682 0.082 Uiso 1 1 calc R U . . .
C3 C 0.0861(11) 0.6301(3) 0.5712(2) 0.0715(12) Uani 1 1 d . . . . .
H3 H 0.023459 0.671973 0.601738 0.086 Uiso 1 1 calc R U . . .
C4 C -0.0198(10) 0.5449(3) 0.5732(2) 0.0737(13) Uani 1 1 d . . . . .
H4 H -0.150037 0.529854 0.605741 0.088 Uiso 1 1 calc R U . . .
C5 C 0.0631(10) 0.4816(3) 0.5280(2) 0.0654(11) Uani 1 1 d . . . . .
H5 H -0.012082 0.424706 0.530488 0.078 Uiso 1 1 calc R U . . .
C6 C 0.2581(9) 0.5017(2) 0.47876(18) 0.0514(9) Uani 1 1 d . . . . .
C7 C 0.3776(8) 0.4492(2) 0.42522(17) 0.0462(8) Uani 1 1 d . . . . .
C8 C 0.5714(9) 0.4959(3) 0.38821(18) 0.0513(9) Uani 1 1 d . . . . .
C9 C 0.7190(8) 0.4642(2) 0.33237(18) 0.0486(9) Uani 1 1 d . . . . .
C10 C 0.6535(8) 0.3772(2) 0.31127(17) 0.0482(9) Uani 1 1 d . . . . .
C11 C 0.4542(8) 0.3240(2) 0.34681(18) 0.0466(9) Uani 1 1 d . . . . .
C12 C 0.3130(8) 0.3580(2) 0.40449(18) 0.0497(9) Uani 1 1 d . . . . .
C13 C 0.1252(10) 0.3029(3) 0.4363(2) 0.0617(10) Uani 1 1 d . . . . .
H13 H 0.033323 0.323296 0.474062 0.074 Uiso 1 1 calc R U . . .
C14 C 0.0691(11) 0.2176(3) 0.4136(2) 0.0695(12) Uani 1 1 d . . . . .
H14 H -0.058591 0.182081 0.436413 0.083 Uiso 1 1 calc R U . . .
C15 C 0.1988(10) 0.1854(3) 0.3585(2) 0.0687(13) Uani 1 1 d . . . . .
H15 H 0.157460 0.128205 0.344020 0.082 Uiso 1 1 calc R U . . .
C16 C 0.3939(10) 0.2369(3) 0.3231(2) 0.0587(10) Uani 1 1 d . . . . .
C17 C 0.5324(11) 0.2065(3) 0.2648(2) 0.0703(13) Uani 1 1 d . . . . .
H17 H 0.491868 0.149827 0.249302 0.084 Uiso 1 1 calc R U . . .
C18 C 0.7168(11) 0.2556(3) 0.2317(2) 0.0697(13) Uani 1 1 d . . . . .
H18 H 0.800276 0.232803 0.193659 0.084 Uiso 1 1 calc R U . . .
C19 C 0.7894(9) 0.3430(3) 0.2536(2) 0.0576(10) Uani 1 1 d . . . . .
C20 C 0.9862(9) 0.3954(3) 0.2205(2) 0.0665(12) Uani 1 1 d . . . . .
H20 H 1.073321 0.373763 0.182526 0.080 Uiso 1 1 calc R U . . .
C21 C 1.0519(9) 0.4774(3) 0.2430(2) 0.0688(12) Uani 1 1 d . . . . .
H21 H 1.188256 0.510309 0.220802 0.083 Uiso 1 1 calc R U . . .
C22 C 0.9229(9) 0.5137(3) 0.29771(19) 0.0565(10) Uani 1 1 d . . . . .
H22 H 0.970197 0.570623 0.311731 0.068 Uiso 1 1 calc R U . . .

loop_
_atom_site_aniso_label
_atom_site_aniso_U_11
_atom_site_aniso_U_22
_atom_site_aniso_U_33
_atom_site_aniso_U_23
_atom_site_aniso_U_13
_atom_site_aniso_U_12
S001 0.0632(6) 0.0479(5) 0.0660(6) -0.0025(5) -0.0029(5) -0.0053(5)
C1 0.054(2) 0.061(2) 0.0514(19) 0.0005(17) -0.008(2) 0.005(2)
C2 0.072(3) 0.062(2) 0.071(3) -0.014(2) -0.014(2) 0.009(2)
C3 0.078(3) 0.079(3) 0.057(2) -0.013(2) -0.005(3) 0.020(3)
C4 0.075(3) 0.086(3) 0.061(3) 0.002(2) 0.012(2) 0.013(3)
C5 0.063(3) 0.066(2) 0.067(3) 0.007(2) 0.003(2) 0.006(2)
C6 0.051(2) 0.054(2) 0.0497(19) 0.0036(18) -0.0129(18) 0.0098(19)
C7 0.0447(18) 0.0462(18) 0.0475(19) 0.0039(15) -0.0112(19) 0.0013(17)
C8 0.053(2) 0.0499(19) 0.0515(19) 0.0037(16) -0.0146(19) 0.0023(19)
C9 0.046(2) 0.0478(19) 0.052(2) 0.0033(16) -0.0108(17) 0.0055(18)
C10 0.047(2) 0.0491(19) 0.0489(18) 0.0041(16) -0.0152(17) 0.0071(17)
C11 0.046(2) 0.0445(18) 0.0498(18) 0.0045(15) -0.0143(18) 0.0035(17)
C12 0.045(2) 0.0510(19) 0.053(2) 0.0085(16) -0.0158(17) 0.0000(17)
C13 0.065(2) 0.061(2) 0.059(2) 0.0060(18) -0.007(2) -0.011(2)
C14 0.076(3) 0.060(2) 0.072(3) 0.014(2) -0.014(3) -0.018(2)
C15 0.077(3) 0.050(2) 0.079(3) 0.002(2) -0.027(3) -0.008(2)
C16 0.063(2) 0.0483(19) 0.065(2) 0.0018(18) -0.025(2) 0.002(2)
C17 0.076(3) 0.057(2) 0.078(3) -0.016(2) -0.027(3) 0.005(2)
C18 0.076(3) 0.072(3) 0.062(3) -0.018(2) -0.013(2) 0.020(3)
C19 0.054(2) 0.066(2) 0.053(2) 0.006(2) -0.013(2) 0.011(2)
C20 0.071(3) 0.074(3) 0.055(2) 0.002(2) 0.002(2) 0.013(3)
C21 0.061(3) 0.078(3) 0.067(3) 0.016(2) -0.002(2) 0.004(2)
C22 0.052(2) 0.058(2) 0.059(2) 0.0095(19) -0.005(2) 0.003(2)

_geom_special_details            
;
 All esds (except the esd in the dihedral angle between two l.s. planes)
 are estimated using the full covariance matrix.  The cell esds are taken
 into account individually in the estimation of esds in distances, angles
 and torsion angles; correlations between esds in cell parameters are only
 used when they are defined by crystal symmetry.  An approximate (isotropic)
 treatment of cell esds is used for estimating esds involving l.s. planes.
;
loop_
_geom_bond_atom_site_label_1
_geom_bond_atom_site_label_2
_geom_bond_distance
_geom_bond_site_symmetry_2
_geom_bond_publ_flag
S001 C1 1.727(4) . ?
S001 C8 1.761(4) . ?
C1 C2 1.413(6) . ?
C1 C6 1.408(5) . ?
C2 H2 0.9300 . ?
C2 C3 1.369(7) . ?
C3 H3 0.9300 . ?
C3 C4 1.379(7) . ?
C4 H4 0.9300 . ?
C4 C5 1.376(6) . ?
C5 H5 0.9300 . ?
C5 C6 1.392(6) . ?
C6 C7 1.454(5) . ?
C7 C8 1.378(5) . ?
C7 C12 1.468(5) . ?
C8 C9 1.410(5) . ?
C9 C10 1.413(5) . ?
C9 C22 1.408(6) . ?
C10 C11 1.432(5) . ?
C10 C19 1.426(5) . ?
C11 C12 1.437(5) . ?
C11 C16 1.425(5) . ?
C12 C13 1.378(6) . ?
C13 H13 0.9300 . ?
C13 C14 1.389(6) . ?
C14 H14 0.9300 . ?
C14 C15 1.361(6) . ?
C15 H15 0.9300 . ?
C15 C16 1.404(6) . ?
C16 C17 1.424(7) . ?
C17 H17 0.9300 . ?
C17 C18 1.326(7) . ?
C18 H18 0.9300 . ?
C18 C19 1.431(6) . ?
C19 C20 1.394(6) . ?
C20 H20 0.9300 . ?
C20 C21 1.352(7) . ?
C21 H21 0.9300 . ?
C21 C22 1.376(6) . ?
C22 H22 0.9300 . ?

loop_
_geom_angle_atom_site_label_1
_geom_angle_atom_site_label_2
_geom_angle_atom_site_label_3
_geom_angle
_geom_angle_site_symmetry_1
_geom_angle_site_symmetry_3
_geom_angle_publ_flag
C1 S001 C8 91.15(19) . . ?
C2 C1 S001 124.6(3) . . ?
C6 C1 S001 112.9(3) . . ?
C6 C1 C2 122.5(4) . . ?
C1 C2 H2 121.1 . . ?
C3 C2 C1 117.9(4) . . ?
C3 C2 H2 121.1 . . ?
C2 C3 H3 119.7 . . ?
C2 C3 C4 120.7(4) . . ?
C4 C3 H3 119.7 . . ?
C3 C4 H4 119.3 . . ?
C5 C4 C3 121.4(5) . . ?
C5 C4 H4 119.3 . . ?
C4 C5 H5 119.6 . . ?
C4 C5 C6 120.9(4) . . ?
C6 C5 H5 119.6 . . ?
C1 C6 C7 111.0(3) . . ?
C5 C6 C1 116.7(4) . . ?
C5 C6 C7 132.3(4) . . ?
C6 C7 C12 129.7(3) . . ?
C8 C7 C6 112.7(3) . . ?
C8 C7 C12 117.6(3) . . ?
C7 C8 S001 112.2(3) . . ?
C7 C8 C9 126.3(4) . . ?
C9 C8 S001 121.5(3) . . ?
C8 C9 C10 116.5(3) . . ?
C22 C9 C8 124.0(4) . . ?
C22 C9 C10 119.5(4) . . ?
C9 C10 C11 120.9(3) . . ?
C9 C10 C19 118.7(3) . . ?
C19 C10 C11 120.4(3) . . ?
C10 C11 C12 121.0(3) . . ?
C16 C11 C10 118.6(4) . . ?
C16 C11 C12 120.3(4) . . ?
C11 C12 C7 117.8(3) . . ?
C13 C12 C7 124.5(4) . . ?
C13 C12 C11 117.7(3) . . ?
C12 C13 H13 119.1 . . ?
C12 C13 C14 121.8(4) . . ?
C14 C13 H13 119.1 . . ?
C13 C14 H14 119.6 . . ?
C15 C14 C13 120.8(4) . . ?
C15 C14 H14 119.6 . . ?
C14 C15 H15 119.4 . . ?
C14 C15 C16 121.1(4) . . ?
C16 C15 H15 119.4 . . ?
C15 C16 C11 118.1(4) . . ?
C15 C16 C17 123.2(4) . . ?
C17 C16 C11 118.7(4) . . ?
C16 C17 H17 118.6 . . ?
C18 C17 C16 122.9(4) . . ?
C18 C17 H17 118.6 . . ?
C17 C18 H18 119.5 . . ?
C17 C18 C19 121.0(4) . . ?
C19 C18 H18 119.5 . . ?
C10 C19 C18 118.3(4) . . ?
C20 C19 C10 119.4(4) . . ?
C20 C19 C18 122.3(4) . . ?
C19 C20 H20 119.6 . . ?
C21 C20 C19 120.7(4) . . ?
C21 C20 H20 119.6 . . ?
C20 C21 H21 119.0 . . ?
C20 C21 C22 122.0(4) . . ?
C22 C21 H21 119.0 . . ?
C9 C22 H22 120.2 . . ?
C21 C22 C9 119.6(4) . . ?
C21 C22 H22 120.2 . . ?

loop_
_geom_torsion_atom_site_label_1
_geom_torsion_atom_site_label_2
_geom_torsion_atom_site_label_3
_geom_torsion_atom_site_label_4
_geom_torsion
_geom_torsion_site_symmetry_1
_geom_torsion_site_symmetry_2
_geom_torsion_site_symmetry_3
_geom_torsion_site_symmetry_4
_geom_torsion_publ_flag
S001 C1 C2 C3 179.0(3) . . . . ?
S001 C1 C6 C5 179.7(3) . . . . ?
S001 C1 C6 C7 0.0(4) . . . . ?
S001 C8 C9 C10 -174.6(3) . . . . ?
S001 C8 C9 C22 5.5(5) . . . . ?
C1 S001 C8 C7 1.2(3) . . . . ?
C1 S001 C8 C9 178.5(3) . . . . ?
C1 C2 C3 C4 1.1(7) . . . . ?
C1 C6 C7 C8 0.9(4) . . . . ?
C1 C6 C7 C12 -176.2(3) . . . . ?
C2 C1 C6 C5 -1.6(6) . . . . ?
C2 C1 C6 C7 178.6(4) . . . . ?
C2 C3 C4 C5 -1.4(7) . . . . ?
C3 C4 C5 C6 0.1(7) . . . . ?
C4 C5 C6 C1 1.3(6) . . . . ?
C4 C5 C6 C7 -179.0(4) . . . . ?
C5 C6 C7 C8 -178.7(4) . . . . ?
C5 C6 C7 C12 4.1(7) . . . . ?
C6 C1 C2 C3 0.5(6) . . . . ?
C6 C7 C8 S001 -1.4(4) . . . . ?
C6 C7 C8 C9 -178.6(3) . . . . ?
C6 C7 C12 C11 176.6(3) . . . . ?
C6 C7 C12 C13 -3.1(6) . . . . ?
C7 C8 C9 C10 2.4(5) . . . . ?
C7 C8 C9 C22 -177.5(3) . . . . ?
C7 C12 C13 C14 178.9(4) . . . . ?
C8 S001 C1 C2 -179.3(4) . . . . ?
C8 S001 C1 C6 -0.6(3) . . . . ?
C8 C7 C12 C11 -0.5(4) . . . . ?
C8 C7 C12 C13 179.9(4) . . . . ?
C8 C9 C10 C11 -2.1(5) . . . . ?
C8 C9 C10 C19 177.8(3) . . . . ?
C8 C9 C22 C21 -178.8(4) . . . . ?
C9 C10 C11 C12 0.7(5) . . . . ?
C9 C10 C11 C16 179.5(3) . . . . ?
C9 C10 C19 C18 -178.6(4) . . . . ?
C9 C10 C19 C20 1.2(5) . . . . ?
C10 C9 C22 C21 1.3(6) . . . . ?
C10 C11 C12 C7 0.7(5) . . . . ?
C10 C11 C12 C13 -179.7(3) . . . . ?
C10 C11 C16 C15 179.8(3) . . . . ?
C10 C11 C16 C17 -0.5(5) . . . . ?
C10 C19 C20 C21 0.9(6) . . . . ?
C11 C10 C19 C18 1.3(5) . . . . ?
C11 C10 C19 C20 -178.9(3) . . . . ?
C11 C12 C13 C14 -0.8(6) . . . . ?
C11 C16 C17 C18 0.4(6) . . . . ?
C12 C7 C8 S001 176.1(2) . . . . ?
C12 C7 C8 C9 -1.1(5) . . . . ?
C12 C11 C16 C15 -1.4(5) . . . . ?
C12 C11 C16 C17 178.3(3) . . . . ?
C12 C13 C14 C15 -0.2(7) . . . . ?
C13 C14 C15 C16 0.4(7) . . . . ?
C14 C15 C16 C11 0.4(6) . . . . ?
C14 C15 C16 C17 -179.3(4) . . . . ?
C15 C16 C17 C18 -179.9(4) . . . . ?
C16 C11 C12 C7 -178.1(3) . . . . ?
C16 C11 C12 C13 1.5(5) . . . . ?
C16 C17 C18 C19 0.6(7) . . . . ?
C17 C18 C19 C10 -1.4(6) . . . . ?
C17 C18 C19 C20 178.8(4) . . . . ?
C18 C19 C20 C21 -179.3(4) . . . . ?
C19 C10 C11 C12 -179.2(3) . . . . ?
C19 C10 C11 C16 -0.4(5) . . . . ?
C19 C20 C21 C22 -2.0(7) . . . . ?
C20 C21 C22 C9 0.9(6) . . . . ?
C22 C9 C10 C11 177.8(3) . . . . ?
C22 C9 C10 C19 -2.3(5) . . . . ?

_shelx_res_file                  
;
TITL 0820liuzheng1_0m_a.res in P2(1)2(1)2(1)
    0820liuzheng1_0m.res
    created by SHELXL-2018/3 at 15:14:05 on 04-Jan-2025
REM Old TITL 0820Liuzheng1_0m in P2(1)2(1)2(1)
REM SHELXT solution in P2(1)2(1)2(1): R1 0.109, Rweak 0.025, Alpha 0.002
REM <I/s> 1.154 for 24 systematic absences, Orientation as input
REM Flack x = 0.036 ( 0.015 ) from 716 Parsons' quotients
REM Formula found by SHELXT: C22 S
CELL 1.54178 4.7483 15.0591 20.181 90 90 90
ZERR 4 0.0002 0.0005 0.0007 0 0 0
LATT -1
SYMM 0.5-X,-Y,0.5+Z
SYMM -X,0.5+Y,0.5-Z
SYMM 0.5+X,0.5-Y,-Z
SFAC C H S
UNIT 88 48 4

L.S. 10
PLAN  5 0 0
SIZE 0.2 0.15 0.12
CONF
list 4
MORE -1
BOND $H
fmap 2
acta
REM <olex2.extras>
REM <HklSrc "%.\\0820Liuzheng1_0m.hkl">
REM </olex2.extras>

WGHT    0.069900
FVAR       0.81733
S001  3    0.609225    0.606172    0.415897    11.00000    0.06319    0.04785 =
         0.06600   -0.00249   -0.00291   -0.00528
C1    1    0.368367    0.588528    0.478676    11.00000    0.05448    0.06051 =
         0.05145    0.00052   -0.00820    0.00512
C2    1    0.282489    0.653716    0.524817    11.00000    0.07190    0.06165 =
         0.07071   -0.01428   -0.01394    0.00934
AFIX  43
H2    2    0.357012    0.710807    0.523682    11.00000   -1.20000
AFIX   0
C3    1    0.086106    0.630117    0.571228    11.00000    0.07790    0.07939 =
         0.05712   -0.01289   -0.00511    0.01966
AFIX  43
H3    2    0.023459    0.671973    0.601738    11.00000   -1.20000
AFIX   0
C4    1   -0.019804    0.544888    0.573201    11.00000    0.07491    0.08566 =
         0.06065    0.00225    0.01158    0.01346
AFIX  43
H4    2   -0.150037    0.529854    0.605741    11.00000   -1.20000
AFIX   0
C5    1    0.063123    0.481634    0.528049    11.00000    0.06311    0.06624 =
         0.06674    0.00697    0.00300    0.00558
AFIX  43
H5    2   -0.012082    0.424706    0.530488    11.00000   -1.20000
AFIX   0
C6    1    0.258096    0.501702    0.478760    11.00000    0.05073    0.05380 =
         0.04973    0.00360   -0.01287    0.00981
C7    1    0.377642    0.449201    0.425216    11.00000    0.04474    0.04623 =
         0.04751    0.00393   -0.01121    0.00132
C8    1    0.571358    0.495930    0.388208    11.00000    0.05260    0.04986 =
         0.05151    0.00366   -0.01460    0.00232
C9    1    0.718994    0.464203    0.332374    11.00000    0.04624    0.04783 =
         0.05164    0.00330   -0.01078    0.00550
C10   1    0.653487    0.377181    0.311269    11.00000    0.04653    0.04910 =
         0.04888    0.00408   -0.01518    0.00709
C11   1    0.454236    0.324042    0.346812    11.00000    0.04564    0.04451 =
         0.04977    0.00446   -0.01426    0.00354
C12   1    0.313037    0.358007    0.404493    11.00000    0.04512    0.05102 =
         0.05292    0.00852   -0.01575    0.00003
C13   1    0.125178    0.302856    0.436327    11.00000    0.06535    0.06050 =
         0.05938    0.00604   -0.00728   -0.01052
AFIX  43
H13   2    0.033323    0.323296    0.474062    11.00000   -1.20000
AFIX   0
C14   1    0.069130    0.217595    0.413646    11.00000    0.07630    0.05989 =
         0.07225    0.01361   -0.01417   -0.01789
AFIX  43
H14   2   -0.058591    0.182081    0.436413    11.00000   -1.20000
AFIX   0
C15   1    0.198812    0.185362    0.358508    11.00000    0.07658    0.05047 =
         0.07897    0.00170   -0.02742   -0.00790
AFIX  43
H15   2    0.157460    0.128205    0.344020    11.00000   -1.20000
AFIX   0
C16   1    0.393894    0.236929    0.323145    11.00000    0.06323    0.04826 =
         0.06456    0.00178   -0.02463    0.00198
C17   1    0.532431    0.206542    0.264843    11.00000    0.07575    0.05667 =
         0.07843   -0.01649   -0.02747    0.00512
AFIX  43
H17   2    0.491868    0.149827    0.249302    11.00000   -1.20000
AFIX   0
C18   1    0.716825    0.255591    0.231724    11.00000    0.07578    0.07157 =
         0.06181   -0.01819   -0.01257    0.02015
AFIX  43
H18   2    0.800276    0.232803    0.193659    11.00000   -1.20000
AFIX   0
C19   1    0.789419    0.343025    0.253632    11.00000    0.05366    0.06596 =
         0.05319    0.00613   -0.01275    0.01127
C20   1    0.986231    0.395436    0.220503    11.00000    0.07084    0.07423 =
         0.05450    0.00179    0.00200    0.01263
AFIX  43
H20   2    1.073321    0.373763    0.182526    11.00000   -1.20000
AFIX   0
C21   1    1.051867    0.477440    0.242990    11.00000    0.06085    0.07831 =
         0.06727    0.01614   -0.00189    0.00365
AFIX  43
H21   2    1.188256    0.510309    0.220802    11.00000   -1.20000
AFIX   0
C22   1    0.922930    0.513713    0.297710    11.00000    0.05229    0.05788 =
         0.05935    0.00948   -0.00489    0.00267
AFIX  43
H22   2    0.970197    0.570623    0.311731    11.00000   -1.20000
AFIX   0
HKLF 4


REM  0820liuzheng1_0m_a.res in P2(1)2(1)2(1)
REM wR2 = 0.1173, GooF = S = 1.019, Restrained GooF = 1.019 for all data
REM R1 = 0.0441 for 2085 Fo > 4sig(Fo) and 0.0525 for all 2454 data
REM 208 parameters refined using 0 restraints

END

WGHT      0.0699      0.0000

REM Highest difference peak  0.478,  deepest hole -0.201,  1-sigma level  0.042
Q1    1   0.0102  0.3964  0.5012  11.00000  0.05    0.48
Q2    1   0.7836  0.3986  0.2779  11.00000  0.05    0.16
Q3    1   0.3396  0.6146  0.4988  11.00000  0.05    0.13
Q4    1   0.3915  0.4000  0.4220  11.00000  0.05    0.13
Q5    1   0.2682  0.4151  0.4174  11.00000  0.05    0.13
;
_shelx_res_checksum              4758
_olex2_submission_special_instructions 'No special instructions were received'
####################################################################### 
# 
# This file contains crystal structure data downloaded from the 
# Cambridge Structural Database (CSD) hosted by the Cambridge 
# Crystallographic Data Centre (CCDC).
# 
# Full information about CCDC data access policies and citation 
# guidelines are available at http://www.ccdc.cam.ac.uk/access/V1 
# 
# Audit and citation data items may have been added by the CCDC. 
# Please retain this information to preserve the provenance of 
# this file and to allow appropriate attribution of the data. 
# 
#######################################################################

data_l-1_twin1_hklf4
_database_code_depnum_ccdc_archive 'CCDC 2433068'
loop_
_audit_author_name
_audit_author_address
'Li Yang' 'Hubei Normal University'
_audit_update_record             
;
2025-03-21 deposited with the CCDC.	2026-01-02 downloaded from the CCDC.
;
_audit_creation_date             2023-09-06
_audit_creation_method           
;
Olex2 1.3-alpha
(compiled 2019.04.09 svn.r3586 for OlexSys, GUI svn.r5731)
;
_shelx_SHELXL_version_number     2018/3
_chemical_name_common            ?
_chemical_name_systematic        ?
_chemical_formula_moiety         'C20 H12 S2'
_chemical_formula_sum            'C20 H12 S2'
_chemical_formula_weight         316.42
_chemical_melting_point          ?
loop_
_atom_type_symbol
_atom_type_description
_atom_type_scat_dispersion_real
_atom_type_scat_dispersion_imag
_atom_type_scat_source
C C 0.0181 0.0091 'International Tables Vol C Tables 4.2.6.8 and 6.1.1.4'
H H 0.0000 0.0000 'International Tables Vol C Tables 4.2.6.8 and 6.1.1.4'
S S 0.3331 0.5567 'International Tables Vol C Tables 4.2.6.8 and 6.1.1.4'

_shelx_space_group_comment       
;
The symmetry employed for this shelxl refinement is uniquely defined
by the following loop, which should always be used as a source of
symmetry information in preference to the above space-group names.
They are only intended as comments.
;
_space_group_crystal_system      triclinic
_space_group_IT_number           2
_space_group_name_H-M_alt        'P -1'
_space_group_name_Hall           '-P 1'
loop_
_space_group_symop_operation_xyz
'x, y, z'
'-x, -y, -z'

_cell_length_a                   9.7309(3)
_cell_length_b                   11.2753(6)
_cell_length_c                   14.8333(3)
_cell_angle_alpha                106.545(4)
_cell_angle_beta                 90.845(2)
_cell_angle_gamma                103.498(4)
_cell_volume                     1511.24(11)
_cell_formula_units_Z            4
_cell_measurement_reflns_used    6591
_cell_measurement_temperature    293(2)
_cell_measurement_theta_max      68.0550
_cell_measurement_theta_min      4.2150
_shelx_estimated_absorpt_T_max   0.835
_shelx_estimated_absorpt_T_min   0.456
_exptl_absorpt_coefficient_mu    3.109
_exptl_absorpt_correction_T_max  1.00000
_exptl_absorpt_correction_T_min  0.81039
_exptl_absorpt_correction_type   multi-scan
_exptl_absorpt_process_details   
;
CrysAlisPro 1.171.39.46 (Rigaku Oxford Diffraction, 2018)
Empirical absorption correction using spherical harmonics,
 implemented in SCALE3 ABSPACK scaling algorithm.
;
_exptl_absorpt_special_details   ?
_exptl_crystal_colour            'clear light yellow'
_exptl_crystal_colour_lustre     clear
_exptl_crystal_colour_modifier   light
_exptl_crystal_colour_primary    yellow
_exptl_crystal_density_diffrn    1.391
_exptl_crystal_density_meas      ?
_exptl_crystal_density_method    ?
_exptl_crystal_description       plate
_exptl_crystal_F_000             656
_exptl_crystal_size_max          0.3
_exptl_crystal_size_mid          0.25
_exptl_crystal_size_min          0.06
_exptl_transmission_factor_max   ?
_exptl_transmission_factor_min   ?
_diffrn_reflns_av_R_equivalents  ?
_diffrn_reflns_av_unetI/netI     0.0201
_diffrn_reflns_Laue_measured_fraction_full 0.993
_diffrn_reflns_Laue_measured_fraction_max 0.988
_diffrn_reflns_limit_h_max       11
_diffrn_reflns_limit_h_min       -11
_diffrn_reflns_limit_k_max       13
_diffrn_reflns_limit_k_min       -13
_diffrn_reflns_limit_l_max       17
_diffrn_reflns_limit_l_min       -17
_diffrn_reflns_number            9924
_diffrn_reflns_point_group_measured_fraction_full 0.993
_diffrn_reflns_point_group_measured_fraction_max 0.988
_diffrn_reflns_theta_full        67.684
_diffrn_reflns_theta_max         68.233
_diffrn_reflns_theta_min         4.222
_diffrn_ambient_temperature      293(2)
_diffrn_detector                 'CCD plate'
_diffrn_detector_area_resol_mean ?
_diffrn_detector_type            HyPix3000
_diffrn_measured_fraction_theta_full 0.993
_diffrn_measured_fraction_theta_max 0.988
_diffrn_measurement_details      
;
List of Runs (angles in degrees, time in seconds):

  # Type    Start    End  Width  t~exp~   \w     \q     \k     \f   Frames
#--------------------------------------------------------------------------
  1  \w     20.00  60.00   0.50    0.20    --   43.99 -43.00 -30.00   80
  2  \w     33.00 110.00   0.50    0.20    --   96.32 -33.00 -30.00  154
  3  \w     75.00 168.00   0.50    0.20    --   96.32  17.00 -30.00  186
  4  \w     78.00 104.00   0.50    0.20    --   43.99  32.00-120.00   52
  5  \w     82.00 107.00   0.50    0.20    --   43.99  20.00-129.00   50
  6  \w     95.00 144.00   0.50    0.20    --   96.32  20.00-129.00   98
  7  \w     61.00 111.00   0.50    0.20    --   43.99 138.00 -30.00  100
  8  \w    131.00 158.00   0.50    0.20    --   96.32  25.00  60.00   54
  9  \w     99.00 128.00   0.50    0.20    --   96.32  25.00  60.00   58
 10  \w     45.00  70.00   0.50    0.20    --   96.32 -20.00  62.00   50
 11  \w     13.00  51.00   0.50    0.20    --   43.99 -20.00  62.00   76
 12  \w     31.00  84.00   0.50    0.20    --   43.99  32.00  90.00  106
 13  \w     34.00 101.00   0.50    0.20    --   96.32 -33.00 120.00  134
 14  \w     41.00 127.00   0.50    0.20    --   96.32 -87.00 150.00  172
 15  \w     34.00 115.00   0.50    0.20    --   96.32 -59.00 150.00  162
 16  \w     30.00 113.00   0.50    0.20    --   96.32-117.00 150.00  166
 17  \w    -27.00   9.00   0.50    0.20    --   43.99 -20.00  62.00   72
 18  \w     -6.00  51.00   0.50    0.20    --   43.99-104.00   0.00  114
 19  \w    -22.00   9.00   0.50    0.20    --   43.99 -43.00 -30.00   62
 20  \w    -64.00 -38.00   0.50    0.20    --  -42.11 -20.00  62.00   52
 21  \w      0.00  25.00   0.50    0.20    --  -42.11  43.00 -60.00   50
 22  \w     27.00  73.00   0.50    0.20    --   43.99  20.00-129.00   92
 23  \w     36.00  98.00   0.50    0.20    --   96.32 -25.00-180.00  124
 24  \w     19.00  73.00   0.50    0.20    --   43.99-104.00-150.00  108
 25  \w    -42.00 -15.00   0.50    0.20    --  -42.11  20.00-129.00   54
 26  \w    -39.00 -14.00   0.50    0.20    --  -42.11  43.00 -60.00   50
 27  \w    -62.00  18.00   0.50    0.20    --  -42.11  77.00 -30.00  160
 28  \w    -61.00 -35.00   0.50    0.20    --  -94.45  59.00  30.00   52
 29  \w    -59.00 -27.00   0.50    0.20    --  -94.45  96.00  60.00   64
 30  \w    -91.00 -37.00   0.50    0.20    --  -42.11 138.00  60.00  108
 31  \w    -50.00 -21.00   0.50    0.20    --  -94.45  96.00 120.00   58
 32  \w    -97.00 -72.00   0.50    0.20    --  -42.11 -20.00  62.00   50
 33  \w   -109.00 -61.00   0.50    0.20    --  -94.45  25.00  90.00   96
 34  \w   -118.00 -26.00   0.50    0.20    --  -94.45  68.00 120.00  184
 35  \w   -108.00 -65.00   0.50    0.20    --  -94.45  96.00 120.00   86
 36  \w   -134.00 -76.00   0.50    0.20    --  -94.45 -20.00  62.00  116
 37  \w    -90.00 -65.00   0.50    0.20    --  -42.11-138.00 150.00   50
 38  \w   -102.00 -77.00   0.50    0.20    --  -42.11-138.00  30.00   50
 39  \w   -158.00 -70.00   0.50    0.20    --  -94.45 -68.00  30.00  176
 40  \w    -76.00 -37.00   0.50    0.20    --  -94.45  50.00 -30.00   78
 41  \w   -107.00 -79.00   0.50    0.20    --  -94.45  50.00 -30.00   56
 42  \w   -127.00 -53.00   0.50    0.20    --  -94.45 145.00 -90.00  148
 43  \w    -66.00 -41.00   0.50    0.20    --  -94.45 145.00 -60.00   50
 44  \w   -109.00 -65.00   0.50    0.20    --  -94.45 117.00-120.00   88
 45  \w    -98.00 -27.00   0.50    0.20    --  -94.45 117.00 -90.00  142
 46  \w    -93.00 -55.00   0.50    0.20    --  -94.45  20.00-129.00   76
 47  \w   -115.00 -90.00   0.50    0.20    --  -94.45 145.00 -60.00   50
 48  \w     76.00 102.00   0.50    0.20    --   43.99 138.00 120.00   52
;
_diffrn_measurement_device       'four-circle diffractometer'
_diffrn_measurement_device_type  
'XtaLAB Synergy, Single source at home/near, HyPix3000'
_diffrn_measurement_method       '\w scans'
_diffrn_orient_matrix_type       
'CrysAlisPro convention (1999,Acta A55,543-557)'
_diffrn_orient_matrix_UB_11      0.0545915000
_diffrn_orient_matrix_UB_12      0.1460212000
_diffrn_orient_matrix_UB_13      0.0236382000
_diffrn_orient_matrix_UB_21      -0.1527867000
_diffrn_orient_matrix_UB_22      0.0113658000
_diffrn_orient_matrix_UB_23      -0.0152180000
_diffrn_orient_matrix_UB_31      -0.0196713000
_diffrn_orient_matrix_UB_32      0.0139392000
_diffrn_orient_matrix_UB_33      0.1050616000
_diffrn_radiation_monochromator  mirror
_diffrn_radiation_probe          x-ray
_diffrn_radiation_type           'Cu K\a'
_diffrn_radiation_wavelength     1.54184
_diffrn_source                   'micro-focus sealed X-ray tube'
_diffrn_source_type              'PhotonJet (Cu) X-ray Source'
_reflns_Friedel_coverage         0.000
_reflns_Friedel_fraction_full    .
_reflns_Friedel_fraction_max     .
_reflns_number_gt                8718
_reflns_number_total             9924
_reflns_special_details          
;
 _reflns_Friedel_fraction is defined as the number of unique
 Friedel pairs measured divided by the number that would be
 possible theoretically, ignoring centric projections and
 systematic absences. Completness statistics refer to single and
 composite reflections containing twin component 1 only.
;
_reflns_threshold_expression     'I > 2\s(I)'
_computing_cell_refinement       'CrysAlisPro 1.171.39.46 (Rigaku OD, 2018)'
_computing_data_collection       'CrysAlisPro 1.171.39.46 (Rigaku OD, 2018)'
_computing_data_reduction        'CrysAlisPro 1.171.39.46 (Rigaku OD, 2018)'
_computing_molecular_graphics    'Olex2 (Dolomanov et al., 2009)'
_computing_publication_material  'Olex2 (Dolomanov et al., 2009)'
_computing_structure_refinement  'ShelXL (Sheldrick, 2015)'
_computing_structure_solution    'ShelXT (Sheldrick, 2015)'
_refine_diff_density_max         0.957
_refine_diff_density_min         -0.641
_refine_diff_density_rms         0.105
_refine_ls_extinction_coef       .
_refine_ls_extinction_method     none
_refine_ls_goodness_of_fit_ref   1.270
_refine_ls_hydrogen_treatment    constr
_refine_ls_matrix_type           full
_refine_ls_number_parameters     398
_refine_ls_number_reflns         9924
_refine_ls_number_restraints     0
_refine_ls_R_factor_all          0.1036
_refine_ls_R_factor_gt           0.0993
_refine_ls_restrained_S_all      1.270
_refine_ls_shift/su_max          0.000
_refine_ls_shift/su_mean         0.000
_refine_ls_structure_factor_coef Fsqd
_refine_ls_weighting_details     
'w=1/[\s^2^(Fo^2^)+(0.2000P)^2^] where P=(Fo^2^+2Fc^2^)/3'
_refine_ls_weighting_scheme      calc
_refine_ls_wR_factor_gt          0.2737
_refine_ls_wR_factor_ref         0.2849
_refine_special_details          
;
 Refined as a 2-component twin.
;
_olex2_refinement_description    
;
1. Twinned data refinement
 Scales: 0.552(2)
 0.448(2)
2. Fixed Uiso
 At 1.2 times of:
  All C(H) groups
3.a Aromatic/amide H refined with riding coordinates:
 C2(H2), C3(H3), C4(H4), C5(H5), C10(H10), C11(H11), C12(H12), C13(H13),
 C16(H16), C17(H17), C18(H18), C19(H19), C22(H22), C23(H23), C24(H24), C25(H25),
  C30(H30), C31(H31), C32(H32), C33(H33), C36(H36), C37(H37), C38(H38), C39(H39)
;
_atom_sites_solution_hydrogens   geom
_atom_sites_solution_primary     dual
_atom_sites_solution_secondary   ?
loop_
_atom_site_label
_atom_site_type_symbol
_atom_site_fract_x
_atom_site_fract_y
_atom_site_fract_z
_atom_site_U_iso_or_equiv
_atom_site_adp_type
_atom_site_occupancy
_atom_site_site_symmetry_order
_atom_site_calc_flag
_atom_site_refinement_flags_posn
_atom_site_refinement_flags_adp
_atom_site_refinement_flags_occupancy
_atom_site_disorder_assembly
_atom_site_disorder_group
S1 S 0.21651(10) 0.57852(8) 0.51744(6) 0.0459(3) Uani 1 1 d . . . . .
S2 S 0.35611(12) 0.57074(9) 0.24416(6) 0.0514(3) Uani 1 1 d . . . . .
C1 C 0.2943(4) 0.4517(3) 0.4750(2) 0.0405(8) Uani 1 1 d . . . . .
C2 C 0.3112(4) 0.3614(3) 0.5194(3) 0.0492(9) Uani 1 1 d . . . . .
H2 H 0.277377 0.363392 0.577988 0.059 Uiso 1 1 calc R . . . .
C3 C 0.3787(5) 0.2702(4) 0.4747(3) 0.0526(10) Uani 1 1 d . . . . .
H3 H 0.391165 0.209759 0.503579 0.063 Uiso 1 1 calc R . . . .
C4 C 0.4289(4) 0.2661(3) 0.3871(3) 0.0508(9) Uani 1 1 d . . . . .
H4 H 0.473786 0.202635 0.357907 0.061 Uiso 1 1 calc R . . . .
C5 C 0.4133(4) 0.3543(3) 0.3427(3) 0.0462(8) Uani 1 1 d . . . . .
H5 H 0.448128 0.351449 0.284272 0.055 Uiso 1 1 calc R . . . .
C6 C 0.3444(4) 0.4486(3) 0.3867(2) 0.0383(7) Uani 1 1 d . . . . .
C7 C 0.3173(4) 0.5514(3) 0.3550(2) 0.0392(7) Uani 1 1 d . . . . .
C8 C 0.2497(4) 0.6272(3) 0.4168(2) 0.0400(7) Uani 1 1 d . . . . .
C9 C 0.2034(4) 0.7376(3) 0.4060(2) 0.0404(7) Uani 1 1 d . . . . .
C10 C 0.0714(4) 0.7537(3) 0.4355(3) 0.0476(8) Uani 1 1 d . . . . .
H10 H 0.017934 0.696423 0.463581 0.057 Uiso 1 1 calc R . . . .
C11 C 0.0184(5) 0.8518(4) 0.4240(3) 0.0581(10) Uani 1 1 d . . . . .
H11 H -0.069744 0.860530 0.444073 0.070 Uiso 1 1 calc R . . . .
C12 C 0.0974(5) 0.9374(4) 0.3823(3) 0.0574(10) Uani 1 1 d . . . . .
H12 H 0.061360 1.002786 0.372811 0.069 Uiso 1 1 calc R . . . .
C13 C 0.2298(5) 0.9257(4) 0.3548(3) 0.0517(9) Uani 1 1 d . . . . .
H13 H 0.282980 0.985219 0.328425 0.062 Uiso 1 1 calc R . . . .
C14 C 0.2859(4) 0.8264(3) 0.3656(2) 0.0426(8) Uani 1 1 d . . . . .
C15 C 0.4345(4) 0.8291(3) 0.3400(3) 0.0431(8) Uani 1 1 d . . . . .
C16 C 0.5378(5) 0.9450(4) 0.3712(3) 0.0545(10) Uani 1 1 d . . . . .
H16 H 0.513730 1.015979 0.410908 0.065 Uiso 1 1 calc R . . . .
C17 C 0.6748(5) 0.9568(5) 0.3444(4) 0.0651(12) Uani 1 1 d . . . . .
H17 H 0.741546 1.034764 0.366132 0.078 Uiso 1 1 calc R . . . .
C18 C 0.7120(5) 0.8524(5) 0.2854(4) 0.0703(13) Uani 1 1 d . . . . .
H18 H 0.803062 0.860422 0.265675 0.084 Uiso 1 1 calc R . . . .
C19 C 0.6138(5) 0.7363(4) 0.2558(3) 0.0610(11) Uani 1 1 d . . . . .
H19 H 0.639825 0.665759 0.217114 0.073 Uiso 1 1 calc R . . . .
C20 C 0.4758(4) 0.7231(4) 0.2832(3) 0.0461(8) Uani 1 1 d . . . . .
S3 S 0.32772(11) 0.58755(10) 1.02074(7) 0.0558(4) Uani 1 1 d . . . . .
S4 S 0.18843(12) 0.55422(9) 0.73810(6) 0.0512(3) Uani 1 1 d . . . . .
C21 C 0.1838(4) 0.4560(4) 0.9788(3) 0.0477(8) Uani 1 1 d . . . . .
C22 C 0.1178(5) 0.3715(4) 1.0270(3) 0.0613(11) Uani 1 1 d . . . . .
H22 H 0.151150 0.380885 1.088381 0.074 Uiso 1 1 calc R . . . .
C23 C 0.0032(6) 0.2746(4) 0.9825(3) 0.0652(12) Uani 1 1 d . . . . .
H23 H -0.041598 0.217272 1.013593 0.078 Uiso 1 1 calc R . . . .
C24 C -0.0465(5) 0.2613(4) 0.8907(3) 0.0619(11) Uani 1 1 d . . . . .
H24 H -0.124618 0.194904 0.861528 0.074 Uiso 1 1 calc R . . . .
C25 C 0.0166(5) 0.3436(4) 0.8422(3) 0.0528(9) Uani 1 1 d . . . . .
H25 H -0.017975 0.333603 0.780960 0.063 Uiso 1 1 calc R . . . .
C26 C 0.1340(4) 0.4428(3) 0.8868(3) 0.0438(8) Uani 1 1 d . . . . .
C27 C 0.2166(4) 0.5418(3) 0.8518(2) 0.0420(8) Uani 1 1 d . . . . .
C28 C 0.3221(4) 0.6244(4) 0.9150(3) 0.0454(8) Uani 1 1 d . . . . .
C29 C 0.4257(4) 0.7353(4) 0.9016(2) 0.0466(8) Uani 1 1 d . . . . .
C30 C 0.5678(4) 0.7549(4) 0.9330(3) 0.0604(11) Uani 1 1 d . . . . .
H30 H 0.593462 0.699075 0.961769 0.072 Uiso 1 1 calc R . . . .
C31 C 0.6701(5) 0.8557(5) 0.9219(3) 0.0720(13) Uani 1 1 d . . . . .
H31 H 0.764418 0.866970 0.942314 0.086 Uiso 1 1 calc R . . . .
C32 C 0.6327(5) 0.9397(5) 0.8804(4) 0.0734(14) Uani 1 1 d . . . . .
H32 H 0.701708 1.008101 0.873159 0.088 Uiso 1 1 calc R . . . .
C33 C 0.4936(5) 0.9228(4) 0.8498(3) 0.0641(12) Uani 1 1 d . . . . .
H33 H 0.470032 0.980873 0.822402 0.077 Uiso 1 1 calc R . . . .
C34 C 0.3859(4) 0.8203(4) 0.8586(3) 0.0479(9) Uani 1 1 d . . . . .
C35 C 0.2380(4) 0.8141(3) 0.8267(3) 0.0458(8) Uani 1 1 d . . . . .
C36 C 0.1909(5) 0.9260(4) 0.8502(3) 0.0577(10) Uani 1 1 d . . . . .
H36 H 0.251091 1.001181 0.888067 0.069 Uiso 1 1 calc R . . . .
C37 C 0.0567(6) 0.9283(5) 0.8186(4) 0.0731(14) Uani 1 1 d . . . . .
H37 H 0.027529 1.004008 0.836338 0.088 Uiso 1 1 calc R . . . .
C38 C -0.0334(6) 0.8184(5) 0.7610(4) 0.0718(13) Uani 1 1 d . . . . .
H38 H -0.122061 0.820125 0.737966 0.086 Uiso 1 1 calc R . . . .
C39 C 0.0093(5) 0.7060(4) 0.7378(3) 0.0589(10) Uani 1 1 d . . . . .
H39 H -0.051591 0.631447 0.699548 0.071 Uiso 1 1 calc R . . . .
C40 C 0.1418(4) 0.7028(3) 0.7707(3) 0.0460(8) Uani 1 1 d . . . . .

loop_
_atom_site_aniso_label
_atom_site_aniso_U_11
_atom_site_aniso_U_22
_atom_site_aniso_U_33
_atom_site_aniso_U_23
_atom_site_aniso_U_13
_atom_site_aniso_U_12
S1 0.0539(6) 0.0476(6) 0.0435(5) 0.0183(4) 0.0171(4) 0.0198(4)
S2 0.0734(7) 0.0431(6) 0.0373(5) 0.0117(4) 0.0132(4) 0.0134(4)
C1 0.0407(17) 0.0380(18) 0.0433(18) 0.0135(14) 0.0057(14) 0.0084(13)
C2 0.058(2) 0.045(2) 0.048(2) 0.0192(16) 0.0077(17) 0.0134(16)
C3 0.062(2) 0.0407(19) 0.058(2) 0.0191(17) 0.0025(19) 0.0139(17)
C4 0.055(2) 0.0343(18) 0.061(2) 0.0093(16) 0.0041(18) 0.0132(15)
C5 0.052(2) 0.0386(18) 0.0461(19) 0.0084(15) 0.0105(16) 0.0130(15)
C6 0.0393(16) 0.0329(16) 0.0413(17) 0.0106(13) 0.0026(14) 0.0066(13)
C7 0.0445(17) 0.0354(16) 0.0385(17) 0.0131(14) 0.0066(14) 0.0084(13)
C8 0.0418(17) 0.0389(17) 0.0394(17) 0.0120(14) 0.0042(14) 0.0096(14)
C9 0.0415(18) 0.0381(17) 0.0416(17) 0.0104(14) 0.0035(14) 0.0116(13)
C10 0.0439(19) 0.047(2) 0.054(2) 0.0159(17) 0.0103(16) 0.0154(15)
C11 0.056(2) 0.055(2) 0.065(2) 0.0108(19) 0.013(2) 0.0254(19)
C12 0.063(2) 0.046(2) 0.069(3) 0.0171(19) 0.006(2) 0.0251(18)
C13 0.062(2) 0.042(2) 0.053(2) 0.0153(17) 0.0056(18) 0.0164(17)
C14 0.0468(19) 0.0391(18) 0.0427(18) 0.0116(14) 0.0044(15) 0.0130(14)
C15 0.0467(19) 0.0415(18) 0.0439(18) 0.0173(15) 0.0070(15) 0.0105(15)
C16 0.057(2) 0.047(2) 0.063(2) 0.0249(19) 0.0056(19) 0.0086(17)
C17 0.051(2) 0.062(3) 0.083(3) 0.037(2) 0.002(2) -0.0022(19)
C18 0.055(2) 0.081(3) 0.090(3) 0.046(3) 0.019(2) 0.018(2)
C19 0.063(3) 0.069(3) 0.067(3) 0.035(2) 0.025(2) 0.026(2)
C20 0.052(2) 0.049(2) 0.0443(18) 0.0227(16) 0.0128(16) 0.0156(16)
S3 0.0547(6) 0.0676(7) 0.0462(6) 0.0247(5) 0.0029(4) 0.0077(5)
S4 0.0712(7) 0.0440(6) 0.0358(5) 0.0082(4) 0.0061(4) 0.0133(4)
C21 0.050(2) 0.051(2) 0.0468(19) 0.0170(16) 0.0122(16) 0.0167(16)
C22 0.068(3) 0.065(3) 0.059(2) 0.031(2) 0.018(2) 0.017(2)
C23 0.078(3) 0.054(2) 0.071(3) 0.030(2) 0.027(2) 0.014(2)
C24 0.064(3) 0.045(2) 0.071(3) 0.014(2) 0.017(2) 0.0046(18)
C25 0.060(2) 0.044(2) 0.052(2) 0.0111(17) 0.0086(18) 0.0102(17)
C26 0.0485(19) 0.0389(18) 0.0463(19) 0.0131(15) 0.0130(15) 0.0140(15)
C27 0.0472(19) 0.0416(18) 0.0385(17) 0.0109(14) 0.0100(14) 0.0142(15)
C28 0.0470(19) 0.048(2) 0.0434(18) 0.0146(16) 0.0126(15) 0.0149(16)
C29 0.0428(18) 0.052(2) 0.0403(18) 0.0121(16) 0.0097(15) 0.0052(15)
C30 0.048(2) 0.079(3) 0.052(2) 0.018(2) 0.0067(18) 0.014(2)
C31 0.047(2) 0.091(3) 0.064(3) 0.020(3) 0.002(2) -0.005(2)
C32 0.060(3) 0.074(3) 0.071(3) 0.023(3) 0.009(2) -0.014(2)
C33 0.068(3) 0.058(2) 0.057(2) 0.019(2) 0.006(2) -0.007(2)
C34 0.050(2) 0.050(2) 0.0381(18) 0.0118(16) 0.0097(15) 0.0033(16)
C35 0.053(2) 0.0434(19) 0.0420(18) 0.0159(15) 0.0141(15) 0.0098(15)
C36 0.072(3) 0.046(2) 0.056(2) 0.0184(18) 0.018(2) 0.0127(19)
C37 0.081(3) 0.064(3) 0.093(4) 0.038(3) 0.030(3) 0.033(3)
C38 0.056(3) 0.078(3) 0.093(4) 0.040(3) 0.013(2) 0.021(2)
C39 0.057(2) 0.058(2) 0.064(3) 0.025(2) 0.005(2) 0.0096(19)
C40 0.050(2) 0.046(2) 0.0434(18) 0.0179(16) 0.0108(15) 0.0087(16)

_geom_special_details            
;
 All esds (except the esd in the dihedral angle between two l.s. planes)
 are estimated using the full covariance matrix.  The cell esds are taken
 into account individually in the estimation of esds in distances, angles
 and torsion angles; correlations between esds in cell parameters are only
 used when they are defined by crystal symmetry.  An approximate (isotropic)
 treatment of cell esds is used for estimating esds involving l.s. planes.
;
loop_
_geom_bond_atom_site_label_1
_geom_bond_atom_site_label_2
_geom_bond_distance
_geom_bond_site_symmetry_2
_geom_bond_publ_flag
S1 C1 1.738(3) . ?
S1 C8 1.741(3) . ?
S2 C7 1.754(3) . ?
S2 C20 1.768(4) . ?
C1 C2 1.398(5) . ?
C1 C6 1.398(5) . ?
C2 H2 0.9300 . ?
C2 C3 1.367(6) . ?
C3 H3 0.9300 . ?
C3 C4 1.388(6) . ?
C4 H4 0.9300 . ?
C4 C5 1.373(5) . ?
C5 H5 0.9300 . ?
C5 C6 1.398(5) . ?
C6 C7 1.444(5) . ?
C7 C8 1.356(5) . ?
C8 C9 1.467(5) . ?
C9 C10 1.398(5) . ?
C9 C14 1.410(5) . ?
C10 H10 0.9300 . ?
C10 C11 1.374(5) . ?
C11 H11 0.9300 . ?
C11 C12 1.382(6) . ?
C12 H12 0.9300 . ?
C12 C13 1.381(6) . ?
C13 H13 0.9300 . ?
C13 C14 1.401(5) . ?
C14 C15 1.496(5) . ?
C15 C16 1.400(5) . ?
C15 C20 1.400(5) . ?
C16 H16 0.9300 . ?
C16 C17 1.384(6) . ?
C17 H17 0.9300 . ?
C17 C18 1.380(7) . ?
C18 H18 0.9300 . ?
C18 C19 1.376(7) . ?
C19 H19 0.9300 . ?
C19 C20 1.396(6) . ?
S3 C21 1.740(4) . ?
S3 C28 1.736(4) . ?
S4 C27 1.755(4) . ?
S4 C40 1.774(4) . ?
C21 C22 1.397(5) . ?
C21 C26 1.396(5) . ?
C22 H22 0.9300 . ?
C22 C23 1.368(7) . ?
C23 H23 0.9300 . ?
C23 C24 1.393(7) . ?
C24 H24 0.9300 . ?
C24 C25 1.373(6) . ?
C25 H25 0.9300 . ?
C25 C26 1.398(5) . ?
C26 C27 1.444(5) . ?
C27 C28 1.352(6) . ?
C28 C29 1.476(5) . ?
C29 C30 1.400(6) . ?
C29 C34 1.410(6) . ?
C30 H30 0.9300 . ?
C30 C31 1.375(6) . ?
C31 H31 0.9300 . ?
C31 C32 1.377(8) . ?
C32 H32 0.9300 . ?
C32 C33 1.373(7) . ?
C33 H33 0.9300 . ?
C33 C34 1.406(5) . ?
C34 C35 1.488(6) . ?
C35 C36 1.395(6) . ?
C35 C40 1.405(5) . ?
C36 H36 0.9300 . ?
C36 C37 1.390(7) . ?
C37 H37 0.9300 . ?
C37 C38 1.379(8) . ?
C38 H38 0.9300 . ?
C38 C39 1.378(7) . ?
C39 H39 0.9300 . ?
C39 C40 1.385(6) . ?

loop_
_geom_angle_atom_site_label_1
_geom_angle_atom_site_label_2
_geom_angle_atom_site_label_3
_geom_angle
_geom_angle_site_symmetry_1
_geom_angle_site_symmetry_3
_geom_angle_publ_flag
C1 S1 C8 91.51(16) . . ?
C7 S2 C20 98.26(16) . . ?
C2 C1 S1 127.5(3) . . ?
C6 C1 S1 111.6(2) . . ?
C6 C1 C2 120.9(3) . . ?
C1 C2 H2 120.8 . . ?
C3 C2 C1 118.4(4) . . ?
C3 C2 H2 120.8 . . ?
C2 C3 H3 119.4 . . ?
C2 C3 C4 121.2(3) . . ?
C4 C3 H3 119.4 . . ?
C3 C4 H4 119.5 . . ?
C5 C4 C3 121.0(4) . . ?
C5 C4 H4 119.5 . . ?
C4 C5 H5 120.5 . . ?
C4 C5 C6 119.0(4) . . ?
C6 C5 H5 120.5 . . ?
C1 C6 C5 119.4(3) . . ?
C1 C6 C7 111.4(3) . . ?
C5 C6 C7 129.1(3) . . ?
C6 C7 S2 123.7(3) . . ?
C8 C7 S2 122.8(3) . . ?
C8 C7 C6 113.3(3) . . ?
C7 C8 S1 112.2(3) . . ?
C7 C8 C9 127.6(3) . . ?
C9 C8 S1 120.2(3) . . ?
C10 C9 C8 118.5(3) . . ?
C10 C9 C14 119.0(3) . . ?
C14 C9 C8 122.4(3) . . ?
C9 C10 H10 119.1 . . ?
C11 C10 C9 121.8(4) . . ?
C11 C10 H10 119.1 . . ?
C10 C11 H11 120.3 . . ?
C10 C11 C12 119.4(4) . . ?
C12 C11 H11 120.3 . . ?
C11 C12 H12 120.0 . . ?
C13 C12 C11 120.0(4) . . ?
C13 C12 H12 120.0 . . ?
C12 C13 H13 119.2 . . ?
C12 C13 C14 121.7(4) . . ?
C14 C13 H13 119.2 . . ?
C9 C14 C15 124.9(3) . . ?
C13 C14 C9 118.1(4) . . ?
C13 C14 C15 116.8(3) . . ?
C16 C15 C14 118.6(3) . . ?
C20 C15 C14 123.7(3) . . ?
C20 C15 C16 117.6(4) . . ?
C15 C16 H16 119.1 . . ?
C17 C16 C15 121.7(4) . . ?
C17 C16 H16 119.1 . . ?
C16 C17 H17 120.1 . . ?
C18 C17 C16 119.8(4) . . ?
C18 C17 H17 120.1 . . ?
C17 C18 H18 120.1 . . ?
C19 C18 C17 119.8(4) . . ?
C19 C18 H18 120.1 . . ?
C18 C19 H19 119.6 . . ?
C18 C19 C20 120.9(4) . . ?
C20 C19 H19 119.6 . . ?
C15 C20 S2 121.4(3) . . ?
C19 C20 S2 118.5(3) . . ?
C19 C20 C15 120.2(4) . . ?
C28 S3 C21 91.29(18) . . ?
C27 S4 C40 98.12(16) . . ?
C22 C21 S3 127.4(3) . . ?
C26 C21 S3 111.7(3) . . ?
C26 C21 C22 120.9(4) . . ?
C21 C22 H22 120.6 . . ?
C23 C22 C21 118.8(4) . . ?
C23 C22 H22 120.6 . . ?
C22 C23 H23 119.8 . . ?
C22 C23 C24 120.3(4) . . ?
C24 C23 H23 119.8 . . ?
C23 C24 H24 119.1 . . ?
C25 C24 C23 121.7(4) . . ?
C25 C24 H24 119.1 . . ?
C24 C25 H25 120.7 . . ?
C24 C25 C26 118.5(4) . . ?
C26 C25 H25 120.7 . . ?
C21 C26 C25 119.7(4) . . ?
C21 C26 C27 111.2(3) . . ?
C25 C26 C27 129.1(4) . . ?
C26 C27 S4 124.4(3) . . ?
C28 C27 S4 122.3(3) . . ?
C28 C27 C26 113.3(3) . . ?
C27 C28 S3 112.5(3) . . ?
C27 C28 C29 127.0(4) . . ?
C29 C28 S3 120.5(3) . . ?
C30 C29 C28 117.9(4) . . ?
C30 C29 C34 119.8(4) . . ?
C34 C29 C28 122.3(3) . . ?
C29 C30 H30 119.5 . . ?
C31 C30 C29 120.9(4) . . ?
C31 C30 H30 119.5 . . ?
C30 C31 H31 120.1 . . ?
C30 C31 C32 119.8(4) . . ?
C32 C31 H31 120.1 . . ?
C31 C32 H32 119.9 . . ?
C33 C32 C31 120.2(4) . . ?
C33 C32 H32 119.9 . . ?
C32 C33 H33 119.0 . . ?
C32 C33 C34 121.9(5) . . ?
C34 C33 H33 119.0 . . ?
C29 C34 C35 125.2(3) . . ?
C33 C34 C29 117.3(4) . . ?
C33 C34 C35 117.4(4) . . ?
C36 C35 C34 118.9(4) . . ?
C36 C35 C40 116.7(4) . . ?
C40 C35 C34 124.4(3) . . ?
C35 C36 H36 119.0 . . ?
C37 C36 C35 121.9(4) . . ?
C37 C36 H36 119.0 . . ?
C36 C37 H37 120.0 . . ?
C38 C37 C36 120.0(4) . . ?
C38 C37 H37 120.0 . . ?
C37 C38 H38 120.3 . . ?
C39 C38 C37 119.4(5) . . ?
C39 C38 H38 120.3 . . ?
C38 C39 H39 119.7 . . ?
C38 C39 C40 120.7(4) . . ?
C40 C39 H39 119.7 . . ?
C35 C40 S4 120.8(3) . . ?
C39 C40 S4 117.9(3) . . ?
C39 C40 C35 121.3(4) . . ?

loop_
_geom_torsion_atom_site_label_1
_geom_torsion_atom_site_label_2
_geom_torsion_atom_site_label_3
_geom_torsion_atom_site_label_4
_geom_torsion
_geom_torsion_site_symmetry_1
_geom_torsion_site_symmetry_2
_geom_torsion_site_symmetry_3
_geom_torsion_site_symmetry_4
_geom_torsion_publ_flag
S1 C1 C2 C3 -178.5(3) . . . . ?
S1 C1 C6 C5 178.5(3) . . . . ?
S1 C1 C6 C7 -0.2(4) . . . . ?
S1 C8 C9 C10 -39.6(4) . . . . ?
S1 C8 C9 C14 141.6(3) . . . . ?
S2 C7 C8 S1 176.28(19) . . . . ?
S2 C7 C8 C9 -2.7(5) . . . . ?
C1 S1 C8 C7 -0.5(3) . . . . ?
C1 S1 C8 C9 178.6(3) . . . . ?
C1 C2 C3 C4 -0.3(6) . . . . ?
C1 C6 C7 S2 -175.9(3) . . . . ?
C1 C6 C7 C8 -0.2(4) . . . . ?
C2 C1 C6 C5 -0.5(5) . . . . ?
C2 C1 C6 C7 -179.2(3) . . . . ?
C2 C3 C4 C5 0.5(6) . . . . ?
C3 C4 C5 C6 -0.6(6) . . . . ?
C4 C5 C6 C1 0.6(5) . . . . ?
C4 C5 C6 C7 179.1(4) . . . . ?
C5 C6 C7 S2 5.5(5) . . . . ?
C5 C6 C7 C8 -178.8(3) . . . . ?
C6 C1 C2 C3 0.3(6) . . . . ?
C6 C7 C8 S1 0.5(4) . . . . ?
C6 C7 C8 C9 -178.5(3) . . . . ?
C7 S2 C20 C15 -59.5(3) . . . . ?
C7 S2 C20 C19 120.7(3) . . . . ?
C7 C8 C9 C10 139.3(4) . . . . ?
C7 C8 C9 C14 -39.5(5) . . . . ?
C8 S1 C1 C2 179.3(3) . . . . ?
C8 S1 C1 C6 0.4(3) . . . . ?
C8 C9 C10 C11 -177.3(4) . . . . ?
C8 C9 C14 C13 177.4(3) . . . . ?
C8 C9 C14 C15 -7.8(5) . . . . ?
C9 C10 C11 C12 -0.1(6) . . . . ?
C9 C14 C15 C16 -129.9(4) . . . . ?
C9 C14 C15 C20 52.8(5) . . . . ?
C10 C9 C14 C13 -1.4(5) . . . . ?
C10 C9 C14 C15 173.4(3) . . . . ?
C10 C11 C12 C13 -1.6(7) . . . . ?
C11 C12 C13 C14 1.8(7) . . . . ?
C12 C13 C14 C9 -0.2(6) . . . . ?
C12 C13 C14 C15 -175.5(4) . . . . ?
C13 C14 C15 C16 45.0(5) . . . . ?
C13 C14 C15 C20 -132.3(4) . . . . ?
C14 C9 C10 C11 1.6(6) . . . . ?
C14 C15 C16 C17 -175.1(4) . . . . ?
C14 C15 C20 S2 -5.4(5) . . . . ?
C14 C15 C20 C19 174.4(4) . . . . ?
C15 C16 C17 C18 0.1(7) . . . . ?
C16 C15 C20 S2 177.2(3) . . . . ?
C16 C15 C20 C19 -3.0(6) . . . . ?
C16 C17 C18 C19 -2.0(7) . . . . ?
C17 C18 C19 C20 1.3(7) . . . . ?
C18 C19 C20 S2 -179.0(3) . . . . ?
C18 C19 C20 C15 1.2(6) . . . . ?
C20 S2 C7 C6 -119.9(3) . . . . ?
C20 S2 C7 C8 64.7(3) . . . . ?
C20 C15 C16 C17 2.4(6) . . . . ?
S3 C21 C22 C23 178.6(4) . . . . ?
S3 C21 C26 C25 -178.7(3) . . . . ?
S3 C21 C26 C27 0.3(4) . . . . ?
S3 C28 C29 C30 43.3(5) . . . . ?
S3 C28 C29 C34 -136.8(3) . . . . ?
S4 C27 C28 S3 -178.66(19) . . . . ?
S4 C27 C28 C29 1.1(6) . . . . ?
C21 S3 C28 C27 0.2(3) . . . . ?
C21 S3 C28 C29 -179.5(3) . . . . ?
C21 C22 C23 C24 -0.3(7) . . . . ?
C21 C26 C27 S4 178.4(3) . . . . ?
C21 C26 C27 C28 -0.2(5) . . . . ?
C22 C21 C26 C25 -0.1(6) . . . . ?
C22 C21 C26 C27 179.0(3) . . . . ?
C22 C23 C24 C25 0.1(7) . . . . ?
C23 C24 C25 C26 0.1(7) . . . . ?
C24 C25 C26 C21 -0.1(6) . . . . ?
C24 C25 C26 C27 -179.0(4) . . . . ?
C25 C26 C27 S4 -2.7(6) . . . . ?
C25 C26 C27 C28 178.7(4) . . . . ?
C26 C21 C22 C23 0.2(6) . . . . ?
C26 C27 C28 S3 -0.1(4) . . . . ?
C26 C27 C28 C29 179.7(3) . . . . ?
C27 S4 C40 C35 61.1(3) . . . . ?
C27 S4 C40 C39 -120.2(3) . . . . ?
C27 C28 C29 C30 -136.4(4) . . . . ?
C27 C28 C29 C34 43.5(6) . . . . ?
C28 S3 C21 C22 -178.9(4) . . . . ?
C28 S3 C21 C26 -0.3(3) . . . . ?
C28 C29 C30 C31 179.4(4) . . . . ?
C28 C29 C34 C33 179.8(4) . . . . ?
C28 C29 C34 C35 3.4(6) . . . . ?
C29 C30 C31 C32 0.8(7) . . . . ?
C29 C34 C35 C36 133.2(4) . . . . ?
C29 C34 C35 C40 -49.2(6) . . . . ?
C30 C29 C34 C33 -0.3(5) . . . . ?
C30 C29 C34 C35 -176.7(4) . . . . ?
C30 C31 C32 C33 -0.3(8) . . . . ?
C31 C32 C33 C34 -0.5(8) . . . . ?
C32 C33 C34 C29 0.8(7) . . . . ?
C32 C33 C34 C35 177.5(4) . . . . ?
C33 C34 C35 C36 -43.2(5) . . . . ?
C33 C34 C35 C40 134.4(4) . . . . ?
C34 C29 C30 C31 -0.5(6) . . . . ?
C34 C35 C36 C37 176.6(4) . . . . ?
C34 C35 C40 S4 3.5(5) . . . . ?
C34 C35 C40 C39 -175.1(4) . . . . ?
C35 C36 C37 C38 -1.1(7) . . . . ?
C36 C35 C40 S4 -178.8(3) . . . . ?
C36 C35 C40 C39 2.5(6) . . . . ?
C36 C37 C38 C39 2.1(8) . . . . ?
C37 C38 C39 C40 -0.8(7) . . . . ?
C38 C39 C40 S4 179.7(3) . . . . ?
C38 C39 C40 C35 -1.6(7) . . . . ?
C40 S4 C27 C26 116.7(3) . . . . ?
C40 S4 C27 C28 -64.9(3) . . . . ?
C40 C35 C36 C37 -1.2(6) . . . . ?

_shelx_res_file                  
;
TITL l-1_twin1_hklf4_a.res in P-1
    l-1_twin1_hklf4.res
    created by SHELXL-2018/3 at 22:14:07 on 06-Sep-2023
REM Old TITL L-1_twin1_hklf4 in P-1
REM SHELXT solution in P-1: R1 0.162, Rweak 0.008, Alpha 0.038
REM <I/s> 0.000 for 0 systematic absences, Orientation as input
REM Formula found by SHELXT: C40 S4
CELL 1.54184 9.7309 11.2753 14.8333 106.545 90.845 103.498
ZERR 4 0.0003 0.0006 0.0003 0.004 0.002 0.004
LATT 1
SFAC C H S
UNIT 80 48 8

L.S. 4 0 0
PLAN  5
SIZE 0.3 0.25 0.06
CONF
BOND
list 4
MORE -1
BOND $H
fmap 2 53
acta
OMIT -6 6 -15
REM <olex2.extras>
REM <HklSrc "%.\\L-1_twin1_hklf5.hkl">
REM </olex2.extras>

WGHT    0.200000
BASF   0.44810
FVAR       8.69011
S1    3    0.216509    0.578518    0.517436    11.00000    0.05391    0.04758 =
         0.04353    0.01835    0.01713    0.01985
S2    3    0.356106    0.570742    0.244157    11.00000    0.07341    0.04307 =
         0.03727    0.01172    0.01321    0.01341
C1    1    0.294338    0.451694    0.474971    11.00000    0.04070    0.03801 =
         0.04325    0.01353    0.00575    0.00838
C2    1    0.311238    0.361409    0.519409    11.00000    0.05792    0.04527 =
         0.04835    0.01922    0.00767    0.01345
AFIX  43
H2    2    0.277377    0.363392    0.577988    11.00000   -1.20000
AFIX   0
C3    1    0.378687    0.270176    0.474737    11.00000    0.06225    0.04071 =
         0.05825    0.01906    0.00252    0.01394
AFIX  43
H3    2    0.391165    0.209759    0.503579    11.00000   -1.20000
AFIX   0
C4    1    0.428911    0.266101    0.387053    11.00000    0.05491    0.03429 =
         0.06122    0.00933    0.00411    0.01316
AFIX  43
H4    2    0.473786    0.202635    0.357907    11.00000   -1.20000
AFIX   0
C5    1    0.413346    0.354322    0.342715    11.00000    0.05241    0.03862 =
         0.04615    0.00844    0.01048    0.01300
AFIX  43
H5    2    0.448128    0.351449    0.284272    11.00000   -1.20000
AFIX   0
C6    1    0.344434    0.448551    0.386715    11.00000    0.03926    0.03285 =
         0.04131    0.01056    0.00258    0.00662
C7    1    0.317273    0.551409    0.355005    11.00000    0.04453    0.03535 =
         0.03851    0.01306    0.00661    0.00841
C8    1    0.249657    0.627198    0.416816    11.00000    0.04177    0.03895 =
         0.03942    0.01200    0.00416    0.00959
C9    1    0.203385    0.737624    0.406018    11.00000    0.04150    0.03805 =
         0.04159    0.01037    0.00354    0.01160
C10   1    0.071403    0.753698    0.435450    11.00000    0.04387    0.04739 =
         0.05445    0.01586    0.01032    0.01538
AFIX  43
H10   2    0.017934    0.696423    0.463581    11.00000   -1.20000
AFIX   0
C11   1    0.018426    0.851800    0.423979    11.00000    0.05587    0.05516 =
         0.06510    0.01084    0.01266    0.02541
AFIX  43
H11   2   -0.069744    0.860530    0.444073    11.00000   -1.20000
AFIX   0
C12   1    0.097365    0.937374    0.382308    11.00000    0.06294    0.04589 =
         0.06950    0.01711    0.00646    0.02511
AFIX  43
H12   2    0.061360    1.002786    0.372811    11.00000   -1.20000
AFIX   0
C13   1    0.229770    0.925671    0.354780    11.00000    0.06189    0.04239 =
         0.05345    0.01526    0.00558    0.01640
AFIX  43
H13   2    0.282980    0.985219    0.328425    11.00000   -1.20000
AFIX   0
C14   1    0.285929    0.826356    0.365560    11.00000    0.04685    0.03914 =
         0.04273    0.01164    0.00437    0.01300
C15   1    0.434513    0.829139    0.340011    11.00000    0.04671    0.04152 =
         0.04392    0.01728    0.00702    0.01054
C16   1    0.537809    0.945047    0.371185    11.00000    0.05682    0.04718 =
         0.06291    0.02490    0.00560    0.00862
AFIX  43
H16   2    0.513730    1.015979    0.410908    11.00000   -1.20000
AFIX   0
C17   1    0.674776    0.956778    0.344419    11.00000    0.05112    0.06249 =
         0.08312    0.03730    0.00216   -0.00219
AFIX  43
H17   2    0.741546    1.034764    0.366132    11.00000   -1.20000
AFIX   0
C18   1    0.711966    0.852381    0.285405    11.00000    0.05466    0.08059 =
         0.09048    0.04632    0.01934    0.01846
AFIX  43
H18   2    0.803062    0.860422    0.265675    11.00000   -1.20000
AFIX   0
C19   1    0.613830    0.736325    0.255835    11.00000    0.06271    0.06850 =
         0.06707    0.03488    0.02501    0.02625
AFIX  43
H19   2    0.639825    0.665759    0.217114    11.00000   -1.20000
AFIX   0
C20   1    0.475818    0.723145    0.283195    11.00000    0.05199    0.04936 =
         0.04434    0.02267    0.01278    0.01557

S3    3    0.327718    0.587546    1.020744    11.00000    0.05471    0.06756 =
         0.04617    0.02472    0.00293    0.00772
S4    3    0.188428    0.554223    0.738096    11.00000    0.07119    0.04396 =
         0.03580    0.00821    0.00607    0.01330
C21   1    0.183768    0.456043    0.978755    11.00000    0.04992    0.05064 =
         0.04678    0.01705    0.01216    0.01675
C22   1    0.117800    0.371480    1.027034    11.00000    0.06834    0.06528 =
         0.05911    0.03104    0.01838    0.01740
AFIX  43
H22   2    0.151150    0.380885    1.088381    11.00000   -1.20000
AFIX   0
C23   1    0.003245    0.274561    0.982474    11.00000    0.07782    0.05410 =
         0.07057    0.02970    0.02687    0.01427
AFIX  43
H23   2   -0.041598    0.217272    1.013593    11.00000   -1.20000
AFIX   0
C24   1   -0.046550    0.261287    0.890686    11.00000    0.06369    0.04507 =
         0.07085    0.01426    0.01732    0.00459
AFIX  43
H24   2   -0.124618    0.194904    0.861528    11.00000   -1.20000
AFIX   0
C25   1    0.016586    0.343609    0.842161    11.00000    0.05995    0.04355 =
         0.05159    0.01108    0.00862    0.01016
AFIX  43
H25   2   -0.017975    0.333603    0.780960    11.00000   -1.20000
AFIX   0
C26   1    0.133992    0.442818    0.886800    11.00000    0.04850    0.03889 =
         0.04628    0.01314    0.01296    0.01401
C27   1    0.216624    0.541844    0.851845    11.00000    0.04723    0.04156 =
         0.03846    0.01093    0.01003    0.01415
C28   1    0.322119    0.624445    0.915023    11.00000    0.04695    0.04832 =
         0.04341    0.01457    0.01256    0.01485
C29   1    0.425683    0.735334    0.901559    11.00000    0.04277    0.05232 =
         0.04033    0.01206    0.00965    0.00523
C30   1    0.567829    0.754943    0.932976    11.00000    0.04812    0.07905 =
         0.05213    0.01773    0.00666    0.01422
AFIX  43
H30   2    0.593462    0.699075    0.961769    11.00000   -1.20000
AFIX   0
C31   1    0.670148    0.855666    0.921871    11.00000    0.04676    0.09117 =
         0.06429    0.01985    0.00180   -0.00528
AFIX  43
H31   2    0.764418    0.866970    0.942314    11.00000   -1.20000
AFIX   0
C32   1    0.632685    0.939717    0.880419    11.00000    0.06012    0.07389 =
         0.07086    0.02256    0.00869   -0.01433
AFIX  43
H32   2    0.701708    1.008101    0.873159    11.00000   -1.20000
AFIX   0
C33   1    0.493632    0.922812    0.849769    11.00000    0.06778    0.05758 =
         0.05667    0.01916    0.00571   -0.00705
AFIX  43
H33   2    0.470032    0.980873    0.822402    11.00000   -1.20000
AFIX   0
C34   1    0.385916    0.820257    0.858568    11.00000    0.04987    0.05025 =
         0.03811    0.01183    0.00966    0.00335
C35   1    0.238017    0.814104    0.826674    11.00000    0.05331    0.04344 =
         0.04204    0.01588    0.01410    0.00982
C36   1    0.190899    0.925986    0.850173    11.00000    0.07216    0.04585 =
         0.05649    0.01837    0.01785    0.01266
AFIX  43
H36   2    0.251091    1.001181    0.888067    11.00000   -1.20000
AFIX   0
C37   1    0.056656    0.928330    0.818603    11.00000    0.08054    0.06364 =
         0.09312    0.03766    0.02996    0.03341
AFIX  43
H37   2    0.027529    1.004008    0.836338    11.00000   -1.20000
AFIX   0
C38   1   -0.033351    0.818397    0.760968    11.00000    0.05622    0.07785 =
         0.09284    0.03977    0.01285    0.02077
AFIX  43
H38   2   -0.122061    0.820125    0.737966    11.00000   -1.20000
AFIX   0
C39   1    0.009293    0.705982    0.737759    11.00000    0.05707    0.05768 =
         0.06395    0.02487    0.00460    0.00958
AFIX  43
H39   2   -0.051591    0.631447    0.699548    11.00000   -1.20000
AFIX   0
C40   1    0.141850    0.702841    0.770739    11.00000    0.05001    0.04623 =
         0.04340    0.01794    0.01078    0.00870
HKLF 5


REM  l-1_twin1_hklf4_a.res in P-1
REM wR2 = 0.2849, GooF = S = 1.270, Restrained GooF = 1.270 for all data
REM R1 = 0.0993 for 8718 Fo > 4sig(Fo) and 0.1036 for all 9924 data
REM 398 parameters refined using 0 restraints

END

WGHT      0.2000      0.0000

REM Highest difference peak  0.957,  deepest hole -0.641,  1-sigma level  0.105
Q1    1   0.3713  0.6621  0.2715  11.00000  0.05    0.96
Q2    1   0.1652  0.4609  0.7108  11.00000  0.05    0.95
Q3    1   0.1960  0.4835  0.4876  11.00000  0.05    0.95
Q4    1   0.3370  0.4818  0.2136  11.00000  0.05    0.95
Q5    1   0.2076  0.6440  0.7651  11.00000  0.05    0.93
;
_shelx_res_checksum              19587
_olex2_submission_special_instructions 'No special instructions were received'
_oxdiff_exptl_absorpt_empirical_details 
;
Empirical correction (ABSPACK) includes:
- Absorption correction using spherical harmonics
- Frame scaling
;
_oxdiff_exptl_absorpt_empirical_full_max 1.659
_oxdiff_exptl_absorpt_empirical_full_min 0.348
_oxdiff_twin_integration_method  simultaneous
_oxdiff_twin_items               2
loop_
_twin_individual_id
_twin_individual_mass_fraction_refined
_oxdiff_twin_reflns_isolated
_oxdiff_twin_reflns_overlapped
_twin_individual_twin_lattice_type
_twin_individual_twin_matrix_11
_twin_individual_twin_matrix_12
_twin_individual_twin_matrix_13
_twin_individual_twin_matrix_21
_twin_individual_twin_matrix_22
_twin_individual_twin_matrix_23
_twin_individual_twin_matrix_31
_twin_individual_twin_matrix_32
_twin_individual_twin_matrix_33
1 0.552(2) 9872 3310 ref 1.0000 0.0000 0.0000 0.0000 1.0000 0.0000 0.0000
0.0000 1.0000
2 0.448(2) 9878 3310 nmt -0.9998 0.0003 0.0003 0.5522 1.0000 0.4382 -0.0003
-0.0000 -0.9999

_twin_special_details            
;
Component 2 rotated by 179.9885\% 
 around [0.00 1.00 -0.00] (reciprocal) or [0.26 0.94 0.21] (direct)
;
####################################################################### 
# 
# This file contains crystal structure data downloaded from the 
# Cambridge Structural Database (CSD) hosted by the Cambridge 
# Crystallographic Data Centre (CCDC).
# 
# Full information about CCDC data access policies and citation 
# guidelines are available at http://www.ccdc.cam.ac.uk/access/V1 
# 
# Audit and citation data items may have been added by the CCDC. 
# Please retain this information to preserve the provenance of 
# this file and to allow appropriate attribution of the data. 
# 
#######################################################################

data_ygd-4
_database_code_depnum_ccdc_archive 'CCDC 2433063'
loop_
_audit_author_name
_audit_author_address
'Li Yang' 'Hubei Normal University'
_audit_update_record             
;
2025-03-21 deposited with the CCDC.	2026-01-02 downloaded from the CCDC.
;
_audit_creation_date             2025-02-06
_audit_creation_method           
;
Olex2 1.5
(compiled 2024.02.16 svn.r378c4104 for OlexSys, GUI svn.r6928)
;
_shelx_SHELXL_version_number     2018/3
_chemical_name_common            ?
_chemical_name_systematic        ?
_chemical_formula_moiety         'C20 H12 O4 S2'
_chemical_formula_sum            'C20 H12 O4 S2'
_chemical_formula_weight         380.42
_chemical_melting_point          ?
loop_
_atom_type_symbol
_atom_type_description
_atom_type_scat_dispersion_real
_atom_type_scat_dispersion_imag
_atom_type_scat_source
C C 0.0181 0.0091 'International Tables Vol C Tables 4.2.6.8 and 6.1.1.4'
H H 0.0000 0.0000 'International Tables Vol C Tables 4.2.6.8 and 6.1.1.4'
O O 0.0492 0.0322 'International Tables Vol C Tables 4.2.6.8 and 6.1.1.4'
S S 0.3331 0.5567 'International Tables Vol C Tables 4.2.6.8 and 6.1.1.4'

_shelx_space_group_comment       
;
The symmetry employed for this shelxl refinement is uniquely defined
by the following loop, which should always be used as a source of
symmetry information in preference to the above space-group names.
They are only intended as comments.
;
_space_group_crystal_system      orthorhombic
_space_group_IT_number           61
_space_group_name_H-M_alt        'P b c a'
_space_group_name_Hall           '-P 2ac 2ab'
loop_
_space_group_symop_operation_xyz
'x, y, z'
'-x+1/2, -y, z+1/2'
'-x, y+1/2, -z+1/2'
'x+1/2, -y+1/2, -z'
'-x, -y, -z'
'x-1/2, y, -z-1/2'
'x, -y-1/2, z-1/2'
'-x-1/2, y-1/2, z'

_cell_length_a                   8.02320(10)
_cell_length_b                   16.8258(3)
_cell_length_c                   25.0537(4)
_cell_angle_alpha                90
_cell_angle_beta                 90
_cell_angle_gamma                90
_cell_volume                     3382.17(9)
_cell_formula_units_Z            8
_cell_measurement_reflns_used    7017
_cell_measurement_temperature    293(2)
_cell_measurement_theta_max      68.2220
_cell_measurement_theta_min      3.5320
_shelx_estimated_absorpt_T_max   0.862
_shelx_estimated_absorpt_T_min   0.656
_exptl_absorpt_coefficient_mu    3.066
_exptl_absorpt_correction_T_max  1.00000
_exptl_absorpt_correction_T_min  0.42100
_exptl_absorpt_correction_type   multi-scan
_exptl_absorpt_process_details   
;
CrysAlisPro 1.171.40.53 (Rigaku Oxford Diffraction, 2019)
Empirical absorption correction using spherical harmonics,
 implemented in SCALE3 ABSPACK scaling algorithm.
;
_exptl_absorpt_special_details   ?
_exptl_crystal_colour            'clear yellowish yellow'
_exptl_crystal_colour_lustre     clear
_exptl_crystal_colour_modifier   yellowish
_exptl_crystal_colour_primary    yellow
_exptl_crystal_density_diffrn    1.494
_exptl_crystal_density_meas      ?
_exptl_crystal_density_method    ?
_exptl_crystal_description       block
_exptl_crystal_F_000             1568
_exptl_crystal_size_max          0.15
_exptl_crystal_size_mid          0.1
_exptl_crystal_size_min          0.05
_exptl_transmission_factor_max   ?
_exptl_transmission_factor_min   ?
_diffrn_reflns_av_R_equivalents  0.0439
_diffrn_reflns_av_unetI/netI     0.0401
_diffrn_reflns_Laue_measured_fraction_full 0.996
_diffrn_reflns_Laue_measured_fraction_max 0.990
_diffrn_reflns_limit_h_max       9
_diffrn_reflns_limit_h_min       -6
_diffrn_reflns_limit_k_max       17
_diffrn_reflns_limit_k_min       -20
_diffrn_reflns_limit_l_max       29
_diffrn_reflns_limit_l_min       -30
_diffrn_reflns_number            12149
_diffrn_reflns_point_group_measured_fraction_full 0.996
_diffrn_reflns_point_group_measured_fraction_max 0.990
_diffrn_reflns_theta_full        67.684
_diffrn_reflns_theta_max         68.323
_diffrn_reflns_theta_min         3.528
_diffrn_ambient_temperature      293
_diffrn_detector                 'CCD plate'
_diffrn_detector_area_resol_mean 10.0000
_diffrn_detector_type            HyPix3000
_diffrn_measured_fraction_theta_full 0.996
_diffrn_measured_fraction_theta_max 0.990
_diffrn_measurement_details      
;
List of Runs (angles in degrees, time in seconds):

  # Type    Start    End  Width  t~exp~   \w     \q     \k     \f   Frames
#--------------------------------------------------------------------------
  1  \w    -14.00  57.00   0.50    1.27    --   44.11 -32.00 -30.00  142
  2  \w     30.00  55.00   0.50    5.10    --   96.32-117.00 -60.00   50
  3  \w     65.00  91.00   0.50    5.10    --   96.32-117.00 -60.00   52
  4  \w     72.00 111.00   0.50    5.10    --   96.32 -26.00-108.00   78
  5  \w     77.00 102.00   0.50    5.10    --   96.32-135.00-149.00   50
  6  \w     -4.00  39.00   0.50    1.27    --   44.11 -26.00-108.00   86
  7  \w     81.00 114.00   0.50    5.10    --   96.32  25.00-180.00   66
  8  \w    138.00 167.00   0.50    5.10    --   96.32  25.00-180.00   58
  9  \w     81.00 170.00   0.50    5.10    --   96.32  97.00-152.00  178
 10  \w     53.00  79.00   0.50    1.27    --   44.11-134.00  30.00   52
 11  \w     51.00 123.00   0.50    5.10    --   96.32 -77.00  30.00  144
 12  \w     73.00  99.00   0.50    5.10    --   96.32 -97.00  99.00   52
 13  \w     19.00  73.00   0.50    1.27    --   44.11 -97.00  99.00  108
 14  \w     79.00 104.00   0.50    1.27    --   44.11  26.00  54.00   50
 15  \w     95.00 138.00   0.50    5.10    --   96.32  26.00  54.00   86
 16  \w     65.00 108.00   0.50    1.27    --   44.11 134.00  96.00   86
 17  \w     89.00 114.00   0.50    5.10    --   96.32 134.00  96.00   50
 18  \w    -40.00 -15.00   0.50    1.27    --  -42.24 134.00  96.00   50
 19  \w   -111.00 -37.00   0.50    5.10    --  -94.45 117.00   0.00  148
 20  \w   -111.00 -85.00   0.50    1.27    --  -42.24 -26.00-108.00   52
 21  \w    -46.00 -21.00   0.50    1.27    --  -42.24  97.00-152.00   50
 22  \w   -146.00-121.00   0.50    5.10    --  -94.45 -26.00-108.00   50
 23  \w   -100.00 -74.00   0.50    1.27    --  -42.24-138.00 -30.00   52
 24  \w   -133.00-108.00   0.50    5.10    --  -94.45-134.00  30.00   50
 25  \w    -88.00 -61.00   0.50    1.27    --  -42.24-138.00-180.00   54
 26  \w   -162.00 -79.00   0.50    5.10    --  -94.45 -42.00-180.00  166
;
_diffrn_measurement_device       'four-circle diffractometer'
_diffrn_measurement_device_type  
'XtaLAB Synergy, Single source at home/near, HyPix3000'
_diffrn_measurement_method       '\w scans'
_diffrn_orient_matrix_type       
'CrysAlisPro convention (1999,Acta A55,543-557)'
_diffrn_orient_matrix_UB_11      -0.0619699000
_diffrn_orient_matrix_UB_12      -0.0761498000
_diffrn_orient_matrix_UB_13      -0.0277817000
_diffrn_orient_matrix_UB_21      0.0321594000
_diffrn_orient_matrix_UB_22      0.0384178000
_diffrn_orient_matrix_UB_23      -0.0548551000
_diffrn_orient_matrix_UB_31      0.1788575000
_diffrn_orient_matrix_UB_32      -0.0333119000
_diffrn_orient_matrix_UB_33      0.0002101000
_diffrn_radiation_monochromator  mirror
_diffrn_radiation_probe          x-ray
_diffrn_radiation_type           'Cu K\a'
_diffrn_radiation_wavelength     1.54184
_diffrn_source                   'micro-focus sealed X-ray tube'
_diffrn_source_type              'PhotonJet (Cu) X-ray Source'
_reflns_Friedel_coverage         0.000
_reflns_Friedel_fraction_full    .
_reflns_Friedel_fraction_max     .
_reflns_number_gt                2731
_reflns_number_total             3077
_reflns_special_details          
;
 Reflections were merged by SHELXL according to the crystal
 class for the calculation of statistics and refinement.
 
 _reflns_Friedel_fraction is defined as the number of unique
 Friedel pairs measured divided by the number that would be
 possible theoretically, ignoring centric projections and
 systematic absences.
;
_reflns_threshold_expression     'I > 2\s(I)'
_computing_cell_refinement       'CrysAlisPro 1.171.40.53 (Rigaku OD, 2019)'
_computing_data_collection       'CrysAlisPro 1.171.40.53 (Rigaku OD, 2019)'
_computing_data_reduction        'CrysAlisPro 1.171.40.53 (Rigaku OD, 2019)'
_computing_molecular_graphics    'Olex2 1.5 (Dolomanov et al., 2009)'
_computing_publication_material  'Olex2 1.5 (Dolomanov et al., 2009)'
_computing_structure_refinement  'SHELXL 2018/3 (Sheldrick, 2015)'
_computing_structure_solution    'SHELXT 2018/2 (Sheldrick, 2018)'
_refine_diff_density_max         0.962
_refine_diff_density_min         -0.410
_refine_diff_density_rms         0.101
_refine_ls_extinction_coef       .
_refine_ls_extinction_method     none
_refine_ls_goodness_of_fit_ref   1.101
_refine_ls_hydrogen_treatment    constr
_refine_ls_matrix_type           full
_refine_ls_number_parameters     235
_refine_ls_number_reflns         3077
_refine_ls_number_restraints     0
_refine_ls_R_factor_all          0.0703
_refine_ls_R_factor_gt           0.0655
_refine_ls_restrained_S_all      1.101
_refine_ls_shift/su_max          0.000
_refine_ls_shift/su_mean         0.000
_refine_ls_structure_factor_coef Fsqd
_refine_ls_weighting_details     
'w=1/[\s^2^(Fo^2^)+(0.0867P)^2^+4.0966P] where P=(Fo^2^+2Fc^2^)/3'
_refine_ls_weighting_scheme      calc
_refine_ls_wR_factor_gt          0.1826
_refine_ls_wR_factor_ref         0.1864
_refine_special_details          ?
_olex2_refinement_description    
;
1.a Aromatic/amide H refined with riding coordinates:
 C2(H2), C3(H3), C4(H4), C5(H5), C8(H8), C9(H9), C10(H10), C11(H11), C16(H16),
 C17(H17), C18(H18), C19(H19)
;
_atom_sites_solution_hydrogens   geom
_atom_sites_solution_primary     dual
_atom_sites_solution_secondary   ?
loop_
_atom_site_label
_atom_site_type_symbol
_atom_site_fract_x
_atom_site_fract_y
_atom_site_fract_z
_atom_site_U_iso_or_equiv
_atom_site_adp_type
_atom_site_occupancy
_atom_site_site_symmetry_order
_atom_site_calc_flag
_atom_site_refinement_flags_posn
_atom_site_refinement_flags_adp
_atom_site_refinement_flags_occupancy
_atom_site_disorder_assembly
_atom_site_disorder_group
C1 C 0.7749(4) 0.4352(2) 0.62781(16) 0.0522(9) Uani 1 1 d . . . . .
C2 C 0.9179(5) 0.4636(2) 0.6524(2) 0.0688(12) Uani 1 1 d . . . . .
H2 H 0.912133 0.481884 0.687424 0.083 Uiso 1 1 calc R U . . .
C3 C 1.0664(6) 0.4651(3) 0.6263(3) 0.0880(18) Uani 1 1 d . . . . .
H3 H 1.161586 0.485100 0.642659 0.106 Uiso 1 1 calc R U . . .
C4 C 1.0721(6) 0.4365(3) 0.5752(3) 0.0894(19) Uani 1 1 d . . . . .
H4 H 1.173348 0.436449 0.557122 0.107 Uiso 1 1 calc R U . . .
C5 C 0.9318(6) 0.4078(3) 0.5497(2) 0.0821(15) Uani 1 1 d . . . . .
H5 H 0.940641 0.388821 0.514970 0.098 Uiso 1 1 calc R U . . .
C6 C 0.7756(5) 0.4067(2) 0.57545(16) 0.0558(9) Uani 1 1 d . . . . .
C7 C 0.6281(5) 0.3764(2) 0.54584(15) 0.0553(9) Uani 1 1 d . . . . .
C8 C 0.6089(7) 0.4007(3) 0.49271(17) 0.0777(14) Uani 1 1 d . . . . .
H8 H 0.683846 0.437304 0.478668 0.093 Uiso 1 1 calc R U . . .
C9 C 0.4859(8) 0.3729(3) 0.46119(18) 0.0893(17) Uani 1 1 d . . . . .
H9 H 0.477278 0.390572 0.426127 0.107 Uiso 1 1 calc R U . . .
C10 C 0.3724(8) 0.3183(3) 0.48067(19) 0.0840(15) Uani 1 1 d . . . . .
H10 H 0.287831 0.298911 0.458872 0.101 Uiso 1 1 calc R U . . .
C11 C 0.3862(6) 0.2929(3) 0.53254(17) 0.0649(10) Uani 1 1 d . . . . .
H11 H 0.311418 0.255372 0.545545 0.078 Uiso 1 1 calc R U . . .
C12 C 0.5110(5) 0.3227(2) 0.56634(14) 0.0486(8) Uani 1 1 d . . . . .
C13 C 0.5127(4) 0.2957(2) 0.62146(14) 0.0466(8) Uani 1 1 d . . . . .
C14 C 0.5429(4) 0.3342(2) 0.66754(14) 0.0447(8) Uani 1 1 d . . . . .
C15 C 0.5333(5) 0.2859(2) 0.71686(14) 0.0493(8) Uani 1 1 d . . . . .
C16 C 0.5507(6) 0.3086(3) 0.76943(16) 0.0622(10) Uani 1 1 d . . . . .
H16 H 0.580144 0.360464 0.778166 0.075 Uiso 1 1 calc R U . . .
C17 C 0.5232(7) 0.2521(3) 0.80930(17) 0.0755(13) Uani 1 1 d . . . . .
H17 H 0.534242 0.266735 0.844916 0.091 Uiso 1 1 calc R U . . .
C18 C 0.4798(8) 0.1747(3) 0.7968(2) 0.0842(15) Uani 1 1 d . . . . .
H18 H 0.462834 0.138091 0.824089 0.101 Uiso 1 1 calc R U . . .
C19 C 0.4616(6) 0.1517(3) 0.74498(19) 0.0702(12) Uani 1 1 d . . . . .
H19 H 0.431202 0.099934 0.736379 0.084 Uiso 1 1 calc R U . . .
C20 C 0.4899(5) 0.2077(2) 0.70553(16) 0.0533(9) Uani 1 1 d . . . . .
O1 O 0.4626(3) 0.47540(16) 0.63473(12) 0.0603(7) Uani 1 1 d . . . . .
O2 O 0.6234(4) 0.46449(17) 0.71810(12) 0.0707(8) Uani 1 1 d . . . . .
O3 O 0.3160(4) 0.16523(19) 0.62108(12) 0.0790(9) Uani 1 1 d . . . . .
O4 O 0.6179(5) 0.14863(17) 0.61738(13) 0.0761(9) Uani 1 1 d . . . . .
S1 S 0.58864(12) 0.43676(5) 0.66483(4) 0.0488(3) Uani 1 1 d . . . . .
S2 S 0.47757(13) 0.19211(5) 0.63655(4) 0.0552(3) Uani 1 1 d . . . . .

loop_
_atom_site_aniso_label
_atom_site_aniso_U_11
_atom_site_aniso_U_22
_atom_site_aniso_U_33
_atom_site_aniso_U_23
_atom_site_aniso_U_13
_atom_site_aniso_U_12
C1 0.0448(18) 0.0358(16) 0.076(2) 0.0080(16) 0.0002(17) -0.0027(14)
C2 0.054(2) 0.0399(19) 0.113(4) 0.009(2) -0.012(2) -0.0067(17)
C3 0.051(3) 0.050(2) 0.162(6) 0.011(3) 0.000(3) -0.007(2)
C4 0.054(3) 0.050(2) 0.164(6) 0.018(3) 0.033(3) -0.005(2)
C5 0.077(3) 0.055(2) 0.114(4) 0.008(3) 0.039(3) 0.000(2)
C6 0.054(2) 0.0379(17) 0.075(2) 0.0092(17) 0.0135(18) -0.0012(15)
C7 0.069(2) 0.0430(18) 0.054(2) 0.0031(15) 0.0102(18) 0.0020(17)
C8 0.122(4) 0.056(2) 0.055(2) 0.008(2) 0.014(3) -0.004(3)
C9 0.153(5) 0.067(3) 0.047(2) 0.006(2) -0.010(3) 0.008(3)
C10 0.125(4) 0.069(3) 0.058(2) -0.003(2) -0.026(3) -0.003(3)
C11 0.078(3) 0.056(2) 0.061(2) -0.0031(19) -0.010(2) -0.008(2)
C12 0.059(2) 0.0399(17) 0.0465(18) -0.0017(15) -0.0008(15) 0.0011(15)
C13 0.0515(19) 0.0386(17) 0.0498(19) 0.0004(14) 0.0058(15) -0.0063(14)
C14 0.0478(18) 0.0368(17) 0.0493(18) 0.0005(14) 0.0020(14) -0.0036(14)
C15 0.0521(19) 0.0483(19) 0.0476(19) 0.0019(15) 0.0048(15) 0.0027(16)
C16 0.075(3) 0.060(2) 0.052(2) -0.0018(18) -0.0010(19) 0.003(2)
C17 0.105(4) 0.075(3) 0.047(2) 0.006(2) 0.000(2) 0.006(3)
C18 0.121(4) 0.072(3) 0.060(3) 0.020(2) 0.013(3) 0.005(3)
C19 0.095(3) 0.051(2) 0.065(3) 0.013(2) 0.016(2) -0.003(2)
C20 0.061(2) 0.0448(19) 0.054(2) 0.0047(16) 0.0118(17) -0.0044(16)
O1 0.0514(14) 0.0463(14) 0.0832(19) -0.0020(13) 0.0016(13) 0.0052(11)
O2 0.095(2) 0.0495(15) 0.0680(17) -0.0154(13) -0.0047(16) -0.0101(15)
O3 0.092(2) 0.0692(19) 0.0754(18) -0.0047(16) 0.0026(17) -0.0375(17)
O4 0.104(2) 0.0476(15) 0.0762(19) 0.0030(14) 0.0301(18) 0.0075(16)
S1 0.0541(5) 0.0342(4) 0.0582(5) -0.0040(3) 0.0002(4) -0.0034(3)
S2 0.0735(6) 0.0392(5) 0.0530(5) -0.0004(4) 0.0111(4) -0.0119(4)

_geom_special_details            
;
 All esds (except the esd in the dihedral angle between two l.s. planes)
 are estimated using the full covariance matrix.  The cell esds are taken
 into account individually in the estimation of esds in distances, angles
 and torsion angles; correlations between esds in cell parameters are only
 used when they are defined by crystal symmetry.  An approximate (isotropic)
 treatment of cell esds is used for estimating esds involving l.s. planes.
;
loop_
_geom_bond_atom_site_label_1
_geom_bond_atom_site_label_2
_geom_bond_distance
_geom_bond_site_symmetry_2
_geom_bond_publ_flag
C1 C2 1.388(6) . ?
C1 C6 1.396(6) . ?
C1 S1 1.759(4) . ?
C2 H2 0.9300 . ?
C2 C3 1.360(7) . ?
C3 H3 0.9300 . ?
C3 C4 1.367(9) . ?
C4 H4 0.9300 . ?
C4 C5 1.381(8) . ?
C5 H5 0.9300 . ?
C5 C6 1.410(6) . ?
C6 C7 1.487(6) . ?
C7 C8 1.401(6) . ?
C7 C12 1.401(5) . ?
C8 H8 0.9300 . ?
C8 C9 1.348(8) . ?
C9 H9 0.9300 . ?
C9 C10 1.383(8) . ?
C10 H10 0.9300 . ?
C10 C11 1.372(6) . ?
C11 H11 0.9300 . ?
C11 C12 1.404(5) . ?
C12 C13 1.454(5) . ?
C13 C14 1.346(5) . ?
C13 S2 1.806(3) . ?
C14 C15 1.481(5) . ?
C14 S1 1.765(3) . ?
C15 C16 1.378(5) . ?
C15 C20 1.391(6) . ?
C16 H16 0.9300 . ?
C16 C17 1.397(6) . ?
C17 H17 0.9300 . ?
C17 C18 1.383(7) . ?
C18 H18 0.9300 . ?
C18 C19 1.364(7) . ?
C19 H19 0.9300 . ?
C19 C20 1.384(6) . ?
C20 S2 1.751(4) . ?
O1 S1 1.419(3) . ?
O2 S1 1.441(3) . ?
O3 S2 1.427(3) . ?
O4 S2 1.426(3) . ?

loop_
_geom_angle_atom_site_label_1
_geom_angle_atom_site_label_2
_geom_angle_atom_site_label_3
_geom_angle
_geom_angle_site_symmetry_1
_geom_angle_site_symmetry_3
_geom_angle_publ_flag
C2 C1 C6 122.2(4) . . ?
C2 C1 S1 117.6(3) . . ?
C6 C1 S1 120.3(3) . . ?
C1 C2 H2 119.5 . . ?
C3 C2 C1 121.1(5) . . ?
C3 C2 H2 119.5 . . ?
C2 C3 H3 120.9 . . ?
C2 C3 C4 118.3(5) . . ?
C4 C3 H3 120.9 . . ?
C3 C4 H4 119.1 . . ?
C3 C4 C5 121.9(5) . . ?
C5 C4 H4 119.1 . . ?
C4 C5 H5 119.4 . . ?
C4 C5 C6 121.2(5) . . ?
C6 C5 H5 119.4 . . ?
C1 C6 C5 115.4(4) . . ?
C1 C6 C7 125.7(3) . . ?
C5 C6 C7 118.9(4) . . ?
C8 C7 C6 117.5(4) . . ?
C8 C7 C12 117.6(4) . . ?
C12 C7 C6 124.9(3) . . ?
C7 C8 H8 118.8 . . ?
C9 C8 C7 122.4(5) . . ?
C9 C8 H8 118.8 . . ?
C8 C9 H9 119.8 . . ?
C8 C9 C10 120.4(4) . . ?
C10 C9 H9 119.8 . . ?
C9 C10 H10 120.4 . . ?
C11 C10 C9 119.2(5) . . ?
C11 C10 H10 120.4 . . ?
C10 C11 H11 119.4 . . ?
C10 C11 C12 121.2(4) . . ?
C12 C11 H11 119.4 . . ?
C7 C12 C11 119.2(3) . . ?
C7 C12 C13 122.9(3) . . ?
C11 C12 C13 117.9(3) . . ?
C12 C13 S2 119.9(3) . . ?
C14 C13 C12 131.8(3) . . ?
C14 C13 S2 108.3(3) . . ?
C13 C14 C15 116.2(3) . . ?
C13 C14 S1 118.4(3) . . ?
C15 C14 S1 125.4(3) . . ?
C16 C15 C14 129.8(4) . . ?
C16 C15 C20 118.9(4) . . ?
C20 C15 C14 111.2(3) . . ?
C15 C16 H16 120.7 . . ?
C15 C16 C17 118.6(4) . . ?
C17 C16 H16 120.7 . . ?
C16 C17 H17 119.4 . . ?
C18 C17 C16 121.3(4) . . ?
C18 C17 H17 119.4 . . ?
C17 C18 H18 119.7 . . ?
C19 C18 C17 120.6(4) . . ?
C19 C18 H18 119.7 . . ?
C18 C19 H19 121.0 . . ?
C18 C19 C20 118.0(4) . . ?
C20 C19 H19 121.0 . . ?
C15 C20 S2 110.9(3) . . ?
C19 C20 C15 122.6(4) . . ?
C19 C20 S2 126.4(3) . . ?
C1 S1 C14 100.48(16) . . ?
O1 S1 C1 109.41(18) . . ?
O1 S1 C14 108.66(17) . . ?
O1 S1 O2 118.80(19) . . ?
O2 S1 C1 109.2(2) . . ?
O2 S1 C14 108.72(17) . . ?
C20 S2 C13 93.06(17) . . ?
O3 S2 C13 113.01(19) . . ?
O3 S2 C20 111.53(19) . . ?
O4 S2 C13 107.53(17) . . ?
O4 S2 C20 111.4(2) . . ?
O4 S2 O3 117.6(2) . . ?

loop_
_geom_torsion_atom_site_label_1
_geom_torsion_atom_site_label_2
_geom_torsion_atom_site_label_3
_geom_torsion_atom_site_label_4
_geom_torsion
_geom_torsion_site_symmetry_1
_geom_torsion_site_symmetry_2
_geom_torsion_site_symmetry_3
_geom_torsion_site_symmetry_4
_geom_torsion_publ_flag
C1 C2 C3 C4 -1.2(7) . . . . ?
C1 C6 C7 C8 136.5(4) . . . . ?
C1 C6 C7 C12 -46.4(6) . . . . ?
C2 C1 C6 C5 0.9(5) . . . . ?
C2 C1 C6 C7 -179.0(4) . . . . ?
C2 C1 S1 C14 -117.9(3) . . . . ?
C2 C1 S1 O1 127.9(3) . . . . ?
C2 C1 S1 O2 -3.7(3) . . . . ?
C2 C3 C4 C5 1.1(7) . . . . ?
C3 C4 C5 C6 0.0(7) . . . . ?
C4 C5 C6 C1 -1.0(6) . . . . ?
C4 C5 C6 C7 179.0(4) . . . . ?
C5 C6 C7 C8 -43.4(5) . . . . ?
C5 C6 C7 C12 133.6(4) . . . . ?
C6 C1 C2 C3 0.2(6) . . . . ?
C6 C1 S1 C14 62.7(3) . . . . ?
C6 C1 S1 O1 -51.5(3) . . . . ?
C6 C1 S1 O2 176.9(3) . . . . ?
C6 C7 C8 C9 175.7(5) . . . . ?
C6 C7 C12 C11 -174.0(4) . . . . ?
C6 C7 C12 C13 5.8(6) . . . . ?
C7 C8 C9 C10 -0.1(8) . . . . ?
C7 C12 C13 C14 40.1(6) . . . . ?
C7 C12 C13 S2 -137.1(3) . . . . ?
C8 C7 C12 C11 3.0(6) . . . . ?
C8 C7 C12 C13 -177.2(4) . . . . ?
C8 C9 C10 C11 0.3(8) . . . . ?
C9 C10 C11 C12 1.3(8) . . . . ?
C10 C11 C12 C7 -3.0(6) . . . . ?
C10 C11 C12 C13 177.2(4) . . . . ?
C11 C12 C13 C14 -140.1(4) . . . . ?
C11 C12 C13 S2 42.7(5) . . . . ?
C12 C7 C8 C9 -1.5(7) . . . . ?
C12 C13 C14 C15 -179.9(4) . . . . ?
C12 C13 C14 S1 0.5(6) . . . . ?
C12 C13 S2 C20 -177.9(3) . . . . ?
C12 C13 S2 O3 -63.0(3) . . . . ?
C12 C13 S2 O4 68.5(3) . . . . ?
C13 C14 C15 C16 -177.0(4) . . . . ?
C13 C14 C15 C20 -1.3(5) . . . . ?
C13 C14 S1 C1 -63.0(3) . . . . ?
C13 C14 S1 O1 51.8(3) . . . . ?
C13 C14 S1 O2 -177.5(3) . . . . ?
C14 C13 S2 C20 4.2(3) . . . . ?
C14 C13 S2 O3 119.2(3) . . . . ?
C14 C13 S2 O4 -109.3(3) . . . . ?
C14 C15 C16 C17 175.1(4) . . . . ?
C14 C15 C20 C19 -175.5(4) . . . . ?
C14 C15 C20 S2 4.5(4) . . . . ?
C15 C14 S1 C1 117.5(3) . . . . ?
C15 C14 S1 O1 -127.7(3) . . . . ?
C15 C14 S1 O2 2.9(4) . . . . ?
C15 C16 C17 C18 0.2(8) . . . . ?
C15 C20 S2 C13 -5.1(3) . . . . ?
C15 C20 S2 O3 -121.3(3) . . . . ?
C15 C20 S2 O4 105.1(3) . . . . ?
C16 C15 C20 C19 0.7(6) . . . . ?
C16 C15 C20 S2 -179.2(3) . . . . ?
C16 C17 C18 C19 -0.4(9) . . . . ?
C17 C18 C19 C20 0.8(8) . . . . ?
C18 C19 C20 C15 -0.9(7) . . . . ?
C18 C19 C20 S2 179.0(4) . . . . ?
C19 C20 S2 C13 175.0(4) . . . . ?
C19 C20 S2 O3 58.7(5) . . . . ?
C19 C20 S2 O4 -74.9(4) . . . . ?
C20 C15 C16 C17 -0.3(6) . . . . ?
S1 C1 C2 C3 -179.3(3) . . . . ?
S1 C1 C6 C5 -179.7(3) . . . . ?
S1 C1 C6 C7 0.4(5) . . . . ?
S1 C14 C15 C16 2.5(6) . . . . ?
S1 C14 C15 C20 178.2(3) . . . . ?
S2 C13 C14 C15 -2.4(4) . . . . ?
S2 C13 C14 S1 177.99(19) . . . . ?

loop_
_diffrn_refln_index_h
_diffrn_refln_index_k
_diffrn_refln_index_l
_diffrn_refln_intensity_net
_diffrn_refln_intensity_u
0 0 -2 298.89 17.7
0 0 2 317.75 17.73
0 0 3 0.2 0.19
0 0 -3 0.24 0.17
0 0 -3 0.29 0.18
0 0 4 2025.31 114.24
0 0 -4 1973.83 114.18
0 0 -4 1971.5 114.19
0 0 5 -0.2 0.32
0 0 -5 0.11 0.26
0 0 -5 -0.16 0.3
0 0 6 921.15 53.27
0 0 -6 927.31 53.18
0 0 -6 916.35 53.19
0 0 7 0.14 0.42
0 0 -7 0.43 0.35
0 0 -7 -0.17 0.37
0 0 8 708.72 40.3
0 0 -8 691.96 40.14
0 0 -8 680.42 40.16
0 0 9 -0.19 0.47
0 0 -9 0.14 0.36
0 0 -9 0.07 0.35
0 0 10 873.08 52.94
0 0 -10 921.24 52.77
0 0 -10 929.82 52.8
0 0 11 0.12 0.53
0 0 -11 0.46 0.5
0 0 -11 0.44 0.42
0 0 -12 1309.35 76.19
0 0 -12 1322.29 76.15
0 0 -13 0.47 0.44
0 0 -13 0.11 0.36
0 0 -14 244.42 15.05
0 0 -14 250.23 15.01
0 0 15 -0.15 0.33
0 0 -15 0.25 0.24
0 0 -15 -0.14 0.55
0 0 -15 -0.13 0.42
0 0 -16 24.1 1.81
0 0 -16 28.94 1.81
0 0 16 27.28 1.91
0 0 17 -0.12 0.35
0 0 -17 -0.05 0.28
0 0 -18 3.94 0.58
0 0 18 5.52 0.69
0 0 -19 0.12 0.34
0 0 19 -0.07 0.41
0 0 20 122.36 7
0 0 -20 104.55 6.82
0 0 21 -0.25 0.43
0 0 -21 0.14 0.27
0 0 -21 0.34 0.39
0 0 22 0.63 0.52
0 0 -22 0.93 0.35
0 0 -22 1.56 0.52
0 0 23 -0.09 0.46
0 0 -23 -0.05 0.28
0 0 -23 -0.22 0.44
0 0 -24 117.52 6.72
0 0 24 105.21 6.96
0 0 -24 106.53 6.87
0 0 25 -0.54 0.56
0 0 -25 -0.19 0.32
0 0 -25 0.08 0.44
0 0 -26 11.17 0.87
0 0 -26 7.9 0.95
0 0 26 9.15 1.06
0 0 -27 -0.36 0.26
0 0 -27 -0.28 0.4
0 0 -28 1.74 0.34
0 0 -28 2.15 0.49
0 0 -29 0.09 0.19
0 0 -29 0.28 0.36
0 0 -30 24.34 1.7
0 -1 -2 0.03 0.13
0 -1 -3 0.02 0.19
0 -1 3 0.03 0.09
0 -1 -3 0.01 0.08
0 -1 4 -0.03 0.08
0 -1 -4 0.02 0.07
0 -1 -4 0.03 0.23
0 -1 -4 0.03 0.24
0 -1 5 0.02 0.08
0 -1 -5 0.12 0.07
0 -1 -5 0.12 0.29
0 1 -5 0.08 0.26
0 -1 -5 0.04 0.26
0 -1 -6 0.39 0.35
0 1 -6 0.23 0.33
0 -1 -6 0.19 0.32
0 1 6 -0.06 0.38
0 -1 -7 -0.17 0.34
0 -1 -7 -0.23 0.36
0 1 -7 -0.05 0.33
0 1 7 -0.07 0.34
0 1 -8 0.61 0.39
0 -1 -8 -0.13 0.35
0 -1 -8 0.07 0.34
0 1 -8 0.31 0.34
0 1 8 0.08 0.42
0 -1 -9 0.68 0.39
0 1 -9 0.08 0.4
0 1 -9 0.28 0.35
0 -1 -9 0.37 0.36
0 1 9 0.37 0.48
0 1 -10 -0.09 0.43
0 -1 -10 0.09 0.41
0 1 -10 0.08 0.38
0 -1 -10 -0.08 0.42
0 1 10 0.1 0.44
0 -1 -11 0.19 0.42
0 1 -11 -0.19 0.49
0 1 -11 0.18 0.35
0 -1 -11 0.09 0.38
0 1 11 0.12 0.51
0 -1 -12 0.65 0.56
0 1 -12 0.86 0.53
0 -1 -12 0.1 0.4
0 1 12 -0.13 0.59
0 1 -13 -0.24 0.44
0 -1 -13 -0.45 0.41
0 1 13 0.15 0.54
0 1 -14 0.66 0.45
0 -1 -14 -0.12 0.43
0 1 14 0.17 0.5
0 1 -15 0.04 0.23
0 -1 -15 0.04 0.21
0 -1 -15 -0.12 0.24
0 -1 15 -0.05 0.33
0 1 -15 0.29 0.51
0 -1 -15 -0.27 0.44
0 1 15 0.05 0.31
0 1 16 0.11 0.28
0 1 -16 -0.32 0.53
0 1 -16 0.05 0.27
0 -1 -16 -0.04 0.25
0 -1 -16 -0.04 0.24
0 -1 16 -0.06 0.31
0 1 17 -0.18 0.34
0 1 -17 0.53 0.6
0 -1 -17 0.05 0.28
0 -1 -17 0.13 0.25
0 1 -17 0.15 0.31
0 -1 17 0.07 0.38
0 1 18 -0.26 0.38
0 1 -18 0.19 0.56
0 -1 -18 0.14 0.24
0 -1 -18 0.05 0.28
0 1 -18 -0.17 0.31
0 -1 18 0.07 0.39
0 1 19 -0.35 0.42
0 -1 19 -0.16 0.41
0 1 -19 0.12 0.31
0 -1 -19 0.06 0.31
0 -1 -19 0.17 0.26
0 1 20 0.08 0.42
0 -1 20 0.08 0.44
0 1 -20 0.06 0.36
0 -1 -20 0.31 0.32
0 -1 -20 0.63 0.3
0 -1 21 0.18 0.52
0 1 21 0.08 0.45
0 -1 -21 0.13 0.37
0 1 -21 0.07 0.38
0 -1 -21 -0.14 0.28
0 1 22 0.34 0.43
0 -1 22 0.46 0.51
0 1 -22 -0.21 0.43
0 -1 -22 -0.07 0.4
0 -1 -22 0.1 0.29
0 1 23 -0.35 0.49
0 -1 23 0.19 0.48
0 1 -23 -0.07 0.4
0 -1 -23 0.5 0.43
0 1 -23 -0.1 0.28
0 -1 -23 -0.05 0.28
0 -1 24 -0.47 0.47
0 1 24 0.54 0.49
0 1 -24 0.15 0.44
0 -1 -24 0.15 0.44
0 -1 -24 0.1 0.27
0 1 -24 0.1 0.27
0 -1 25 -0.45 0.47
0 1 25 0.62 0.52
0 1 -25 -0.3 0.45
0 -1 -25 -0.07 0.39
0 -1 -25 -0.19 0.31
0 1 -25 0.41 0.32
0 1 26 -0.17 0.46
0 -1 -26 -0.07 0.42
0 1 -26 -0.57 0.43
0 -1 -26 -0.09 0.27
0 1 -26 0.04 0.25
0 1 27 -0.16 0.42
0 -1 -27 -0.17 0.23
0 1 -27 0.16 0.25
0 -1 -27 -0.14 0.4
0 1 -27 0.07 0.39
0 -1 -28 0.15 0.24
0 1 -28 0.07 0.23
0 -1 -28 0.19 0.4
0 1 -28 0.12 0.34
0 1 -29 0.03 0.19
0 -1 -29 0.38 0.36
0 1 -30 -0.27 0.27
0 -1 -30 -0.04 0.29
0 -2 0 504.45 28.06
0 -2 0 480.61 27.89
0 -2 -1 504.68 26.57
0 -2 -1 446.61 26.38
0 -2 -3 322 18.18
0 -2 -3 354.19 18.33
0 -2 4 660.43 38.18
0 -2 -4 674.48 38.17
0 -2 -4 648.38 38.27
0 -2 -5 118.94 6.73
0 -2 5 116.63 6.74
0 -2 -5 104.04 6.87
0 -2 -6 83.48 5.14
0 -2 -7 954.59 55.16
0 -2 -8 23.79 1.81
0 -2 -9 408.5 23.4
0 2 9 386.78 23.47
0 -2 -10 202.99 12.19
0 2 10 200.72 12.3
0 2 11 1513.18 88
0 -2 -11 1536.41 87.88
0 2 -11 1510.42 87.9
0 2 12 628.91 38.46
0 -2 -12 655.58 38.36
0 2 -12 680.63 38.41
0 2 13 2.53 0.73
0 -2 -13 2.4 0.63
0 2 -13 3.33 0.78
0 2 14 14.46 1.64
0 2 -14 12.75 1.48
0 -2 -14 12.82 1.44
0 2 15 25.12 1.82
0 -2 15 26.4 1.9
0 2 15 25.42 2.49
0 -2 -15 25.45 1.76
0 -2 -15 25.62 1.75
0 2 -15 28.24 1.8
0 2 -15 27.16 2.42
0 -2 -15 28.27 2.38
0 2 -16 98.95 6.19
0 -2 16 89.41 5.46
0 2 16 91.6 5.38
0 2 16 92.12 6.32
0 -2 -16 73.62 5.2
0 -2 -16 95.2 6.09
0 -2 -16 90.87 5.31
0 -2 -16 85.41 5.29
0 2 -16 97.31 5.36
0 -2 17 373.39 21.43
0 2 17 377.53 21.35
0 -2 -17 340.98 21.17
0 2 -17 428.61 21.34
0 -2 -17 340.46 21.23
0 -2 -17 352.34 21.24
0 2 -17 396.91 22.25
0 2 18 135.38 8.01
0 -2 18 126.33 8.07
0 -2 -18 120.04 7.81
0 2 -18 144.94 7.98
0 -2 -18 132.33 7.91
0 -2 -18 133.36 7.89
0 2 -18 151.61 9
0 -2 19 110.32 7.33
0 2 19 116.89 7.26
0 -2 -19 118.31 7.13
0 -2 -19 111.37 7.07
0 2 -19 129.82 8.26
0 2 -19 132.35 7.25
0 -2 -19 121.04 7.17
0 2 20 0.74 0.4
0 2 -20 0.38 0.37
0 -2 -20 1 0.38
0 -2 20 0.53 0.51
0 -2 -20 0.54 0.31
0 -2 -21 5.04 0.56
0 -2 21 4.47 0.77
0 2 21 4.47 0.72
0 -2 -21 4.28 0.63
0 2 -21 3.38 0.61
0 2 -22 4.22 0.65
0 -2 -22 3.6 0.61
0 -2 -22 3.23 0.49
0 2 22 3.39 0.67
0 -2 22 3.06 0.74
0 2 -23 17.58 1.44
0 -2 -23 16.48 1.41
0 2 23 15.79 1.49
0 -2 23 14.9 1.5
0 -2 -23 19.22 1.33
0 2 -24 15.68 1.32
0 -2 -24 17.49 1.34
0 2 -24 13.38 1.14
0 -2 -24 15.02 1.18
0 2 24 12.31 1.32
0 2 -25 -0.28 0.43
0 -2 -25 0.85 0.44
0 2 -25 0.64 0.31
0 -2 -25 0.05 0.29
0 2 25 -0.09 0.44
0 2 -26 0.61 0.43
0 -2 -26 0.34 0.42
0 -2 -26 0.46 0.28
0 2 -26 0.8 0.29
0 2 26 1.16 0.51
0 2 -27 4.4 0.62
0 -2 -27 3.69 0.61
0 2 -27 3.8 0.46
0 -2 -27 4.03 0.49
0 2 27 3.48 0.66
0 2 -28 2.24 0.47
0 -2 -28 2.11 0.5
0 2 28 2.41 0.54
0 2 -28 2.42 0.35
0 2 -29 8.12 0.66
0 2 -29 6.93 0.75
0 2 -30 0.63 0.19
0 -3 0 0.14 0.11
0 -3 0 0.23 0.3
0 -3 1 0.07 0.12
0 -3 -1 -0.02 0.13
0 -3 -1 -0.05 0.34
0 -3 1 0.23 0.3
0 -3 -2 0.32 0.16
0 -3 3 0.03 0.22
0 -3 -3 0.19 0.21
0 -3 4 -0.03 0.2
0 -3 -4 -0.03 0.22
0 -3 -4 0.3 0.29
0 -3 -5 0.03 0.19
0 -3 5 0.31 0.21
0 -3 -5 0.24 0.31
0 -3 6 -0.03 0.18
0 -3 -6 -0.06 0.33
0 -3 -7 -0.06 0.33
0 -3 -8 -0.07 0.33
0 -3 -9 0.75 0.41
0 -3 9 0.23 0.18
0 -3 -10 0.38 0.42
0 -3 10 0.27 0.17
0 3 11 -0.12 0.54
0 -3 -11 -0.11 0.38
0 3 12 -0.14 0.55
0 -3 -12 0.12 0.44
0 -3 -13 -0.13 0.44
0 3 13 -0.15 0.48
0 3 -13 0.82 0.55
0 -3 -14 0.14 0.39
0 -3 -14 -0.09 0.2
0 3 -14 0.3 0.47
0 3 14 -0.17 0.57
0 -3 -15 0.19 0.23
0 3 -15 0.33 0.26
0 -3 -15 0.53 0.28
0 3 15 -0.19 0.54
0 -3 15 -0.07 0.39
0 -3 -15 0.77 0.6
0 3 -15 -0.16 0.47
0 -3 -15 0.13 0.22
0 -3 -15 -0.05 0.29
0 -3 16 -0.14 0.38
0 -3 -16 0.5 0.58
0 -3 -16 0.22 0.26
0 3 -16 -0.05 0.28
0 -3 -16 0.21 0.25
0 3 16 -0.21 0.54
0 3 16 0.11 0.28
0 -3 -16 0.07 0.22
0 3 -16 -0.35 0.57
0 3 17 -0.23 0.35
0 3 17 -0.22 0.73
0 -3 -17 -0.18 0.25
0 3 -17 0.25 0.31
0 -3 -17 -0.14 0.27
0 3 -17 0.19 0.56
0 -3 -17 -0.19 0.24
0 -3 17 -0.7 0.48
0 3 18 -0.25 0.37
0 3 18 -0.24 0.67
0 3 -18 -0.22 0.29
0 -3 -18 0.24 0.28
0 -3 -18 -0.2 0.31
0 3 -18 -0.2 0.52
0 -3 -18 0.16 0.25
0 -3 18 -0.08 0.43
0 3 19 -0.07 0.37
0 -3 -19 -0.11 0.31
0 3 -19 -0.06 0.34
0 -3 -19 0.05 0.27
0 3 -19 0.84 0.69
0 -3 -19 0.04 0.26
0 -3 19 0.71 0.5
0 3 20 0.44 0.4
0 -3 -20 -0.11 0.3
0 -3 -20 0.06 0.32
0 3 -20 0.06 0.36
0 3 -20 0.45 0.62
0 -3 -20 0.14 0.26
0 -3 20 -0.09 0.46
0 3 21 -0.15 0.42
0 3 -21 -0.26 0.38
0 -3 -21 -0.12 0.34
0 -3 -21 -0.19 0.29
0 -3 21 0.1 0.5
0 3 -22 -0.2 0.37
0 -3 -22 -0.06 0.33
0 3 22 -0.32 0.49
0 -3 -22 0.05 0.28
0 3 23 -0.17 0.47
0 -3 -23 -0.15 0.3
0 -3 -23 -0.07 0.37
0 3 -23 -0.48 0.4
0 3 24 0.25 0.49
0 -3 -24 -0.15 0.29
0 3 -24 0.2 0.39
0 -3 -24 0.34 0.4
0 3 25 -0.25 0.46
0 3 -25 0.09 0.27
0 -3 -25 -0.05 0.29
0 -3 -25 0.4 0.41
0 3 -25 -0.13 0.39
0 3 26 -0.24 0.49
0 3 -26 -0.17 0.27
0 -3 -26 -0.19 0.34
0 3 -26 0.19 0.34
0 3 27 0.15 0.44
0 3 -27 0.22 0.23
0 3 -27 0.06 0.32
0 -3 -27 -0.24 0.35
0 3 28 -0.41 0.45
0 3 -28 0.17 0.2
0 -3 -28 -0.11 0.3
0 3 -28 -0.25 0.3
0 3 -29 -0.06 0.18
0 3 -29 -0.17 0.26
0 -3 -29 -0.22 0.29
0 -4 0 190.23 11.98
0 -4 0 162.06 11.83
0 -4 1 6711.61 380.8
0 -4 -1 6623.28 380.83
0 -4 -1 6355.56 381.11
0 -4 1 6123.84 381.02
0 -4 -1 7093.43 380.98
0 -4 1 6703.36 380.97
0 -4 2 2002.84 113.4
0 -4 -2 1886.29 113.45
0 -4 -2 2001.65 113.77
0 -4 2 2034.26 113.63
0 -4 2 1965.25 113.56
0 -4 -2 2009.71 113.57
0 -4 3 1494.44 86.14
0 -4 -3 1477.89 86.13
0 -4 3 1507.9 85.99
0 -4 4 332.99 17.6
0 -4 -4 328.73 17.58
0 -4 5 2547.97 147.69
0 -4 -5 2577.46 147.69
0 -4 -5 2593.85 147.82
0 -4 6 300.63 16.85
0 -4 6 272.74 16.93
0 -4 -6 295.71 17.12
0 -4 7 9.65 0.73
0 -4 -7 8.66 0.93
0 -4 8 4.73 0.45
0 -4 -8 2.75 0.59
0 -4 9 583.38 33.43
0 -4 -9 566.95 33.8
0 -4 10 94.58 5.59
0 -4 -10 87.34 5.95
0 -4 -11 3.07 0.67
0 -4 -12 124.48 8
0 4 12 125.06 8.11
0 -4 -13 305.69 19.04
0 4 13 328.21 19.23
0 -4 -14 189.36 11.85
0 -4 14 188.5 12.03
0 4 14 226.23 12.89
0 4 -14 248.86 12.86
0 -4 -14 207.15 11.83
0 -4 -14 236.7 12.82
0 -4 -14 196.28 11.96
0 -4 -15 21.33 1.53
0 -4 15 19.28 1.68
0 4 15 25.55 2.39
0 4 -15 21.13 2.16
0 -4 -15 22.82 1.49
0 -4 -15 25.56 2.29
0 -4 -15 21.34 1.63
0 -4 -16 29.84 2.01
0 -4 16 24.44 2.14
0 4 16 35.38 3.02
0 4 -16 38.14 2.95
0 -4 -16 30.2 1.95
0 -4 -16 30.49 2.77
0 -4 -16 29.21 2.1
0 -4 17 57.01 3.97
0 4 17 61.32 3.85
0 4 17 66.78 4.94
0 -4 -17 53.23 3.74
0 -4 -17 61.64 3.72
0 4 -17 72.74 4.83
0 -4 -17 71.17 4.82
0 4 18 46.63 4.09
0 -4 -18 47.68 3
0 -4 -18 47.89 2.94
0 4 -18 45.98 3.82
0 -4 18 37.31 3.12
0 4 18 48.74 3.09
0 4 19 13.27 1.17
0 4 19 12.43 1.88
0 -4 -19 12.7 1.08
0 -4 -19 11.96 1
0 4 -19 11.96 1.69
0 -4 -19 12.08 1.05
0 4 -19 13.57 1.1
0 -4 -20 0.81 0.35
0 -4 -20 0.78 0.35
0 4 -20 1.21 0.39
0 4 20 1.09 0.48
0 4 -20 0.67 0.62
0 -4 -20 1.09 0.34
0 4 -21 1.39 0.42
0 -4 -21 0.84 0.37
0 -4 -21 0.47 0.34
0 4 21 1 0.5
0 4 -21 1.16 0.76
0 -4 -21 0.79 0.33
0 -4 -22 3.64 0.6
0 4 -22 4.78 0.65
0 4 22 5.2 0.74
0 -4 -22 3.99 0.56
0 -4 -23 15.13 1.15
0 4 23 13.3 1.29
0 4 -23 13.13 1.19
0 -4 -23 13.68 1.2
0 -4 -24 17.55 1.29
0 4 24 17.06 1.47
0 -4 -24 16.01 1.35
0 4 -24 14.8 1.31
0 4 25 77.16 4.92
0 4 -25 73.45 4.76
0 -4 -25 78.21 4.79
0 4 26 4.11 0.7
0 -4 -26 5.69 0.66
0 4 -26 3.79 0.56
0 4 -26 4.36 0.51
0 4 27 4.92 0.71
0 4 -27 4.3 0.55
0 -4 -27 5.03 0.62
0 4 -27 4.01 0.48
0 4 28 -0.07 0.38
0 4 -28 -0.03 0.21
0 4 29 8.67 0.85
0 4 -29 8.46 0.68
0 -5 0 -0.26 0.29
0 -5 0 -0.03 0.19
0 -5 0 0.3 0.38
0 -5 1 0.26 0.31
0 -5 -1 0.36 0.31
0 -5 -1 0.23 0.22
0 -5 1 0.25 0.17
0 -5 1 0.07 0.36
0 -5 -1 0.16 0.44
0 -5 2 -0.05 0.29
0 -5 -2 -0.05 0.29
0 -5 -2 0.07 0.22
0 -5 2 -0.03 0.18
0 -5 2 -0.14 0.34
0 -5 -2 0.09 0.4
0 -5 -3 0.41 0.33
0 -5 3 0.05 0.27
0 -5 3 0.17 0.16
0 -5 3 0.14 0.34
0 -5 4 0.14 0.18
0 -5 -4 0.15 0.25
0 -5 4 0.15 0.32
0 -5 -5 -0.23 0.38
0 -5 5 0.03 0.17
0 -5 5 0.41 0.29
0 -5 -5 -0.15 0.29
0 -5 -6 0.56 0.45
0 -5 6 -0.03 0.18
0 -5 -6 -0.15 0.23
0 -5 6 0.11 0.24
0 -5 7 0.11 0.18
0 -5 -7 -0.17 0.38
0 -5 8 0.04 0.2
0 -5 -8 -0.09 0.37
0 -5 9 -0.04 0.2
0 -5 -9 0.1 0.36
0 -5 10 0.05 0.19
0 -5 -10 0.34 0.47
0 -5 11 0.12 0.24
0 -5 -11 -0.13 0.45
0 -5 -12 0.42 0.53
0 -5 -13 0.39 0.21
0 -5 -13 0.44 0.26
0 -5 -13 -0.15 0.45
0 5 13 0.69 0.59
0 5 14 0.19 0.52
0 -5 -14 0.17 0.51
0 -5 -14 0.04 0.2
0 -5 -14 0.66 0.33
0 -5 -14 0.17 0.25
0 5 15 -0.2 0.56
0 -5 -15 -0.18 0.58
0 5 -15 0.72 0.68
0 -5 -15 -0.11 0.23
0 -5 -15 -0.19 0.39
0 -5 -15 -0.14 0.26
0 5 16 0.22 0.64
0 -5 -16 0.2 0.58
0 -5 -16 -0.08 0.26
0 5 -16 -0.19 0.63
0 -5 -16 0.41 0.41
0 -5 -16 -0.05 0.29
0 5 17 0.24 0.59
0 -5 -17 0.21 0.64
0 -5 -17 -0.04 0.26
0 5 -17 0.2 0.56
0 -5 -17 0.37 0.4
0 -5 -17 -0.05 0.28
0 5 18 -0.07 0.35
0 5 18 -0.26 0.68
0 -5 -18 0.11 0.31
0 -5 -18 -0.32 0.3
0 5 -18 -0.21 0.56
0 5 19 -0.27 0.64
0 5 19 -0.14 0.38
0 -5 -19 -0.3 0.3
0 5 -19 0.22 0.54
0 -5 -19 -0.19 0.27
0 5 20 0.37 0.42
0 5 20 -0.58 0.8
0 -5 -20 0.06 0.37
0 -5 -20 -0.15 0.28
0 5 -20 -0.23 0.6
0 5 21 0.31 0.45
0 -5 -21 -0.13 0.38
0 -5 -21 -0.31 0.33
0 -5 -22 -0.13 0.39
0 5 22 0.32 0.48
0 5 23 0.33 0.47
0 5 24 0.16 0.44
0 5 25 0.08 0.44
0 5 -26 0.04 0.24
0 5 26 0.23 0.42
0 5 -27 -0.29 0.26
0 5 27 0.14 0.43
0 5 -28 0.06 0.19
0 5 28 0.51 0.42
0 5 -29 0.03 0.16
0 5 29 0.27 0.34
0 -6 0 617.65 34.46
0 -6 0 574.77 34.27
0 -6 0 601.21 34.64
0 -6 -1 2428.22 142.66
0 -6 1 2412.54 142.65
0 -6 1 2562.59 142.52
0 -6 -1 2623.43 142.55
0 -6 -1 2441.31 142.89
0 -6 1 2255.94 142.8
0 -6 -2 413.99 22.47
0 -6 2 404.8 22.46
0 -6 2 372.71 22.27
0 -6 -2 384.12 22.33
0 -6 2 367.74 22.6
0 -6 -2 355.84 22.67
0 -6 3 27.71 1.81
0 -6 -3 26.27 1.79
0 -6 3 23.91 1.92
0 -6 4 311.43 18.41
0 -6 -4 326.65 18.41
0 -6 4 307.41 18.23
0 -6 4 311.3 18.58
0 -6 -5 56.68 3.58
0 -6 5 56.28 3.58
0 -6 5 54.18 3.76
0 -6 5 53.38 3.43
0 -6 -6 48 3.28
0 -6 6 46.27 2.89
0 -6 6 42.43 2.99
0 -6 -6 45.37 3
0 -6 7 70.23 4.3
0 -6 -7 67.7 4.65
0 -6 8 1082.77 64.21
0 -6 -8 1185.06 64.68
0 -6 9 177.31 10.24
0 -6 -9 160.19 10.61
0 -6 10 8.56 0.85
0 -6 -10 8.77 1.16
0 -6 11 3.14 0.53
0 -6 -11 3.58 0.78
0 -6 12 540.55 28.28
0 -6 -12 467.11 28.7
0 -6 -12 452.32 28.06
0 -6 -13 46.72 2.99
0 -6 -13 49.41 3.18
0 -6 -13 48.19 3.79
0 6 14 14.15 1.78
0 -6 -14 9.9 0.97
0 -6 -14 14.56 1.01
0 -6 -14 12.84 1.17
0 -6 -14 12.62 1.65
0 6 15 0.88 0.7
0 -6 -15 0.46 0.32
0 -6 -15 0.64 0.3
0 -6 -15 0.87 0.44
0 -6 -15 0.41 0.59
0 6 16 51.35 4.2
0 -6 -16 46.78 3.1
0 6 -16 52.66 4.03
0 -6 -16 46.09 3.04
0 -6 -16 46.56 3.24
0 -6 -16 57.29 4.24
0 6 17 157.11 10.9
0 -6 -17 151.08 9.7
0 6 -17 164.26 10.74
0 -6 -17 174.04 9.67
0 -6 -17 161.31 9.88
0 -6 -17 165.91 10.93
0 6 18 52.78 4.74
0 -6 -18 54.66 3.64
0 6 -18 55.7 4.55
0 -6 -18 57.6 3.82
0 -6 -18 64.64 4.89
0 6 -19 175.76 11.25
0 6 19 169.27 10.19
0 -6 -19 170.02 10.14
0 6 19 155.88 11.4
0 -6 -20 8.46 0.91
0 6 20 8.71 0.97
0 -6 -21 4.29 0.65
0 6 21 3.87 0.68
0 -6 -22 0.41 0.41
0 6 22 0.32 0.47
0 6 23 64.94 4.29
0 6 24 5.61 0.82
0 6 25 1.8 0.56
0 6 26 14.32 1.28
0 6 -27 10.16 0.83
0 6 27 11.61 1.07
0 6 -28 1.99 0.32
0 6 28 2.22 0.51
0 -7 0 -0.11 0.26
0 -7 0 0.21 0.44
0 -7 0 0.14 0.32
0 -7 -1 0.05 0.28
0 -7 1 0.31 0.29
0 -7 1 1.28 0.54
0 -7 -1 0.44 0.45
0 -7 -1 0.72 0.36
0 -7 1 0.36 0.36
0 -7 2 0.1 0.26
0 -7 2 -0.11 0.42
0 -7 -2 -0.24 0.49
0 -7 2 -0.14 0.35
0 -7 -2 0.07 0.33
0 -7 3 -0.05 0.25
0 -7 3 0.11 0.48
0 -7 -3 -0.07 0.32
0 -7 3 0.22 0.3
0 -7 4 0.05 0.27
0 -7 4 -0.23 0.45
0 -7 4 0.07 0.3
0 -7 -4 -0.07 0.29
0 -7 5 0.05 0.24
0 -7 -5 0.22 0.31
0 -7 5 0.07 0.31
0 -7 5 0.93 0.53
0 -7 -6 0.25 0.43
0 -7 6 -0.11 0.25
0 -7 6 -0.07 0.3
0 -7 -6 0.36 0.34
0 -7 6 0.58 0.39
0 -7 7 0.06 0.26
0 -7 7 0.6 0.47
0 -7 -7 -0.13 0.43
0 -7 8 0.26 0.31
0 -7 -8 0.14 0.51
0 -7 9 -0.14 0.25
0 -7 -9 0.44 0.46
0 -7 10 0.32 0.3
0 -7 -10 0.47 0.55
0 -7 -11 0.32 0.4
0 -7 11 -0.18 0.28
0 -7 -11 0.33 0.6
0 -7 -12 0.63 0.4
0 -7 12 -0.1 0.33
0 -7 -12 0.18 0.57
0 -7 -13 0.07 0.44
0 -7 13 -0.11 0.37
0 -7 -13 -0.2 0.62
0 -7 -14 -0.21 0.56
0 -7 -14 1.1 0.44
0 -7 -15 0.33 0.42
0 -7 -15 0.92 0.76
0 7 15 -0.24 0.67
0 -7 -15 -0.17 0.31
0 -7 -16 0.26 0.43
0 -7 -16 0.49 0.75
0 -7 -16 0.12 0.35
0 7 16 1.81 0.81
0 7 17 -0.27 0.79
0 -7 -17 -0.26 0.79
0 7 -17 -0.91 0.75
0 -7 -17 -0.07 0.34
0 -7 -17 0.09 0.53
0 -7 -18 -0.1 0.51
0 7 18 0.29 0.67
0 -7 -18 0.07 0.4
0 -7 -18 0.55 0.9
0 -7 -19 -0.15 0.4
0 7 -19 0.48 0.64
0 7 19 -0.3 0.65
0 7 19 0.08 0.4
0 7 20 0.24 0.44
0 -7 -20 -0.45 0.41
0 7 21 0.32 0.47
0 -7 -21 0.45 0.45
0 7 22 0.24 0.47
0 -7 -22 0.66 0.49
0 7 23 0.16 0.5
0 -7 -23 0.21 0.4
0 7 24 0.16 0.46
0 7 25 -0.07 0.42
0 7 26 -0.14 0.41
0 7 27 0.06 0.35
0 7 -27 0.03 0.2
0 7 28 -0.16 0.29
0 7 -28 0.03 0.19
0 -7 28 -0.26 0.21
0 -8 0 3244.51 184.12
0 -8 0 3363.97 184
0 -8 0 2875.7 184.3
0 -8 1 27.2 1.74
0 -8 -1 27.69 1.76
0 -8 1 11.97 1.36
0 -8 -1 16.17 1.74
0 -8 1 18.25 1.79
0 -8 -2 236.07 14.01
0 -8 2 224.57 13.98
0 -8 2 247.61 13.92
0 -8 2 223.01 14.26
0 -8 3 108.85 6.94
0 -8 -3 101.6 6.92
0 -8 3 121.79 6.88
0 -8 3 113.58 7.26
0 -8 4 798.77 44.47
0 -8 -4 750.78 44.45
0 -8 4 769.42 44.35
0 -8 4 728.88 44.78
0 -8 -5 477.41 28.02
0 -8 5 513.31 28.07
0 -8 5 442.54 28.34
0 -8 5 471.87 27.93
0 -8 6 213.99 13.2
0 -8 -6 217.61 13.2
0 -8 6 209.57 13.53
0 -8 6 237.85 13.17
0 -8 -6 214.03 13.59
0 -8 7 81.9 5.68
0 -8 7 85.53 5.3
0 -8 -7 79.71 5.72
0 -8 8 124.28 8.44
0 -8 8 131.87 8.07
0 -8 -8 136.79 8.63
0 -8 9 0.91 0.5
0 -8 -9 0.35 0.48
0 -8 -9 1.6 0.4
0 -8 9 0.12 0.36
0 -8 9 0.36 0.33
0 -8 10 134.4 8.45
0 -8 -10 139.94 8.5
0 -8 10 145.75 8.69
0 -8 10 134.38 9.04
0 -8 -10 153.05 9.32
0 -8 -11 46.42 3.32
0 -8 11 49.9 3.51
0 -8 -12 15.76 1.33
0 -8 12 11.93 1.35
0 -8 -12 12.87 1.78
0 -8 -13 39.55 2.7
0 -8 13 34.83 2.84
0 -8 -13 33.83 3.3
0 -8 -14 197.05 12.61
0 -8 -14 189.22 11.58
0 -8 -15 181.68 10.26
0 8 15 161.4 11.25
0 -8 -15 153.09 9.96
0 -8 -16 4.09 0.79
0 -8 -16 5.24 1.35
0 -8 -16 4.23 0.64
0 8 16 4.52 1.24
0 8 17 1.18 0.82
0 -8 -17 -0.29 0.72
0 8 -17 0.74 0.84
0 -8 -17 0.71 0.57
0 -8 -17 0.59 0.44
0 8 18 1.53 0.89
0 8 -18 1.53 0.81
0 -8 -18 1.93 0.56
0 -8 -18 0.9 0.92
0 -8 -18 1.75 0.63
0 -8 -19 3.86 0.81
0 -8 -19 2.78 0.62
0 -8 -20 86.63 5.73
0 8 20 95.67 5.79
0 -8 -21 1.1 0.5
0 8 21 0.74 0.48
0 -8 -22 11.22 1.12
0 8 22 10.26 1.11
0 -8 -23 28.9 2.05
0 8 23 25.97 2.06
0 8 24 5.41 0.79
0 8 25 4.27 0.67
0 8 26 31.17 2.21
0 8 -27 2.99 0.37
0 8 27 2.08 0.45
0 -9 0 -0.08 0.32
0 -9 0 -0.15 0.48
0 -9 0 0.29 0.37
0 -9 1 0.08 0.32
0 -9 -1 -0.15 0.55
0 -9 1 0.88 0.51
0 -9 -1 0.1 0.34
0 -9 1 0.68 0.38
0 -9 2 -0.33 0.38
0 -9 2 -0.15 0.48
0 -9 -2 0.29 0.33
0 -9 2 0.1 0.33
0 -9 3 -0.09 0.32
0 -9 3 -0.16 0.45
0 -9 -3 0.19 0.38
0 -9 3 0.1 0.36
0 -9 4 -0.09 0.37
0 -9 4 -0.16 0.55
0 -9 4 0.1 0.35
0 -9 -4 0.1 0.33
0 -9 5 -0.09 0.36
0 -9 -5 -0.1 0.36
0 -9 5 0.1 0.35
0 -9 -6 0.17 0.57
0 -9 6 -0.09 0.33
0 -9 6 0.41 0.4
0 -9 -6 -0.2 0.32
0 -9 6 0.17 0.58
0 -9 7 -0.1 0.39
0 -9 7 -0.25 0.37
0 -9 7 -0.18 0.58
0 -9 -7 0.53 0.6
0 -9 8 0.1 0.36
0 -9 8 -0.41 0.45
0 -9 8 0.71 0.44
0 -9 -8 0.56 0.61
0 -9 9 0.44 0.4
0 -9 9 0.07 0.41
0 -9 9 0.36 0.53
0 -9 -9 0.2 0.53
0 -9 -10 -0.15 0.4
0 -9 10 -0.12 0.41
0 -9 10 0.15 0.42
0 -9 10 -0.56 0.59
0 -9 -10 0.21 0.59
0 -9 -11 0.83 0.48
0 -9 11 -0.51 0.51
0 -9 11 0.19 0.41
0 -9 -11 0.23 0.69
0 -9 -12 0.44 0.56
0 -9 12 0.27 0.41
0 -9 12 0.41 0.51
0 -9 -12 0.24 0.76
0 -9 -13 0.19 0.51
0 -9 13 1.17 0.6
0 -9 13 -0.22 0.66
0 -9 -13 0.26 0.71
0 -9 -14 -0.2 0.61
0 -9 14 -0.31 0.55
0 -9 14 -0.23 0.6
0 -9 -14 -0.27 0.8
0 -9 -15 0.29 0.76
0 -9 -15 0.1 0.58
0 -9 15 0.24 0.73
0 -9 -15 0.07 0.36
0 9 16 -0.31 0.85
0 -9 -16 -0.07 0.41
0 -9 -16 -0.3 0.88
0 -9 -16 -0.63 0.62
0 -9 16 -0.25 0.8
0 9 17 -0.31 0.73
0 -9 -17 0.16 0.44
0 -9 -17 -0.22 0.6
0 -9 17 0.26 0.64
0 -9 -17 0.32 0.96
0 -9 -18 0.57 0.48
0 -9 -18 -0.54 0.62
0 -9 -19 0.17 0.52
0 -9 -19 0.43 0.68
0 -9 -20 0.33 0.49
0 9 20 -0.08 0.45
0 -9 -21 -0.24 0.44
0 9 21 0.33 0.46
0 -9 -22 0.44 0.4
0 9 22 0.08 0.45
0 -9 -23 -0.2 0.41
0 9 23 0.37 0.39
0 9 24 -0.07 0.39
0 9 25 0.32 0.4
0 9 26 0.23 0.32
0 9 27 0.05 0.3
0 9 -27 -0.08 0.18
0 -10 0 4.51 0.77
0 -10 0 3.05 0.8
0 -10 1 68.64 4.62
0 -10 -1 82.2 4.84
0 -10 1 83.69 4.85
0 -10 1 63.81 4.2
0 -10 1 69.24 5.03
0 -10 2 270.45 15.47
0 -10 2 267.96 15.55
0 -10 -2 242.7 15.49
0 -10 2 260.09 15.02
0 -10 2 232.79 15.83
0 -10 3 4.06 0.71
0 -10 3 2.97 0.66
0 -10 -3 3.99 0.74
0 -10 3 2.99 0.45
0 -10 -3 4.03 0.39
0 -10 3 2.9 0.86
0 -10 4 129.53 7.84
0 -10 4 118.01 8.29
0 -10 -4 132.45 7.92
0 -10 4 133.26 7.93
0 -10 4 115.03 7.42
0 -10 -4 125.11 7.29
0 -10 -5 41.52 3.2
0 -10 5 30.16 2.58
0 -10 5 34.76 3.09
0 -10 -5 35.16 2.7
0 -10 5 34.42 2.69
0 -10 5 34.95 2.35
0 -10 -6 12.84 1.64
0 -10 6 10.29 1.22
0 -10 6 10.42 1.51
0 -10 6 14.42 1.37
0 -10 -6 9.06 1.19
0 -10 6 11.87 1.06
0 -10 7 129.97 9.29
0 -10 7 136.29 8.84
0 -10 -7 150.4 9.44
0 -10 7 144.26 8.55
0 -10 8 24.67 2.5
0 -10 8 23.64 2.08
0 -10 -8 25.75 2.55
0 -10 8 23.09 1.86
0 -10 9 206.82 13.28
0 -10 9 208.9 12.77
0 -10 9 198.52 12.41
0 -10 -9 232.84 13.52
0 -10 -10 2.39 0.92
0 -10 -10 1.9 0.58
0 -10 10 0.89 0.68
0 -10 10 0.98 0.58
0 -10 10 1.67 0.57
0 -10 -11 419.3 25.52
0 -10 -11 408.25 24.38
0 -10 11 413.49 25.31
0 -10 11 424.01 24.8
0 -10 -12 173.93 11.02
0 -10 -12 157.3 9.81
0 -10 12 169.75 10.79
0 -10 12 151.15 10.14
0 -10 -13 261.96 16.55
0 -10 -13 252.37 15.33
0 -10 13 244.43 16.2
0 -10 13 263.86 15.77
0 -10 -14 193.76 12.76
0 -10 -14 192.12 11.44
0 -10 14 194.43 12.43
0 -10 14 170.91 11.74
0 -10 15 13.43 2.01
0 -10 -15 14.38 2.22
0 -10 -15 14.45 1.44
0 -10 -15 10.48 1.1
0 10 16 13.54 2.2
0 -10 16 9.15 1.77
0 -10 -16 12.55 2.08
0 -10 -16 15.84 1.49
0 -10 -16 14.19 1.27
0 -10 -17 55.72 3.8
0 -10 -17 51.55 3.57
0 -10 -18 105.79 6.84
0 -10 -18 106.61 6.64
0 -10 -19 50.5 3.55
0 -10 -19 48.88 3.38
0 10 20 0.08 0.45
0 -10 -20 -0.08 0.44
0 10 21 6.02 0.84
0 -10 -21 5.66 0.77
0 -10 -22 53.48 3.26
0 10 22 43.49 3.21
0 -10 -23 27.59 1.9
0 10 23 23.83 1.9
0 10 24 9.63 0.97
0 10 25 0.77 0.35
0 10 26 3.2 0.47
0 -11 0 -0.13 0.42
0 -11 0 0.04 0.21
0 -11 1 0.13 0.45
0 -11 -1 -0.13 0.35
0 -11 1 -0.04 0.22
0 -11 -1 -0.1 0.21
0 -11 1 0.39 0.57
0 -11 2 0.13 0.42
0 -11 -2 -0.13 0.38
0 -11 -2 0.13 0.21
0 -11 2 0.09 0.26
0 -11 2 0.8 0.7
0 -11 3 -0.61 0.49
0 -11 3 -0.13 0.39
0 -11 -3 0.27 0.35
0 -11 -3 0.23 0.2
0 -11 3 0.62 0.6
0 -11 4 0.25 0.42
0 -11 4 -0.42 0.61
0 -11 4 0.14 0.39
0 -11 -4 0.13 0.39
0 -11 -4 0.06 0.18
0 -11 4 -0.11 0.29
0 -11 -5 -0.2 0.57
0 -11 5 0.13 0.45
0 -11 5 0.22 0.57
0 -11 5 -0.27 0.48
0 -11 -5 -0.27 0.44
0 -11 5 0.55 0.39
0 -11 -6 -0.2 0.59
0 -11 6 -0.14 0.41
0 -11 6 0.22 0.55
0 -11 6 0.2 0.39
0 -11 6 0.14 0.43
0 -11 -7 0.22 0.6
0 -11 7 0.23 0.6
0 -11 7 -0.37 0.43
0 -11 7 1.56 0.61
0 -11 -8 0.23 0.66
0 -11 8 -0.23 0.61
0 -11 8 0.08 0.45
0 -11 8 -0.15 0.48
0 -11 -9 0.49 0.71
0 -11 9 0.24 0.72
0 -11 9 -0.17 0.51
0 -11 9 -0.31 0.47
0 -11 -10 -0.26 0.78
0 -11 -10 0.6 0.48
0 -11 10 0.25 0.57
0 -11 10 0.18 0.52
0 -11 10 -0.49 0.59
0 -11 -11 0.27 0.71
0 -11 -11 0.64 0.43
0 -11 11 0.25 0.5
0 -11 11 -0.34 0.59
0 -11 -12 -0.85 0.79
0 -11 -12 -0.29 0.56
0 -11 12 -0.53 0.77
0 -11 12 -0.53 0.6
0 -11 -13 -0.2 0.51
0 -11 13 -0.55 0.84
0 -11 -13 1.19 0.98
0 -11 -14 1.58 0.64
0 -11 14 1.71 0.87
0 -11 -14 -0.31 0.9
0 -11 -15 0.11 0.55
0 -11 -15 0.07 0.39
0 -11 -16 0.21 0.58
0 -11 -16 -0.08 0.45
0 -11 -17 -0.64 0.67
0 -11 -17 0.31 0.42
0 -11 -18 -0.62 0.63
0 -11 -18 -0.55 0.46
0 -11 -19 0.49 0.53
0 -11 -19 0.23 0.44
0 -11 -20 0.14 0.42
0 11 20 -0.31 0.43
0 -11 -21 0.13 0.37
0 11 21 -0.07 0.38
0 -11 -22 -0.29 0.35
0 11 22 0.26 0.33
0 11 23 0.06 0.34
0 11 24 -0.21 0.34
0 11 25 0.05 0.29
0 -12 0 72.46 4.55
0 -12 0 81.67 5.31
0 -12 1 51.55 4.56
0 -12 1 59.49 3.68
0 -12 -1 60.96 3.65
0 -12 1 56.33 4.28
0 -12 -1 55.04 4.26
0 -12 2 13.45 1.83
0 -12 2 13.18 1.13
0 -12 -2 14.66 1.09
0 -12 -2 14.15 1.61
0 -12 2 17.73 1.74
0 -12 3 3.22 1
0 -12 -3 5.41 0.52
0 -12 3 4.97 0.96
0 -12 -3 4.01 0.88
0 -12 3 4.26 0.49
0 -12 3 4.72 0.6
0 -12 -3 3.9 0.47
0 -12 4 1.65 0.75
0 -12 -4 1.83 0.34
0 -12 4 2.35 0.36
0 -12 -4 2.33 0.73
0 -12 4 0.47 0.49
0 -12 -4 1.86 0.78
0 -12 -4 2.35 0.37
0 -12 4 4.02 0.58
0 -12 5 380.65 22.45
0 -12 5 355.49 21.03
0 -12 5 358.32 21.82
0 -12 -5 388.22 21.88
0 -12 -5 358.07 21.02
0 -12 -5 383.63 22.29
0 -12 5 360.29 21.22
0 -12 6 8.37 1.53
0 -12 6 9.08 1.3
0 -12 6 10.19 0.82
0 -12 -6 7.04 1.43
0 -12 6 9.03 0.99
0 -12 7 149.54 11.17
0 -12 -7 174.57 11.28
0 -12 7 175.21 10.28
0 -12 8 51.29 4.4
0 -12 -8 47.66 4.26
0 -12 8 51.88 3.49
0 -12 9 20.46 2.54
0 -12 -9 24.12 2.72
0 -12 -9 24.67 1.94
0 -12 9 25.06 1.97
0 -12 -10 16.92 1.5
0 -12 10 14.56 2.04
0 -12 -10 17.17 2.26
0 -12 -11 23.65 1.91
0 -12 11 18.77 2.51
0 -12 -11 23.19 2.75
0 -12 -12 179.93 11.35
0 -12 12 189.37 12.52
0 -12 -12 205.79 12.78
0 -12 -13 11.82 1.28
0 -12 -14 16.45 1.58
0 -12 -15 53.31 3.58
0 -12 -15 47.93 3.32
0 -12 -16 57.95 4
0 -12 -16 58.36 3.82
0 -12 -17 -0.1 0.53
0 -12 -17 0.29 0.38
0 -12 -18 3.26 0.74
0 -12 -18 2.96 0.58
0 -12 -19 -0.7 0.51
0 -12 -19 0.07 0.38
0 -12 -20 0.43 0.4
0 12 20 -0.07 0.36
0 -12 -21 2.08 0.45
0 12 21 1.45 0.46
0 12 22 19.67 1.5
0 -12 -22 19.66 1.44
0 12 23 0.3 0.3
0 12 24 1.07 0.31
0 -13 0 -0.04 0.23
0 -13 0 -0.18 0.38
0 -13 0 -0.26 0.32
0 -13 1 0.22 0.25
0 -13 1 -0.18 0.46
0 -13 -1 1.58 0.62
0 -13 -1 1.59 0.34
0 -13 1 0.22 0.33
0 -13 -1 -0.1 0.3
0 -13 2 -0.13 0.25
0 -13 -2 0.88 0.47
0 -13 2 0.18 0.47
0 -13 -2 0.04 0.24
0 -13 -2 0.05 0.28
0 -13 2 0.06 0.34
0 -13 3 -0.52 0.78
0 -13 -3 0.23 0.28
0 -13 3 -0.13 0.38
0 -13 -3 0.13 0.26
0 -13 3 -0.04 0.24
0 -13 -3 -0.18 0.52
0 -13 3 -0.54 0.59
0 -13 -3 0.44 0.64
0 -13 4 -0.26 0.64
0 -13 4 0.89 0.43
0 -13 -4 -0.09 0.25
0 -13 -4 -0.44 0.67
0 -13 4 0.53 0.28
0 -13 -4 0.09 0.25
0 -13 -4 0.36 0.54
0 -13 4 0.54 0.59
0 -13 -5 -0.23 0.63
0 -13 5 0.35 0.28
0 -13 5 -0.18 0.48
0 -13 -5 0.13 0.26
0 -13 -5 0.18 0.44
0 -13 5 0.07 0.41
0 -13 5 -0.26 0.72
0 -13 -6 0.47 0.68
0 -13 6 -0.13 0.26
0 -13 6 0.19 0.46
0 -13 6 -0.16 0.44
0 -13 6 0.26 0.52
0 -13 -7 -0.24 0.71
0 -13 7 0.08 0.48
0 -13 7 -0.54 0.71
0 -13 -8 0.25 0.67
0 -13 8 -0.35 0.53
0 -13 8 -0.27 0.72
0 -13 -9 -1.06 0.9
0 -13 9 -0.36 0.51
0 -13 9 0.28 0.69
0 -13 -9 -0.51 0.48
0 -13 10 0.28 0.61
0 -13 -10 0.27 0.63
0 -13 -10 0.09 0.47
0 -13 -11 -0.09 0.5
0 -13 -12 0.28 0.49
0 -13 -13 0.48 0.5
0 -13 -14 0.45 0.39
0 -13 -14 0.29 0.55
0 -13 -15 0.26 0.38
0 -13 -15 1.12 0.55
0 -13 -16 0.13 0.36
0 -13 -16 1.35 0.53
0 -13 -17 -0.13 0.35
0 -13 -17 0.6 0.5
0 -13 -18 -0.06 0.34
0 -13 -18 -0.24 0.49
0 -13 -19 0.73 0.34
0 -13 -19 -0.37 0.44
0 13 20 0.06 0.33
0 -13 -20 0.25 0.31
0 13 21 -0.27 0.34
0 -13 -21 -0.3 0.27
0 13 22 0.05 0.29
0 13 23 -0.04 0.26
0 -14 0 5.84 0.64
0 -14 0 6.59 0.73
0 -14 -1 1.16 0.34
0 -14 1 0.77 0.28
0 -14 1 0.4 0.47
0 -14 -1 1.79 0.66
0 -14 -1 1.09 0.35
0 -14 1 1.97 0.47
0 -14 -2 17.25 2.05
0 -14 2 12.47 1.71
0 -14 2 11.9 1.04
0 -14 -2 12.96 1.69
0 -14 -2 12.91 1.05
0 -14 2 13.64 1.17
0 -14 -2 12.97 1.09
0 -14 -3 18.13 2.27
0 -14 -3 20.81 1.51
0 -14 3 18.23 1.57
0 -14 -3 19.42 1.47
0 -14 3 22.85 2.31
0 -14 -3 17.36 2.11
0 -14 3 23.33 1.52
0 -14 -4 3.07 1.01
0 -14 -4 3.05 0.48
0 -14 4 2.51 0.93
0 -14 4 1.57 0.55
0 -14 4 3.39 0.5
0 -14 4 3.91 0.97
0 -14 -4 2.22 0.79
0 -14 -4 3.43 0.48
0 -14 -5 17.52 2.15
0 -14 5 15.29 1.33
0 -14 5 13.78 1.13
0 -14 -5 14.69 1.14
0 -14 5 10.01 1.83
0 -14 5 14.28 1.82
0 -14 -6 0.25 0.66
0 -14 6 0.25 0.43
0 -14 6 0.3 0.27
0 -14 6 0.83 0.65
0 -14 7 1.79 0.59
0 -14 -8 2.15 0.55
0 -14 8 2.45 0.62
0 -14 -9 1.7 0.54
0 -14 -10 -0.09 0.45
0 -14 -11 -0.09 0.51
0 -14 -12 9.15 1.08
0 -14 -13 86.93 5.58
0 -14 -14 65.67 4.34
0 -14 -15 17.51 1.53
0 -14 -16 9.9 0.94
0 -14 -16 10.15 1.07
0 -14 -17 54.94 3.47
0 -14 -17 52.85 3.58
0 -14 -18 24.49 1.66
0 -14 -18 20.94 1.72
0 -14 -19 32.64 2.17
0 14 20 2.11 0.42
0 -14 -20 1.49 0.33
0 -14 -21 8.16 0.68
0 14 21 7.64 0.73
0 -15 0 0.05 0.27
0 -15 0 0.13 0.35
0 -15 -1 -0.05 0.27
0 -15 1 0.26 0.32
0 -15 1 0.42 0.38
0 -15 -1 0.06 0.33
0 -15 2 -0.07 0.4
0 -15 2 -0.16 0.31
0 -15 -2 -0.05 0.28
0 -15 -2 -0.24 0.32
0 -15 3 0.61 0.42
0 -15 3 0.32 0.32
0 -15 -3 0.21 0.31
0 -15 -3 0.06 0.31
0 -15 4 -0.88 0.49
0 -15 -4 -0.16 0.28
0 -15 4 0.05 0.31
0 -15 -4 0.17 0.32
0 -15 5 -0.05 0.31
0 -15 -5 -0.16 0.31
0 -15 5 -0.41 0.43
0 -15 6 -0.27 0.33
0 -15 6 0.5 0.46
0 -15 7 0.09 0.48
0 -15 -8 -0.08 0.47
0 -15 -9 -0.25 0.49
0 -15 -10 0.33 0.45
0 -15 -11 -0.33 0.52
0 -15 -12 -0.25 0.46
0 -15 -13 0.64 0.43
0 -15 -14 -0.08 0.44
0 -15 -15 0.43 0.35
0 -15 -16 0.07 0.36
0 -15 -17 -0.12 0.32
0 -15 -18 -0.05 0.31
0 15 19 0.18 0.27
0 15 20 -0.04 0.25
0 -16 0 47.47 3.2
0 -16 0 47.88 3.11
0 -16 1 8.84 0.99
0 -16 -1 7.64 0.91
0 -16 -1 9.99 0.89
0 -16 1 9.84 0.89
0 -16 2 0.22 0.32
0 -16 -2 0.05 0.31
0 -16 -2 0.13 0.35
0 -16 2 0.08 0.42
0 -16 3 0.33 0.34
0 -16 -3 0.43 0.34
0 -16 3 0.23 0.48
0 -16 -3 0.13 0.35
0 -16 -4 60.45 3.75
0 -16 4 60.74 3.76
0 -16 4 54.49 3.88
0 -16 5 7.95 0.75
0 -16 -5 7.28 0.73
0 -16 6 96.83 5.48
0 -16 6 78.56 5.57
0 -16 -7 0.72 0.5
0 -16 -8 6.31 0.86
0 -16 -9 0.71 0.49
0 -16 -10 65.24 4.27
0 -16 -11 22.74 1.81
0 -16 -12 5.73 0.77
0 -16 -13 3.14 0.6
0 -16 -14 0.78 0.43
0 -16 -15 0.48 0.35
0 -16 -16 0.6 0.36
0 -16 -17 0.15 0.27
0 16 18 2.79 0.41
0 -17 0 -0.21 0.3
0 -17 0 -0.07 0.38
0 -17 -1 -0.21 0.33
0 -17 1 0.32 0.34
0 -17 1 -0.07 0.4
0 -17 -1 -0.2 0.36
0 -17 2 0.59 0.35
0 -17 -2 -0.37 0.35
0 -17 2 0.15 0.41
0 -17 -2 0.13 0.4
0 -17 3 -0.32 0.34
0 -17 -3 -0.05 0.3
0 -17 3 0.15 0.37
0 -17 -4 -0.16 0.29
0 -17 4 -0.16 0.3
0 -17 4 0.08 0.44
0 -17 5 -0.05 0.3
0 -17 -5 -0.05 0.3
0 -17 5 -0.22 0.45
0 -17 -6 -0.08 0.44
0 -17 6 -0.1 0.32
0 -17 -7 -0.15 0.44
0 -17 -8 -0.07 0.44
0 -17 -9 0.07 0.41
0 -17 -10 -0.07 0.43
0 -17 -11 -0.2 0.42
0 -17 -12 0.63 0.37
0 -17 -13 0.17 0.35
0 -17 -14 0.32 0.32
0 -17 -15 0.05 0.26
0 -17 -16 0.04 0.25
0 -18 0 15.46 1.3
0 -18 0 15.52 1.21
0 -18 1 10.43 1.07
0 -18 -1 11.65 1.07
0 -18 -1 12.46 1
0 -18 1 12.12 0.99
0 -18 2 0.1 0.31
0 -18 -2 -0.1 0.3
0 -18 2 -0.26 0.37
0 -18 3 0.1 0.31
0 -18 -3 0.05 0.27
0 -18 3 -0.07 0.39
0 -18 4 11.52 0.96
0 -18 -4 10.8 0.94
0 -18 -4 11.24 1.09
0 -18 5 8.39 0.77
0 -18 -5 8.26 0.9
0 -18 -6 3.61 0.63
0 -18 -7 3.14 0.6
0 -18 -8 48.6 3.21
0 -18 -9 2.08 0.49
0 -18 -10 1.68 0.43
0 -18 -11 17.48 1.36
0 -18 -12 47.53 3.06
0 -18 -13 10.85 0.92
0 -19 0 -0.21 0.34
0 -19 -2 -0.51 0.36
0 -19 -3 -0.06 0.34
0 -19 -4 0.28 0.33
0 -19 -5 -0.17 0.35
0 -19 -6 0.22 0.3
0 -19 -7 -0.31 0.35
0 -19 -8 0.2 0.3
0 -19 -9 0.42 0.29
0 -19 -10 -0.3 0.31
0 -20 0 6.02 0.6
0 -20 1 31.61 2.15
0 -20 -1 34.05 2.17
0 -20 -2 1.11 0.27
0 -20 -3 8.03 0.74
0 -20 -4 2.07 0.39
0 -20 -5 65.03 4
1 0 0 -0.09 0.26
1 0 0 0.31 0.31
1 0 -1 0.15 0.14
1 0 1 0.14 0.31
-1 0 -1 0.01 0.07
1 0 -1 0.1 0.07
1 0 1 -0.02 0.09
1 0 1 0.04 0.31
1 0 -1 0.56 0.39
1 0 -2 575.86 33.24
-1 0 -2 577.25 33.12
1 0 -2 569.77 33.19
-1 0 -2 567.44 33.18
1 0 -2 620.37 33.27
-1 0 2 570.97 33.21
1 0 2 572.68 33.21
1 0 -3 0.4 0.25
-1 0 -3 -0.06 0.13
1 0 -3 0.07 0.18
-1 0 -3 0.18 0.17
1 0 -3 0.03 0.18
-1 0 3 0.31 0.23
1 0 3 0.03 0.2
-1 0 -4 82.27 4.69
1 0 -4 78.44 4.81
1 0 -4 78.36 4.75
-1 0 -4 75.21 4.74
1 0 -4 86.96 4.81
-1 0 4 76.52 4.79
1 0 4 75.12 4.8
1 0 -5 0.56 0.34
-1 0 -5 0.28 0.21
-1 0 5 -0.14 0.34
1 0 5 0.15 0.3
1 0 -5 0.2 0.26
-1 0 -5 -0.24 0.28
1 0 -6 175.62 10.19
-1 0 -6 169.87 10.04
1 0 6 171.14 10.22
-1 0 6 160.94 10.18
-1 0 -6 171.93 10.14
1 0 -6 175.2 10.14
-1 0 -7 0.04 0.25
1 0 -7 -0.06 0.36
1 0 7 0.07 0.41
-1 0 7 -0.07 0.38
1 0 -7 -0.39 0.36
-1 0 -7 0.06 0.32
1 0 -8 37.99 2.76
1 0 8 39.05 2.86
-1 0 8 36.85 2.77
1 0 -8 42.59 2.74
-1 0 -8 42.29 2.75
1 0 -9 -0.24 0.42
1 0 9 -0.29 0.43
-1 0 9 0.09 0.41
-1 0 -9 0.52 0.41
1 0 -9 0.07 0.36
1 0 -10 79.94 5.32
-1 0 10 78.78 5.36
1 0 10 80.57 5.44
1 0 -10 82.29 5.28
-1 0 -10 87.88 5.33
1 0 -11 0.1 0.42
1 0 11 0.25 0.46
-1 0 -11 -0.1 0.39
1 0 -11 -0.19 0.35
1 0 -12 30.81 2.43
-1 0 -12 33.28 2.49
1 0 -12 27.79 2.4
1 0 -13 0.12 0.38
-1 0 -13 0.84 0.56
1 0 -13 0.12 0.41
-1 0 -14 38.73 3
1 0 -14 38.74 2.99
1 0 -14 35.99 2.97
1 0 -15 0.18 0.23
1 0 -15 0.15 0.46
1 0 15 0.52 0.26
-1 0 15 0.72 0.27
-1 0 16 14.18 1.21
1 0 -16 13.89 1.18
1 0 17 0.13 0.35
1 0 -17 0.48 0.35
-1 0 17 -0.23 0.33
1 0 -18 11.9 1.1
1 0 18 13.99 1.21
-1 0 18 13.4 1.17
1 0 -19 -0.32 0.36
1 0 19 -0.38 0.36
-1 0 19 0.14 0.32
1 0 -20 47.97 3.57
-1 0 -20 60.85 3.63
-1 0 20 55.01 3.66
1 0 20 58.25 3.73
-1 0 -21 -0.2 0.4
1 0 -21 -0.22 0.42
1 0 -21 0.09 0.27
-1 0 -21 0.57 0.26
1 0 21 0.97 0.46
-1 0 21 0.32 0.39
-1 0 -22 21.61 1.46
1 0 -22 19.37 1.43
1 0 -22 15.54 1.52
-1 0 -22 18.03 1.54
-1 0 22 20.29 1.64
1 0 22 20.32 1.7
-1 0 23 0.52 0.47
1 0 23 -0.28 0.48
-1 0 -23 0.19 0.3
1 0 -23 0.1 0.27
1 0 -23 0.16 0.45
-1 0 -23 0.07 0.39
-1 0 24 0.35 0.45
1 0 24 0.56 0.55
-1 0 -24 0.76 0.29
1 0 -24 0.05 0.24
1 0 -24 0.8 0.49
-1 0 -24 -0.22 0.44
-1 0 25 0.34 0.46
1 0 25 0.18 0.51
-1 0 -25 0.5 0.26
1 0 -25 -0.09 0.27
1 0 -25 -0.24 0.44
-1 0 -25 -0.14 0.42
-1 0 26 3.4 0.64
1 0 26 1.7 0.58
1 0 -26 4.04 0.48
-1 0 -26 3.83 0.46
1 0 -26 2.88 0.6
-1 0 -26 2.39 0.56
-1 0 -27 -0.2 0.27
1 0 -27 -0.24 0.25
1 0 -27 -0.14 0.4
-1 0 -27 0.19 0.38
-1 0 -28 0.8 0.23
1 0 -28 0.77 0.24
1 0 -28 0.13 0.38
-1 0 -28 -0.06 0.35
-1 0 -29 -0.2 0.3
1 0 -29 -0.58 0.39
-1 0 -30 0.13 0.26
1 0 -30 -0.15 0.31
1 -1 0 0.09 0.22
1 -1 0 0.47 0.32
1 1 0 0.63 0.3
-1 -1 0 0.37 0.14
1 -1 0 0.43 0.15
1 -1 0 0.29 0.13
1 1 0 0.32 0.29
1 -1 0 0.3 0.3
1 1 0 0.39 0.21
1 1 -1 139.63 9.05
1 1 -1 156.87 9.23
1 1 1 152.61 9.19
1 -1 1 152.02 9.21
1 -1 -1 156.06 9.24
1 -1 -1 161.2 9.05
1 -1 1 160.97 9.25
1 1 1 151.62 9.21
1 1 -1 156.24 9.13
1 1 1 158.66 9.13
1 -1 1 164.17 9.13
1 -1 -1 161.24 9.13
1 -1 -2 2814.19 163.48
1 -1 2 2911.72 163.49
1 1 -2 2832.75 163.46
1 1 2 2832.48 163.49
1 1 -2 2857.9 163.49
1 -1 -2 2842.28 163.46
1 -1 -3 12.2 0.86
1 -1 3 12.05 0.86
1 -1 -3 9.16 0.82
1 1 -3 9.62 0.83
1 1 3 11.67 0.85
1 -1 -3 12.51 0.9
1 -1 4 145.73 8.62
1 -1 -4 146.6 8.62
-1 -1 -4 153.92 8.59
1 -1 -4 148.43 8.71
1 -1 -4 140.54 8.63
1 1 -4 145.03 8.62
1 1 4 145.52 8.62
1 -1 -5 1319.6 79.86
-1 1 5 1373.92 79.93
1 -1 -5 1392.63 79.89
-1 -1 -5 1442.37 79.83
1 -1 -5 1400.12 79.95
1 -1 -5 1391.16 79.81
1 -1 5 1433.11 79.81
1 1 -5 1385.46 79.81
1 1 5 1349.23 79.81
1 -1 -6 1367.83 77.07
-1 -1 -6 1270.35 77.08
1 -1 -6 1350.71 77.1
1 1 6 1392.07 77.2
-1 1 6 1305.01 77.14
1 1 -6 1319.52 77.14
1 -1 -6 1360.92 77.17
-1 -1 -6 1351.12 77.02
1 -1 -7 19.04 1.36
-1 1 7 17.86 1.43
1 1 7 16.87 1.45
-1 -1 -7 16.88 1.3
1 1 -7 17.48 1.43
1 -1 -7 17.68 1.44
1 -1 -7 18.14 1.39
-1 1 -7 16.94 1.38
-1 -1 -7 15.95 1.35
1 1 8 59.85 3.66
-1 1 8 49.02 3.52
1 1 -8 52.48 3.55
1 -1 -8 51.83 3.56
-1 -1 -8 52.07 3.42
-1 -1 -8 54.58 3.5
1 -1 -8 53.45 3.5
1 1 -8 51.45 3.5
-1 1 -8 55.29 3.54
1 1 9 209.48 12.18
-1 1 9 186.34 12.06
1 1 -9 201.49 12.08
1 -1 -9 201.81 12.09
1 -1 -9 198.61 12.02
-1 -1 -9 200.85 12.02
1 1 -9 199.75 12.03
-1 1 -9 207.12 12.06
-1 1 10 284.63 18.1
1 1 10 309.99 18.23
1 -1 -10 296.33 18.1
1 1 -10 297.43 18.06
-1 -1 -10 321.89 18.09
1 -1 -10 309.95 18.06
-1 1 -10 311.59 18.09
1 1 11 35.5 2.92
-1 1 11 32.33 2.81
1 -1 -11 38.91 2.86
1 1 -11 38.5 2.83
1 -1 -11 41.18 2.84
-1 1 -11 43.27 2.89
1 1 12 324.51 18.63
-1 1 12 279.59 18.42
1 -1 -12 307.24 18.43
-1 1 -12 306.1 18.39
1 1 -12 322.72 18.41
-1 1 13 20 2.07
1 1 13 24.16 2.24
1 -1 -13 24.83 2.13
1 1 -13 23.59 2.07
-1 1 -13 24.44 2.08
1 1 14 80.16 5.81
1 1 -14 87.3 5.67
-1 1 -14 87.61 5.68
1 -1 -14 77.31 5.62
-1 -1 15 96.44 6.21
1 -1 15 105.53 6.26
-1 1 15 98.67 6.18
1 1 15 104.71 6.22
1 -1 -15 105.1 6.15
1 1 -15 101.14 6.17
1 -1 -15 98.33 6.16
1 1 -15 113.21 6.92
-1 1 -15 114.25 6.96
1 -1 -15 106.23 6.89
-1 -1 16 1.2 0.4
1 -1 16 2.01 0.45
1 -1 -16 1.77 0.39
1 1 -16 1.49 0.38
1 1 16 1.77 0.42
-1 1 16 1.59 0.38
1 1 -16 0.65 0.52
-1 1 -16 0.99 0.56
1 -1 -16 0.33 0.44
-1 1 17 0.45 0.33
1 1 17 -0.06 0.35
1 1 -17 0.22 0.34
1 -1 -17 1.46 0.37
-1 -1 17 -0.13 0.35
1 -1 17 0.07 0.37
-1 1 -17 -0.18 0.61
1 1 -17 -0.36 0.54
-1 -1 -18 4.9 0.54
1 1 -18 4.24 0.62
1 -1 -18 5.11 0.65
1 -1 18 6.03 0.77
-1 -1 18 5.29 0.69
-1 1 18 4.66 0.64
1 1 18 4.95 0.69
1 1 19 68 4.07
-1 -1 19 57.66 4
1 -1 19 63.61 4.08
-1 1 19 60.65 3.98
1 -1 -19 64.4 3.83
-1 -1 -19 59.72 3.81
1 1 -19 57.58 3.95
1 -1 -19 62.26 3.95
1 1 20 8.89 1
-1 1 20 8.62 0.99
-1 -1 20 8.45 1.02
1 -1 20 11.08 1.1
-1 -1 -20 9.09 0.82
1 -1 -20 9.13 0.83
1 -1 -20 10.4 0.97
1 1 -20 10.2 1
-1 -1 -20 9.88 0.94
-1 1 -20 10.49 0.96
1 -1 21 59.36 4.28
-1 -1 21 60.26 4.25
-1 1 21 62.69 4.23
1 1 21 70.73 4.33
1 -1 -21 64.18 4.04
-1 -1 -21 69.44 4.07
1 1 -21 58.76 4.18
-1 -1 -21 68.69 4.19
-1 1 -21 72.06 4.22
1 -1 -21 62.3 4.17
1 -1 22 85.78 5.21
-1 1 22 73.17 5.03
1 1 22 76.07 5.1
-1 -1 22 68.81 5.03
1 -1 -22 80.56 4.86
-1 1 -22 83.46 4.87
-1 -1 -22 82.3 4.87
-1 -1 -22 81.79 5.01
1 1 -22 70.85 5
1 -1 -22 77.63 5.01
-1 1 -22 83.69 5.01
-1 -1 23 11.21 1.26
-1 1 23 14.26 1.32
1 -1 23 13.01 1.35
1 1 23 12.82 1.32
-1 -1 -23 13.61 1.1
1 -1 -23 13.54 1.1
-1 1 -23 14.09 1.1
1 1 -23 13.8 1.1
1 1 -23 13.3 1.28
-1 1 -23 14.67 1.26
1 -1 -23 13.83 1.25
-1 -1 -23 14.66 1.25
-1 -1 24 10.25 1.29
1 1 24 14.13 1.41
-1 1 24 12.6 1.35
1 -1 24 15.06 1.45
1 1 -24 15.34 1.37
-1 1 -24 16.88 1.35
-1 -1 -24 16.55 1.36
1 -1 -24 15.14 1.35
1 -1 -24 15.82 1.19
-1 1 -24 16.82 1.2
1 1 -24 15.34 1.17
-1 -1 -24 15.26 1.18
1 1 -25 7.76 0.74
-1 -1 -25 9.41 0.78
-1 1 -25 7.99 0.73
1 -1 -25 9.15 0.79
-1 1 25 8.1 0.97
1 1 25 7.26 0.98
1 -1 25 5.83 0.9
1 1 -25 7.28 0.92
1 -1 -25 6.59 0.89
-1 -1 -25 8.2 0.9
-1 1 -25 7.46 0.88
-1 -1 -26 0.34 0.4
1 -1 -26 -0.22 0.42
1 1 -26 0.3 0.44
-1 1 -26 0.46 0.38
1 -1 -26 0.09 0.25
1 1 -26 -0.13 0.24
-1 1 -26 -0.17 0.26
-1 -1 -26 0.09 0.26
-1 1 26 0.16 0.42
1 1 26 0.08 0.46
1 1 -27 2.65 0.56
1 -1 -27 2.22 0.53
-1 -1 -27 2.46 0.54
-1 1 -27 1.8 0.46
-1 1 27 1.32 0.47
1 1 27 2.09 0.55
1 -1 -27 1.94 0.37
-1 -1 -27 1.93 0.35
1 1 -27 1.72 0.35
-1 1 -27 1.86 0.35
1 -1 -28 33.33 2.45
-1 -1 -28 36.93 2.45
1 1 -28 32.53 2.43
-1 1 -28 37.63 2.45
1 1 -28 33.22 2.27
-1 1 -28 38.85 2.3
1 -1 -28 38.14 2.31
-1 1 -29 0.32 0.19
1 1 -29 0.27 0.2
1 1 -29 -0.22 0.34
1 -1 -29 -0.17 0.34
-1 -1 -29 0.59 0.32
-1 1 -29 -0.05 0.31
1 2 0 0.23 0.16
1 2 0 -0.21 0.27
1 -2 0 0.31 0.28
-1 -2 0 0.33 0.25
1 -2 0 0.1 0.25
1 -2 1 570.95 32.68
1 -2 -1 566.68 32.68
1 2 -1 534.09 32.64
1 2 1 524.67 32.6
1 2 -1 600.46 32.54
1 2 1 563.66 32.66
1 -2 1 591.49 32.69
1 -2 -1 531.1 32.56
-1 -2 1 592.99 32.56
-1 -2 -1 563.33 32.59
1 -2 1 584.47 32.55
1 -2 -1 545.82 32.53
1 -2 -2 378.95 21.95
1 -2 -3 196.36 11.53
1 -2 -4 177 10.31
1 -2 -4 172.09 10.24
-1 -2 -5 3.2 0.47
1 -2 -5 4.46 0.58
1 -2 -5 3.79 0.48
1 -2 -6 11.86 1.08
-1 -2 -6 12.4 0.98
1 -2 6 11.79 0.92
1 -2 -6 10.13 0.92
-1 -2 -7 15.58 1.25
1 -2 -7 15.54 1.34
1 -2 7 16.62 1.18
1 -2 -7 14.9 1.19
-1 2 8 3.32 0.63
-1 -2 -8 5.54 0.66
1 -2 -8 5.06 0.75
1 -2 8 3.95 0.5
1 -2 -8 4.44 0.55
-1 2 9 52.82 3.58
1 2 9 53.71 3.64
-1 -2 -9 52.72 3.45
1 -2 -9 50.98 3.57
1 -2 -9 49.88 3.37
-1 2 10 3.45 0.7
1 2 10 4.09 0.8
-1 2 -10 4.21 0.74
-1 -2 -10 3.08 0.58
1 -2 -10 3.82 0.76
1 -2 -10 3.99 0.57
-1 2 11 7.31 1.03
1 2 11 7.22 1.05
1 -2 -11 7.63 1.01
1 2 -11 7.04 0.99
-1 2 -11 8.23 1.05
-1 2 12 31.01 2.64
1 2 12 37.3 2.83
1 -2 -12 29.41 2.58
1 2 -12 36.33 2.69
-1 2 -12 33.63 2.65
1 2 13 40.49 3.12
1 -2 -13 39.61 2.97
1 2 -13 41.14 2.97
-1 2 -13 36.9 2.91
1 2 14 2.61 0.75
-1 2 14 1.76 0.73
-1 2 -14 0.56 0.45
1 2 -14 2.26 0.72
1 -2 -14 1.29 0.6
-1 -2 15 1.81 0.44
1 -2 15 2.28 0.48
1 2 15 1.54 0.74
1 2 15 2.04 0.42
-1 2 15 1.94 0.72
-1 2 15 1.89 0.38
1 -2 -15 2.33 0.38
1 -2 -15 1.74 0.35
1 2 -15 1.94 0.37
1 2 -15 2 0.75
-1 -2 -15 1.3 0.29
1 -2 -15 1.44 0.3
-1 2 -15 2.6 0.77
1 -2 -15 1.56 0.62
-1 2 -16 13.83 1.61
1 2 -16 14.26 1.67
1 2 16 13.03 1.11
-1 -2 16 12.15 1.12
1 -2 16 11.86 1.14
-1 2 16 12.71 1.08
1 2 16 13.04 1.79
-1 -2 -16 12.17 0.97
1 -2 -16 12.14 0.96
1 -2 -16 15.81 1.72
1 2 -16 13.91 1.08
1 -2 -16 15.37 1.09
1 -2 -16 13.15 1.04
-1 2 -17 19.75 2.07
1 2 -17 22.37 2.17
-1 -2 17 17.33 1.5
1 -2 17 19.05 1.57
-1 2 17 18.35 1.45
1 2 17 20.85 1.52
1 -2 -17 20.88 1.44
-1 -2 -17 18.61 1.34
1 -2 -17 19.23 1.34
1 2 -17 18.32 1.44
1 -2 -17 18.03 1.42
1 -2 -17 21.83 2.17
-1 -2 18 1.54 0.48
1 -2 18 3.24 0.64
1 2 18 1.51 0.48
-1 2 18 1.4 0.4
1 -2 -18 1.17 0.65
1 2 -18 1.49 0.42
1 -2 -18 1.7 0.43
1 -2 -18 1.82 0.34
1 2 -18 2.76 0.89
-1 2 -18 1.17 0.58
-1 -2 -18 1.9 0.36
1 2 -19 8.73 1.46
-1 2 -19 8.43 1.4
1 -2 -19 6.82 0.69
-1 -2 -19 7.85 0.71
-1 2 19 7.7 0.83
1 2 19 9.54 0.94
1 -2 19 6.99 0.91
-1 -2 19 5.12 0.8
-1 -2 -19 7.8 0.79
-1 2 -19 7.4 0.78
1 -2 -19 6.51 0.77
1 2 -19 8.65 0.86
-1 2 20 -0.21 0.41
1 2 20 0.15 0.43
1 2 -20 0.42 0.35
-1 -2 -20 0.66 0.33
-1 2 -20 0.25 0.33
1 -2 -20 0.51 0.39
1 -2 -20 0.32 0.26
-1 -2 -20 0.87 0.33
-1 -2 20 0.58 0.45
1 -2 20 -0.18 0.5
-1 -2 -21 3.82 0.6
-1 2 -21 3.03 0.57
1 2 -21 3.35 0.63
1 -2 -21 3.22 0.59
-1 -2 -21 3.2 0.49
1 -2 -21 3.29 0.48
-1 -2 21 2.36 0.67
1 -2 21 3.5 0.77
1 2 21 2.84 0.61
-1 2 21 2.2 0.56
-1 -2 -22 10.7 1.02
1 -2 -22 13.07 1.06
1 -2 -22 14.99 1.24
-1 -2 -22 12.91 1.15
-1 2 -22 13.17 1.15
1 2 -22 15.09 1.27
1 -2 22 11.4 1.3
-1 2 22 11.96 1.21
1 2 22 15.68 1.34
-1 -2 22 9.58 1.18
1 -2 -23 15.35 1.13
-1 -2 -23 15.11 1.13
1 -2 23 12.27 1.35
-1 -2 23 13.33 1.33
-1 2 23 12.5 1.27
1 2 23 15.66 1.38
1 -2 -23 13.33 1.24
-1 2 -23 12.67 1.19
-1 -2 -23 12.89 1.2
1 2 -23 12.97 1.26
1 -2 -24 0.51 0.4
1 2 -24 0.87 0.51
-1 2 -24 1.13 0.44
-1 -2 -24 0.96 0.44
-1 2 -24 1.11 0.33
1 2 -24 0.52 0.32
1 -2 -24 1.04 0.36
-1 -2 -24 0.84 0.35
-1 2 24 0.5 0.46
1 2 24 0.8 0.51
-1 2 25 3.63 0.74
1 2 25 6.4 0.89
1 2 -25 5.69 0.62
-1 2 -25 6.43 0.64
1 -2 -25 7.09 0.68
-1 -2 -25 7.15 0.69
-1 -2 -25 6.31 0.78
1 2 -25 6.03 0.83
1 -2 -25 7.1 0.84
-1 2 -25 6.58 0.78
-1 2 26 0.16 0.41
1 2 26 1.5 0.56
-1 -2 -26 1.03 0.34
1 2 -26 0.49 0.29
-1 2 -26 0.98 0.3
1 -2 -26 0.59 0.3
1 -2 -26 1.34 0.46
-1 2 -26 1.06 0.42
-1 -2 -26 0.51 0.42
1 2 -26 0.22 0.42
1 2 27 1.69 0.52
-1 2 27 1.48 0.52
-1 2 -27 2.59 0.37
1 2 -27 2.08 0.36
1 -2 -27 2.51 0.53
1 2 -27 2.1 0.52
-1 -2 -27 1.56 0.45
-1 2 -27 1.92 0.46
1 2 28 0.54 0.39
-1 2 -28 0.43 0.22
1 2 -28 0.63 0.23
1 2 -28 0.06 0.34
-1 2 -28 -0.05 0.3
1 -2 -28 0.42 0.38
-1 -2 -28 0.54 0.32
-1 2 -29 0.03 0.18
1 2 -29 0.23 0.21
-1 2 -29 0.23 0.3
1 2 -29 -0.05 0.3
-1 -2 -29 0.23 0.28
1 -2 -29 -0.37 0.35
1 3 0 0.12 0.16
1 -3 0 0.04 0.23
1 3 0 -0.1 0.22
1 -3 0 0.04 0.28
1 -3 0 0.05 0.33
-1 -3 0 0.15 0.34
1 -3 -1 165.59 9.85
1 -3 1 186.11 9.89
1 3 -1 157.01 9.8
-1 -3 1 167.04 9.86
1 -3 -1 171.98 9.91
-1 -3 -1 180.84 9.94
1 -3 1 161.19 9.85
1 -3 1 172.96 9.83
1 -3 -1 156.2 9.81
1 3 1 166.16 9.84
1 -3 1 159.51 9.83
1 -3 -2 191.3 11.35
1 -3 -2 181.99 11.28
1 -3 2 176 11.27
-1 -3 2 205.29 11.32
1 -3 2 203.72 11.31
1 -3 -2 198.27 11.29
1 -3 3 1626.58 93.65
1 -3 -3 1601.92 93.64
1 -3 -3 1659.74 93.68
1 -3 4 1473.31 81.24
1 -3 -4 1397.54 81.2
1 -3 4 1383.34 81.2
1 -3 -4 1393.99 81.25
1 -3 5 259.22 13.6
1 -3 5 216.93 13.52
-1 -3 -5 229.77 13.56
1 -3 -5 219.91 13.6
1 -3 6 2.43 0.43
1 -3 -6 1.35 0.34
1 -3 -6 1.46 0.43
-1 -3 -6 1.83 0.41
1 -3 7 404.83 21.7
1 -3 -7 339.5 21.59
-1 -3 -7 386.18 21.72
1 -3 -7 364.43 21.8
1 -3 -8 7.41 0.85
-1 -3 -8 7.01 0.8
1 -3 9 683.27 37.89
-1 -3 -9 646.14 37.96
1 -3 -9 618.72 38.05
-1 -3 -10 374.78 21.51
1 -3 -10 365.45 21.62
-1 3 10 351.2 21.59
1 -3 -11 391.91 23.54
1 3 11 404.4 23.65
-1 3 11 394.14 23.55
1 -3 -12 28.82 2.37
-1 3 -12 28.59 2.36
1 3 -12 25.78 2.29
1 3 12 27.71 2.41
-1 3 12 27.29 2.35
1 -3 -13 58.24 4.21
-1 3 -13 61.2 4.25
1 3 -13 56.73 4.21
1 3 13 60.71 4.37
-1 3 13 55.05 4.2
1 -3 -14 140.66 7.72
-1 -3 14 119.26 7.78
1 -3 14 131.42 7.84
-1 3 14 143.11 8.58
1 3 14 147.53 8.72
1 3 -14 157.87 8.61
-1 3 -14 162.11 8.63
1 -3 -14 131.06 7.62
-1 -3 -14 124.31 7.61
1 -3 -14 121.38 7.72
-1 -3 -14 113.77 7.7
1 -3 -14 142.15 8.49
1 3 -15 57.95 4.05
-1 3 -15 58.73 4.05
-1 3 15 56.51 3.31
1 3 15 54.06 3.33
1 -3 15 48.45 3.38
-1 -3 15 45.67 3.33
1 3 15 55.6 4.2
-1 3 15 53.06 4.06
1 -3 -15 53.34 3.27
-1 -3 -15 49.1 3.22
-1 -3 -15 51.62 3.18
1 -3 -15 51.26 3.18
1 -3 -15 47.01 3.22
1 3 -15 52.87 3.25
1 -3 -15 58.34 4.06
-1 3 -16 186.41 10.91
1 3 -16 206.14 11.04
1 3 16 173.91 10.06
-1 -3 16 144.21 10.06
-1 3 16 166.43 10.01
1 -3 16 168.72 10.16
-1 3 16 161.06 10.91
1 3 16 185.29 11.17
1 -3 -16 172.75 9.99
-1 -3 -16 172.18 9.97
-1 -3 -16 172.08 9.91
1 -3 -16 161.37 9.89
1 -3 -16 162.97 9.96
1 3 -16 171.02 9.99
1 -3 -16 177.3 10.9
-1 -3 17 1.39 0.51
1 -3 17 1.32 0.51
-1 -3 -17 1.3 0.37
1 -3 -17 1.19 0.36
1 3 -17 1.42 0.36
1 -3 -17 0.69 0.33
1 3 17 1.57 0.43
-1 3 17 1.94 0.8
-1 3 17 1.17 0.37
1 3 17 0.7 0.74
1 -3 -17 1.38 0.3
1 3 -17 0.75 0.66
-1 3 -17 0.92 0.65
-1 -3 -17 1.12 0.3
1 -3 -17 1.5 0.75
-1 -3 18 -0.23 0.41
1 -3 18 0.25 0.46
1 3 18 0.39 0.36
-1 3 18 1.03 0.4
1 -3 -18 0.4 0.61
1 3 -18 -0.6 0.61
-1 3 -18 0.2 0.6
1 -3 -18 0.24 0.25
-1 -3 -18 0.33 0.26
1 -3 -18 0.37 0.33
1 3 -18 0.12 0.35
1 -3 -18 0.32 0.32
-1 -3 -18 0.26 0.3
-1 3 -19 50.31 3.88
1 3 -19 41.39 3.69
-1 -3 -19 45.46 2.87
-1 -3 -19 43.11 2.79
1 -3 -19 43.34 2.78
-1 -3 19 37.31 2.97
1 -3 19 39.23 3.01
-1 3 19 44.99 2.95
1 3 19 45.89 2.98
1 -3 -19 47.26 3.83
-1 -3 -19 45.63 2.88
-1 3 -19 46.54 2.9
1 -3 -19 38.87 2.83
1 3 -19 45 2.93
1 3 -20 22.22 2.35
-1 3 -20 18.82 2.18
-1 -3 20 14.89 1.53
1 -3 20 15.32 1.59
-1 3 20 18.26 1.51
1 3 20 20.61 1.58
1 -3 -20 18.84 1.37
-1 -3 -20 20.59 1.4
-1 -3 -20 18.79 1.44
1 3 -20 19.32 1.52
-1 -3 -20 20.28 1.46
1 -3 -20 16.86 1.43
-1 3 -20 19.27 1.45
1 -3 -20 20.9 2.33
-1 -3 -21 34.63 2.28
-1 -3 -21 35.89 2.23
1 -3 -21 32.05 2.19
-1 -3 21 26.28 2.35
1 -3 21 29.13 2.43
-1 3 21 28.76 2.31
1 3 21 36.81 2.44
-1 3 -21 34.04 2.29
1 3 -21 33.9 2.36
1 -3 -21 31.47 2.27
-1 -3 -21 34.93 2.3
1 3 22 0.75 0.51
1 3 -22 1.29 0.5
-1 -3 -22 1.2 0.41
1 -3 -22 1.08 0.42
-1 3 -22 1.37 0.42
-1 -3 -22 0.96 0.35
1 -3 -22 1.64 0.4
-1 3 22 0.94 0.46
1 -3 -23 11.57 0.94
-1 -3 -23 11 0.93
-1 3 23 9.91 1.06
1 3 23 8.64 1.06
1 -3 -23 9.79 1
-1 -3 -23 9.03 0.97
1 3 -23 9.43 1.03
-1 3 -23 10.49 0.98
1 -3 -24 16.4 1.21
-1 -3 -24 16.29 1.21
-1 3 -24 14.06 1.24
1 -3 -24 11.74 1.23
1 3 -24 16.03 1.35
-1 -3 -24 13.87 1.24
-1 3 24 16.77 1.42
1 3 24 15.87 1.41
-1 -3 -25 14.28 1.01
1 -3 -25 13.26 1
-1 3 -25 10.79 0.92
1 3 -25 9.99 0.9
-1 3 25 9.52 1.11
1 3 25 11.75 1.18
-1 3 -25 11.1 1.03
1 3 -25 11.03 1.09
-1 -3 -25 12.05 1.07
1 -3 -25 9.45 1.03
-1 -3 -26 5.94 0.74
-1 3 -26 7.12 0.65
1 3 -26 5.9 0.62
1 3 26 6.61 0.88
-1 3 26 6.66 0.86
1 -3 -26 6.61 0.79
-1 3 -26 7.73 0.78
1 3 -26 7.17 0.8
1 3 -27 3.43 0.58
-1 3 -27 3.79 0.54
-1 -3 -27 3.91 0.57
1 -3 -27 4.13 0.6
-1 3 27 3.7 0.65
1 3 27 3.87 0.66
-1 3 -27 4.79 0.49
1 3 -27 4.29 0.47
-1 3 28 0.13 0.37
1 3 28 0.07 0.4
1 3 -28 0.1 0.19
-1 3 -28 0.29 0.21
-1 -3 -28 0.1 0.26
1 3 -28 0.41 0.32
1 -3 -28 -0.11 0.32
-1 3 -28 0.05 0.27
1 -3 29 4.53 0.51
1 -3 -29 4.05 0.53
-1 3 -29 3.51 0.46
1 3 -29 3.13 0.47
-1 -3 -29 2.83 0.44
1 3 -29 4.11 0.4
-1 3 -29 3.52 0.39
1 -4 0 0.14 0.32
1 -4 0 0.25 0.38
-1 -4 0 0.45 0.42
1 -4 -1 470.07 26.7
1 -4 1 449.07 26.68
1 -4 1 439.43 26.62
1 -4 -1 447.84 26.82
-1 -4 1 481.88 26.79
-1 -4 -1 471.37 26.85
1 -4 1 473.46 26.78
1 -4 -2 182.14 11.32
-1 -4 2 190.68 11.4
1 -4 2 197.22 11.41
1 -4 2 195.01 11.34
1 -4 -2 190.87 11.35
1 -4 2 198.8 11.37
1 -4 3 4.23 0.59
1 -4 -3 4.7 0.6
1 -4 -3 4.54 0.63
1 -4 4 264.02 15.85
1 -4 4 284.28 15.82
1 -4 -4 268.92 15.81
1 -4 -4 258.85 15.84
1 -4 5 416.83 24.37
1 -4 -5 432.21 24.33
1 -4 5 411.44 24.31
1 -4 -5 408.06 24.39
1 -4 6 1.56 0.48
1 -4 6 1.13 0.37
1 -4 -6 1.54 0.47
-1 -4 -6 0.81 0.37
1 -4 7 6.06 0.83
-1 -4 -7 9.23 0.94
1 -4 -7 8.49 0.94
1 -4 8 63.79 4.38
-1 -4 -8 78.11 4.53
1 -4 -8 64.35 4.49
1 -4 9 12.95 1.2
-1 -4 -9 14.11 1.29
1 -4 -9 10.8 1.24
1 -4 10 9.2 1.04
1 -4 -10 10.97 1.19
-1 -4 -10 9.36 1.11
-1 -4 -11 0.11 0.38
1 -4 -11 0.25 0.4
1 -4 -12 0.54 0.43
1 4 12 0.15 0.52
-1 4 12 0.42 0.45
1 -4 -13 48.83 3.72
-1 4 13 48.07 3.74
1 4 13 50.18 3.85
1 -4 -14 18.76 1.38
-1 -4 -14 17.05 1.32
1 -4 14 17.48 1.5
-1 -4 14 18.44 1.5
-1 4 14 20.26 2.06
1 4 14 17.54 2.03
1 4 -14 22.89 2.1
-1 4 -14 24.07 2.12
-1 -4 -14 18.69 1.31
1 -4 -14 19.96 1.31
1 -4 -14 22.36 2.07
1 -4 -14 21.09 1.46
-1 -4 -14 18.22 1.42
1 -4 -15 55.13 3.3
-1 -4 -15 48.43 3.23
-1 -4 15 47.01 3.38
1 -4 15 46.14 3.4
1 4 15 54.08 4.21
-1 4 15 52.19 4.1
1 4 -15 59.3 4.13
-1 4 -15 62 4.17
-1 -4 -15 53 3.21
1 -4 -15 53.15 3.2
1 -4 -15 54.79 4.06
-1 -4 -15 52.61 3.35
1 -4 -15 48.78 3.32
1 -4 16 3.59 0.67
-1 -4 16 3.79 0.65
-1 4 16 3.69 0.99
1 4 16 4.87 1.1
-1 4 16 3.64 0.54
-1 -4 -16 2.45 0.45
1 -4 -16 4.57 0.55
-1 -4 -16 4.28 0.47
1 4 -16 4.42 0.99
-1 4 -16 5.61 1.09
1 -4 -16 3.68 0.45
1 -4 -16 2.75 0.9
1 -4 17 0.49 0.44
-1 -4 17 0.54 0.46
-1 -4 -17 0.46 0.3
1 -4 -17 0.95 0.32
1 4 17 0.8 0.4
-1 4 17 1.12 0.76
1 4 17 0.24 0.6
-1 4 17 0.69 0.37
1 4 -17 0.97 0.64
1 -4 -17 0.9 0.29
-1 4 -17 0.77 0.58
-1 -4 -17 0.69 0.28
1 -4 -17 0.78 0.73
1 -4 18 -0.09 0.46
-1 4 18 0.24 0.67
1 4 18 0.2 0.36
-1 4 18 -0.06 0.34
1 4 18 -0.26 0.68
-1 -4 -18 0.22 0.33
1 -4 -18 0.06 0.31
-1 4 -18 -0.1 0.3
1 -4 -18 0.05 0.27
1 4 -18 -0.41 0.62
-1 -4 -18 0.13 0.25
1 -4 -18 0.04 0.25
-1 4 -18 -0.2 0.59
1 -4 -18 -0.21 0.58
1 -4 -19 4.64 1.16
-1 4 19 5.99 0.76
1 4 19 6.87 0.82
-1 -4 -19 7.17 0.76
1 -4 -19 6.26 0.73
1 -4 -19 6.47 0.65
-1 -4 -19 6.54 0.66
1 4 -19 7.3 1.34
-1 4 -19 5.93 1.19
-1 4 -19 6.44 0.7
1 -4 -19 6.05 0.7
1 4 -19 6.74 0.75
-1 -4 -19 6.98 0.71
1 4 20 4.21 0.68
-1 4 20 4.48 0.7
1 -4 -20 7 1.32
1 4 -20 4.48 1.09
-1 4 -20 5.75 1.21
-1 -4 -20 5.23 0.59
1 -4 -20 4.72 0.56
-1 -4 -20 4.28 0.59
-1 4 -20 5.35 0.65
-1 -4 -20 5.36 0.66
1 -4 -20 3.66 0.62
1 4 -20 4.82 0.67
-1 4 21 14.96 1.37
1 4 21 15.26 1.41
1 -4 -21 16.31 1.32
-1 -4 -21 15.49 1.28
1 4 -21 15.69 1.34
-1 4 -21 14.39 1.26
-1 -4 -21 17.64 1.36
-1 -4 -21 18.8 1.29
1 -4 -21 15.78 1.23
1 -4 -22 0.39 0.34
-1 -4 -22 1.41 0.44
1 4 -22 1.01 0.48
-1 4 -22 0.99 0.39
-1 -4 -22 0.72 0.38
1 -4 -22 0.61 0.34
-1 -4 -22 1.1 0.37
1 4 22 0.74 0.47
-1 4 22 0.78 0.47
1 4 -23 0.43 0.4
-1 -4 -23 -0.24 0.35
1 -4 -23 -0.07 0.35
-1 4 -23 0.12 0.33
-1 -4 -23 0.05 0.28
1 -4 -23 0.05 0.31
1 4 23 0.25 0.48
-1 4 23 0.24 0.46
1 4 -24 0.56 0.39
-1 -4 -24 0.79 0.37
-1 4 -24 0.51 0.34
1 -4 -24 0.79 0.4
-1 4 24 1.14 0.5
1 4 24 0.92 0.5
1 -4 -25 2.16 0.5
1 4 -25 1.45 0.45
-1 -4 -25 1.82 0.46
-1 4 -25 1.53 0.39
-1 4 -25 0.94 0.3
1 4 -25 1.97 0.36
-1 4 25 0.4 0.46
1 4 25 2.08 0.57
1 4 -26 0.12 0.34
1 -4 -26 0.48 0.31
-1 4 -26 -0.1 0.29
-1 -4 -26 -0.11 0.32
-1 4 -26 -0.04 0.23
1 4 -26 -0.16 0.24
1 4 26 -0.16 0.44
-1 4 26 0.08 0.45
1 -4 -27 0.55 0.34
1 4 -27 0.72 0.36
-1 4 -27 -0.05 0.27
1 4 27 0.59 0.45
-1 4 27 0.66 0.42
1 4 -27 0.46 0.25
-1 4 -27 0.25 0.22
1 4 28 0.26 0.41
-1 4 28 0.26 0.37
1 4 -28 -0.06 0.19
-1 4 -28 -0.09 0.2
1 -4 29 0.24 0.26
1 4 -29 -0.03 0.17
-1 4 -29 -0.03 0.16
1 -5 0 -0.08 0.44
-1 -5 0 0.08 0.44
1 -5 0 0.53 0.37
-1 -5 -1 16.31 1.32
1 -5 -1 10.52 1.17
1 -5 1 10.79 1.13
-1 -5 1 14.97 1.23
1 -5 -1 10.68 1.04
1 -5 1 11.01 1.07
1 -5 2 236.23 14.7
-1 -5 2 232.75 14.7
1 -5 -2 271.07 14.68
1 -5 2 250.52 14.65
1 -5 3 338.88 18.12
1 -5 -3 308.72 18.08
1 -5 3 336.14 18.19
-1 -5 3 304.1 18.14
1 -5 -3 326.77 18.16
1 -5 -4 512.43 27.72
1 -5 4 541.34 27.72
1 -5 4 482.83 27.75
-1 -5 4 468.75 27.73
1 -5 -4 460.19 27.73
1 -5 -5 11.72 1.14
1 -5 5 13.53 1.16
1 -5 -5 10.82 1.04
1 -5 5 9.71 1.02
1 -5 -6 426.15 27.4
-1 -5 -6 515.2 27.53
1 -5 6 464.73 27.38
1 -5 -6 474 27.36
1 -5 6 469.83 27.35
1 -5 -7 564.23 35.42
-1 -5 -7 635.91 35.48
1 -5 7 623.48 35.4
1 -5 -8 7.47 0.91
-1 -5 -8 6.27 0.87
1 -5 8 6.06 0.79
1 -5 -9 9.64 1.12
-1 -5 -9 10.16 1.14
1 -5 9 7.35 0.94
-1 -5 -10 22.48 2
1 -5 -10 22.25 2.01
1 -5 10 24.22 1.93
1 -5 -11 19.8 1.8
-1 -5 -11 17.21 1.75
1 -5 11 17 1.6
1 -5 -12 4.2 0.88
-1 -5 -12 2.55 0.7
1 -5 -13 40.44 3.32
1 -5 -13 42.77 2.6
-1 -5 -13 40.89 2.58
1 -5 -13 40.22 2.71
-1 -5 -13 37.68 2.7
-1 5 13 49.64 3.52
1 5 13 47.35 3.57
1 -5 -13 41.21 2.66
1 -5 -14 160.78 10.28
1 5 14 179.24 10.55
-1 5 14 169.58 10.38
1 -5 -14 163.73 9.37
-1 -5 -14 160.43 9.37
-1 -5 -14 153.16 9.51
1 -5 -14 143.17 9.48
1 -5 -14 164.18 9.46
-1 -5 -15 1.54 0.36
1 5 15 1.91 0.86
-1 5 15 1.8 0.75
1 -5 -15 2.2 0.74
-1 5 -15 1.96 0.82
-1 -5 -15 2.22 0.36
1 5 -15 2.36 0.79
1 -5 -15 2.45 0.36
-1 -5 -15 1.1 0.42
1 -5 -15 1.75 0.45
1 -5 -15 3.26 0.47
1 5 16 3.24 0.96
-1 5 16 2.6 0.86
1 -5 -16 1.76 0.76
1 5 -16 3.09 0.89
-1 5 -16 1.71 0.74
1 -5 -16 2.35 0.37
-1 -5 -16 1.75 0.36
-1 -5 -16 1.71 0.48
1 -5 -16 1.42 0.46
-1 -5 -16 1.74 0.41
1 -5 -16 2.18 0.43
1 -5 -17 4.5 0.54
-1 -5 -17 5.26 0.57
1 5 -17 4.28 1.05
-1 5 -17 4.42 0.99
-1 5 17 5.64 1.22
1 5 17 4.5 1.21
1 -5 -17 5.67 0.66
-1 -5 -17 5.1 0.64
1 -5 -17 4.8 1.12
1 5 18 76.85 4.63
-1 5 18 71.6 4.59
1 5 -18 72.89 5.47
-1 -5 -18 68.63 4.45
1 -5 -18 71.61 4.45
-1 5 -18 72.12 5.45
1 5 18 72.33 5.74
-1 5 18 64.74 5.54
1 -5 -18 75.8 4.57
-1 -5 -18 72.45 4.55
1 -5 -18 76.88 5.6
-1 -5 -19 5.83 0.64
-1 5 -19 3.26 0.99
1 5 -19 7.03 1.34
1 -5 -19 7.36 0.67
-1 5 19 4.58 1.25
1 5 19 4.54 1.24
1 5 19 6.17 0.77
-1 5 19 5.74 0.75
1 -5 -19 5.35 1.22
-1 -5 -19 5.52 0.72
1 -5 -19 7.63 0.77
1 5 -20 35.35 3.33
-1 -5 -20 36.2 2.39
-1 5 -20 35.75 3.33
1 -5 -20 34.53 2.36
-1 5 20 35.81 2.52
1 5 20 33.57 2.52
1 -5 -20 35.3 3.4
1 -5 -20 34.46 2.44
-1 -5 -20 39.66 2.52
-1 5 21 71.12 4.92
1 5 21 76.93 4.97
1 -5 -21 78.07 4.8
-1 -5 -21 84.06 4.94
-1 5 22 42.78 2.94
-1 -5 -22 47.14 2.91
-1 5 23 17.45 1.58
1 5 23 18.5 1.61
-1 -5 -23 22.05 1.59
-1 5 24 -0.08 0.43
1 5 24 0.91 0.49
-1 5 25 0.16 0.46
1 5 25 0.88 0.49
-1 5 -26 2.52 0.38
1 5 -26 2.76 0.41
1 5 26 2.55 0.59
-1 5 26 3.47 0.63
1 5 -27 2.39 0.37
-1 5 -27 2.56 0.36
1 5 27 2.06 0.51
-1 5 27 2.67 0.57
1 -5 28 0.53 0.26
1 5 -28 0.6 0.22
-1 5 -28 0.42 0.21
-1 5 28 0.38 0.37
1 5 28 0.25 0.37
1 -5 29 10.69 0.82
1 -6 0 0.29 0.38
-1 -6 0 0.19 0.41
1 -6 0 0.19 0.43
1 -6 -1 27.13 2.06
1 -6 1 24.17 2.03
1 -6 1 29.34 2.21
1 -6 -1 29.86 2.24
-1 -6 1 31.55 2.23
-1 -6 -1 26.29 2.19
1 -6 -2 226.99 13.97
1 -6 2 237.36 13.99
1 -6 2 236.69 14.1
-1 -6 2 239.36 14.1
1 -6 3 676.47 40.31
1 -6 3 619.34 40.36
-1 -6 3 673.37 40.41
1 -6 -4 2.79 0.62
1 -6 -4 2.95 0.6
1 -6 4 2.77 0.56
1 -6 4 3.76 0.69
-1 -6 4 2.06 0.62
1 -6 -5 1.33 0.5
1 -6 -5 1.54 0.48
1 -6 5 0.71 0.39
1 -6 5 1.94 0.53
-1 -6 5 0.95 0.44
1 -6 5 0.86 0.46
1 -6 6 140.5 8.19
1 -6 -6 120.7 8.19
1 -6 -6 140.3 8.16
1 -6 6 125.49 8.09
-1 -6 -7 25.9 2.19
1 -6 -7 27.45 2.18
1 -6 7 25.27 2.07
1 -6 -8 3.28 0.69
-1 -6 -8 3.56 0.74
1 -6 8 3.08 0.67
1 -6 -9 20.24 1.89
-1 -6 -9 20.98 1.94
1 -6 9 20.85 1.79
-1 -6 -10 1.11 0.64
1 -6 -10 0.82 0.47
1 -6 10 0.11 0.37
-1 -6 -11 1.8 0.67
1 -6 -11 2.08 0.68
1 -6 11 2.78 0.7
1 -6 -12 39.69 2.82
1 -6 -12 47.23 3.58
-1 -6 -12 54.91 3.72
-1 -6 12 54.93 3
-1 -6 -12 41.34 2.93
1 -6 -12 43.15 2.92
1 -6 -13 9.26 0.84
1 -6 -13 7.82 0.87
-1 -6 -13 10.18 0.94
1 -6 -13 9.06 1.35
-1 -6 -13 8.94 1.33
-1 -6 13 10.28 0.92
1 -6 -14 1.89 0.49
-1 -6 -14 2.15 0.49
1 -6 -14 1.5 0.74
1 6 14 1.71 0.78
-1 6 14 1.63 0.83
1 -6 -14 1.88 0.4
-1 -6 -15 0.49 0.35
1 -6 -15 1.28 0.39
1 -6 -15 0.6 0.61
1 -6 -15 0.17 0.3
1 6 15 0.69 0.57
-1 6 15 0.22 0.61
-1 6 16 8.22 1.45
1 6 16 10.58 1.66
1 -6 -16 12.43 1.68
1 6 -16 6.54 1.28
-1 6 -16 9.9 1.49
1 -6 -16 8.63 0.91
-1 -6 -16 10.05 0.97
1 -6 -16 8.21 0.86
-1 -6 -16 8.03 0.84
1 6 17 1.32 0.83
-1 6 17 1.01 0.74
1 -6 -17 0.68 0.69
1 6 -17 0.43 0.71
-1 6 -17 1.49 0.77
-1 -6 -17 1.33 0.47
1 -6 -17 0.6 0.38
-1 -6 -17 0.8 0.37
1 -6 -17 1.06 0.42
-1 -6 -18 3.18 0.57
1 -6 -18 3.9 0.61
1 6 18 2.52 0.97
-1 6 18 2.17 1
-1 6 18 4.81 0.68
1 6 -18 2.68 0.92
-1 6 -18 3.09 0.89
1 -6 -18 4.29 1.18
1 6 19 8.31 0.89
-1 -6 -19 7.37 0.84
1 -6 -19 9.05 0.88
-1 6 19 6.13 0.82
1 6 19 6.19 1.43
-1 6 19 5.44 1.37
-1 6 -19 6.33 1.32
1 6 -19 8.24 1.44
1 -6 -19 5.98 1.32
1 -6 -20 0.07 0.37
-1 -6 -20 0.51 0.44
1 6 20 0.08 0.42
-1 6 20 0.15 0.39
1 -6 -21 23.97 1.82
-1 -6 -21 22.93 1.84
-1 6 21 22.84 1.87
1 6 21 26.59 1.94
-1 -6 -22 12.84 1.18
-1 6 22 11.33 1.19
1 6 22 12.58 1.23
-1 -6 -23 3.27 0.61
-1 6 23 1.55 0.58
1 6 23 2.37 0.58
1 6 24 0.97 0.49
-1 6 24 0.65 0.45
1 6 25 -0.08 0.42
-1 6 25 0.08 0.44
1 6 -26 2.45 0.38
-1 6 -26 1.62 0.33
-1 6 26 2.92 0.62
1 6 26 2.43 0.56
1 6 -27 1.24 0.29
-1 6 -27 1.91 0.32
1 -6 27 2.14 0.38
-1 6 27 1.03 0.44
1 6 27 2.15 0.52
1 6 -28 0.83 0.23
-1 6 -28 0.37 0.2
-1 6 28 0.83 0.36
1 6 28 0.81 0.38
1 -6 28 0.8 0.26
1 -7 0 -0.09 0.4
-1 -7 0 1.1 0.56
1 -7 0 0.11 0.49
1 -7 -1 9.83 1.05
1 -7 1 9.96 1.08
1 -7 -1 9.87 1.18
1 -7 1 8.82 1.11
-1 -7 -1 9.44 1.17
-1 -7 1 11.89 1.23
1 -7 -2 1196.14 71.81
1 -7 2 1275.24 71.84
-1 -7 2 1210.42 71.94
1 -7 2 1292.68 71.99
1 -7 -3 41.75 3
1 -7 3 47.25 3.2
-1 -7 3 47.38 3.2
1 -7 -4 48.08 3.47
1 -7 4 49.85 3.48
1 -7 -4 58.21 3.72
1 -7 4 49.51 3.65
-1 -7 4 49.03 3.63
1 -7 -5 14.23 1.39
1 -7 -5 12.1 1.25
1 -7 5 9.65 1.15
1 -7 5 13.18 1.27
-1 -7 5 12.53 1.36
1 -7 5 13.33 1.4
1 -7 -6 77.7 5.1
1 -7 -6 73.71 4.94
1 -7 6 68.32 4.88
1 -7 6 74.54 4.93
-1 -7 6 76.49 5.09
1 -7 6 80.01 5.11
-1 -7 7 82.12 5.48
1 -7 7 80.32 5.46
1 -7 7 80.11 5.34
1 -7 -7 78.39 5.5
-1 -7 -7 87.78 5.61
1 -7 8 155.92 10.05
-1 -7 -8 176.94 10.38
1 -7 -8 160.74 10.28
1 -7 9 30.95 2.61
1 -7 -9 36.43 2.9
-1 -7 -9 39.35 2.99
1 -7 10 17.91 1.73
-1 -7 10 19.5 1.44
1 -7 -10 17.2 1.91
-1 -7 -10 21.25 2.04
-1 -7 -11 139.15 8.53
1 -7 -11 122.61 8.39
1 -7 -11 120.68 7.68
-1 -7 -11 135.4 7.75
-1 -7 11 131.57 7.7
-1 -7 -11 123.96 7.46
1 -7 -12 66.38 4.43
-1 -7 -12 80.53 5.43
1 -7 -12 79 5.38
-1 -7 12 76.99 4.6
1 -7 -12 69.82 4.55
-1 -7 -12 73.49 4.6
1 -7 -13 1.94 0.4
-1 -7 -13 1.71 0.5
1 -7 -13 1.77 0.47
1 -7 -13 1.38 0.61
-1 -7 -13 2.87 0.89
-1 -7 13 1.84 0.41
1 -7 -14 51.89 3.4
-1 -7 -14 50.01 3.4
1 -7 -14 48.29 3.27
-1 7 14 52.48 4.27
1 -7 -14 55.64 4.26
1 -7 -15 180.23 11.38
-1 -7 -15 186.3 11.42
1 -7 -15 195.7 11.31
-1 7 15 186.73 12.45
1 7 15 206.02 12.67
1 -7 -15 198.26 12.45
-1 7 16 21.32 2.67
1 7 16 28.66 2.96
1 -7 -16 26.66 1.91
-1 -7 -16 21.89 1.83
1 7 -16 28.33 2.75
-1 7 -16 28.09 2.73
-1 -7 -16 28.01 2.04
1 -7 -16 26.85 2
1 -7 -16 24.39 2.71
-1 7 17 71.8 5.85
1 7 17 73.35 5.94
1 -7 -17 82.43 4.77
-1 -7 -17 70.31 4.7
1 7 -17 73.97 5.67
-1 7 -17 75.61 5.67
-1 -7 -17 74.46 4.86
1 -7 -17 75.26 4.84
1 -7 -17 65.31 5.67
-1 7 18 18.32 2.51
1 7 18 19.84 2.66
1 -7 -18 22.78 1.67
-1 -7 -18 22.01 1.66
1 7 -18 14.69 2.14
-1 7 -18 15.27 2.16
1 -7 -18 21.73 2.56
1 -7 -18 20.32 1.72
-1 -7 -18 21.44 1.77
1 -7 -19 29.72 2.09
-1 -7 -19 28.61 2.12
-1 7 19 27.27 3.15
1 7 19 22.54 2.97
-1 7 19 26.78 2.09
1 7 19 28.79 2.13
1 -7 -19 28.69 3.1
1 7 20 4.12 0.72
-1 7 20 2.48 0.6
-1 -7 -20 3.47 0.65
1 -7 -20 4.01 0.65
1 7 21 104 6.52
-1 7 21 100.11 6.49
1 -7 -21 101.64 6.44
-1 -7 -21 110.93 6.53
-1 7 22 9.49 1.11
1 7 22 13.15 1.21
-1 -7 -22 11.69 1.14
1 7 23 3.3 0.7
-1 7 23 5.32 0.79
-1 -7 -23 5.7 0.78
-1 7 24 14.9 1.35
1 7 24 13.87 1.32
-1 7 25 19.09 1.54
1 7 25 16.99 1.49
1 -7 26 0.29 0.28
1 7 26 1.52 0.49
-1 7 26 0.99 0.46
1 7 -27 0.13 0.2
-1 7 -27 0.16 0.21
-1 7 27 0.06 0.36
1 7 27 0.37 0.37
1 -7 27 -0.07 0.23
-1 7 28 4.67 0.6
1 7 28 5.46 0.64
1 7 -28 4.79 0.46
1 -7 28 5.3 0.49
-1 -8 0 0.31 0.22
1 -8 0 0.38 0.36
1 -8 -1 60.69 3.98
1 -8 1 56.23 3.93
-1 -8 1 62.57 3.57
1 -8 1 55.07 4.06
1 -8 -1 52.89 4.06
-1 -8 -1 50.44 4.03
-1 -8 1 52.01 4.03
1 -8 -2 29.1 2.26
1 -8 2 29.35 2.25
-1 -8 2 27.07 1.86
1 -8 2 31.22 2.43
-1 -8 2 23.89 2.27
1 -8 -3 23.73 1.86
1 -8 3 24.34 1.88
-1 -8 3 18.43 1.41
1 -8 3 18.29 1.87
-1 -8 3 19.66 1.88
1 -8 -4 177.52 11.26
1 -8 -4 158.77 11.03
1 -8 4 181.8 11.11
-1 -8 -4 155.09 10.94
-1 -8 4 204.06 10.73
-1 -8 4 189.54 11.35
1 -8 4 189.08 11.37
1 -8 -5 43.41 3.34
1 -8 -5 48.26 3.28
1 -8 5 46.03 3.23
-1 -8 -5 41.12 3.08
-1 -8 5 43.38 3.12
-1 -8 5 43.32 2.81
1 -8 5 43.27 3.38
-1 -8 5 41.11 3.33
1 -8 -6 1.9 0.73
-1 -8 -6 3.97 0.66
-1 -8 6 4.4 0.71
1 -8 -6 3.94 0.74
1 -8 6 4.26 0.76
-1 -8 6 2.51 0.42
1 -8 6 2.68 0.75
-1 -8 6 3.27 0.8
-1 -8 7 5.42 1
1 -8 7 5.99 1.02
1 -8 7 5.53 0.9
-1 -8 7 7.28 0.71
-1 -8 -7 5.3 1.06
1 -8 -7 5.16 1.06
1 -8 8 48.49 3.7
-1 -8 8 50.83 3.74
-1 -8 8 49.03 3.15
1 -8 8 43.86 3.45
1 -8 -8 49.08 3.79
-1 -8 -8 49.31 3.8
1 -8 -9 1.76 0.79
-1 -8 -9 1.59 0.7
-1 -8 -9 1.75 0.27
-1 -8 -9 1.05 0.43
1 -8 9 1.85 0.66
-1 -8 9 1.11 0.64
1 -8 -9 1.95 0.46
-1 -8 -9 2.53 0.48
-1 -8 9 1.54 0.38
-1 -8 9 1.84 0.47
-1 -8 -10 28.68 2.63
1 -8 -10 25.29 2.52
-1 -8 -10 26.71 1.7
-1 -8 10 29.21 2.51
1 -8 10 26.34 2.4
1 -8 -10 23.65 1.91
-1 -8 -10 24.66 1.94
-1 -8 10 29.55 1.98
-1 -8 -11 12.34 1.64
1 -8 -11 9.61 1.48
-1 -8 -11 10.23 0.78
-1 -8 -11 7.83 0.95
1 -8 -11 9.18 0.99
-1 -8 11 12.67 1.06
1 -8 11 12.5 1.47
-1 -8 11 9.64 1.4
-1 -8 12 0.16 0.27
-1 -8 -12 0.65 0.78
1 -8 -12 0.64 0.68
1 -8 -12 0.45 0.43
-1 -8 -12 0.31 0.4
-1 -8 -13 1.4 0.89
1 -8 -13 0.91 0.78
1 -8 -13 1.02 0.39
-1 -8 13 1.39 0.43
1 -8 -13 0.79 0.49
-1 -8 -13 1.15 0.51
1 -8 -14 60.38 4.68
1 -8 -14 55.04 3.68
-1 -8 -14 49.76 3.65
1 -8 -14 51.04 3.5
-1 -8 14 64.51 3.91
-1 8 15 15.96 2.35
1 8 15 17.62 2.46
1 -8 -15 21.85 1.79
-1 -8 -15 23.78 1.85
1 -8 -15 21.28 2.57
1 -8 -15 22.31 1.68
-1 8 16 0.29 0.72
1 8 16 0.29 0.76
1 -8 -16 1.25 0.54
-1 -8 -16 0.84 0.6
1 -8 -16 0.27 0.67
-1 -8 -16 0.14 0.38
1 -8 -16 0.28 0.42
-1 8 17 1.51 0.96
1 8 17 2.1 1.06
1 -8 -17 2.52 1.02
1 8 -17 1.74 0.83
-1 8 -17 1.48 0.9
-1 -8 -17 4.06 0.72
1 -8 -17 2.68 0.68
1 -8 -17 2.74 0.56
-1 -8 -17 2.31 0.55
-1 8 18 -0.31 0.87
1 8 18 0.94 0.91
1 -8 -18 1.15 0.84
1 8 -18 -0.25 0.74
-1 8 -18 -0.25 0.76
1 -8 -18 1.04 0.51
-1 -8 -18 0.99 0.53
-1 -8 -18 0.39 0.43
1 -8 -18 0.53 0.42
1 -8 -19 1.31 0.51
-1 -8 -19 1.05 0.47
-1 8 19 1.5 0.54
-1 8 20 19.68 1.68
1 8 20 20.24 1.7
1 -8 -20 19.79 1.63
-1 -8 -20 20.15 1.67
1 -8 -21 0.15 0.41
-1 -8 -21 0.49 0.46
1 8 21 0.16 0.44
-1 8 21 0.75 0.46
-1 -8 -22 1.09 0.52
1 8 22 1.94 0.56
-1 8 22 0.91 0.46
-1 -8 -23 0.14 0.39
-1 8 23 0.8 0.5
1 8 23 0.24 0.48
1 -8 24 0.1 0.28
-1 -8 -24 -0.06 0.35
-1 8 24 0.23 0.42
1 8 24 0.07 0.42
1 -8 25 -0.21 0.28
1 8 25 -0.35 0.41
-1 8 25 -0.28 0.44
1 -8 26 2.02 0.36
1 8 26 1.81 0.46
-1 8 26 2.12 0.49
-1 8 -27 0.17 0.17
1 8 -27 -0.06 0.19
-1 8 27 -0.17 0.33
1 8 27 -0.22 0.3
1 -8 27 0.12 0.2
-1 -9 0 0.22 0.35
1 -9 0 -0.12 0.47
1 -9 0 -0.15 0.47
-1 -9 0 0.45 0.43
1 -9 -1 20.05 1.84
1 -9 1 20.18 1.84
-1 -9 -1 20.03 1.8
-1 -9 1 19.81 1.79
-1 -9 -1 18.03 1.92
-1 -9 1 20.5 1.98
1 -9 1 16.06 1.84
-1 -9 1 24.31 1.57
1 -9 -2 351.81 19.32
1 -9 2 319.18 19.24
-1 -9 -2 305.81 19.15
-1 -9 2 319.83 19.18
1 -9 2 297.58 19.38
-1 -9 2 299.24 19.39
-1 -9 2 337.4 18.83
1 -9 -3 189.88 11.45
1 -9 3 216.12 11.53
-1 -9 -3 201.72 11.39
-1 -9 3 190.64 11.36
-1 -9 3 179.07 11.61
1 -9 3 190.46 11.68
-1 -9 3 162.36 10.93
1 -9 -4 177.93 10.6
1 -9 -4 161.6 10.32
1 -9 4 168.75 10.35
-1 -9 -4 145 10.14
-1 -9 4 146.62 10.19
-1 -9 4 176.52 10.66
1 -9 4 179.56 10.7
-1 -9 4 179.66 9.94
1 -9 -5 251.4 15.38
-1 -9 5 257.91 14.72
1 -9 -5 240.47 15.13
1 -9 5 262.93 15.2
-1 -9 -5 232.97 14.96
-1 -9 5 241.48 15.01
-1 -9 5 247.47 15.42
1 -9 5 260.41 15.46
1 -9 -6 124.39 8.44
-1 -9 6 112.68 7.72
1 -9 6 132.57 8.52
-1 -9 -6 134.45 7.88
-1 -9 6 133.34 8.52
1 -9 -6 154.06 8.38
1 -9 6 138.2 8.31
-1 -9 -6 125.27 8.04
-1 -9 6 140.5 8.13
1 -9 6 109.43 7.73
-1 -9 6 135.72 7.69
-1 -9 -6 129.22 7.54
-1 -9 -7 15.58 1.36
-1 -9 7 14.91 1.78
1 -9 7 15.9 1.82
-1 -9 7 20.03 1.37
1 -9 -7 13.54 1.73
-1 -9 -7 16.43 1.84
1 -9 7 11.91 1.25
-1 -9 7 16.92 1.25
-1 -9 -7 13.53 1.03
-1 -9 8 201.68 12.58
1 -9 8 191.1 12.48
-1 -9 -8 204.72 11.87
-1 -9 8 228.77 11.9
-1 -9 -8 197.39 11.52
-1 -9 8 200.82 11.74
1 -9 -8 204.16 12.67
-1 -9 -8 225.53 12.7
1 -9 -9 315.85 18.24
-1 -9 -9 294.69 18.08
-1 -9 9 297.71 17.3
-1 -9 -9 306.44 17.3
1 -9 9 280.2 17.94
-1 -9 9 297.87 18.04
-1 -9 -9 284.11 16.95
-1 -9 9 266.15 17.16
1 -9 -9 301.37 17.25
-1 -9 -9 310.97 17.28
-1 -9 -10 9.69 1.47
1 -9 -10 7.18 1.34
-1 -9 10 7.93 0.88
-1 -9 10 4.95 0.76
-1 -9 10 6.28 1.2
1 -9 10 6.65 1.22
-1 -9 -10 6.82 0.59
-1 -9 -10 8.16 0.9
1 -9 -10 6.16 0.83
1 -9 -11 135.76 9.12
-1 -9 -11 142.59 9.17
-1 -9 11 140.72 8.29
1 -9 11 126.89 8.8
-1 -9 11 142.39 8.99
-1 -9 -11 134.05 7.82
-1 -9 -11 122.7 8.13
1 -9 -11 126.37 8.12
-1 -9 -12 10.59 1.68
1 -9 -12 8.87 1.57
-1 -9 -12 10.87 1.12
1 -9 -12 11.19 1.1
-1 -9 12 8.98 1.5
1 -9 12 9.25 1.44
-1 -9 12 6.71 0.99
-1 -9 13 75.17 4.78
-1 -9 -13 77.33 5.65
1 -9 -13 76.77 5.7
1 -9 -13 60.18 4.31
-1 -9 -13 64.72 4.55
1 -9 -13 73.84 4.6
1 -9 13 78.24 5.41
-1 -9 13 72.05 5.33
-1 -9 14 26.13 2.1
-1 -9 14 21 2.4
1 -9 14 21.73 2.39
1 -9 -14 23.8 2.74
-1 -9 -14 20.03 1.83
1 -9 -14 24.04 1.87
1 -9 -14 18.57 1.61
-1 9 15 42.07 3.98
1 9 15 37.53 3.83
1 -9 15 35.82 3.46
-1 -9 15 38.41 3.56
1 -9 -15 35.37 3.72
-1 -9 -15 36.64 2.85
1 -9 -15 43.13 2.9
1 -9 -15 38.65 2.68
-1 9 16 48.74 4.47
1 9 16 34.88 4.05
1 -9 16 44.59 4
-1 -9 16 41.76 3.95
1 -9 -16 53.91 4.53
-1 -9 -16 50.84 3.35
1 -9 -16 47.08 3.29
1 -9 -16 44.11 3.1
-1 9 17 0.65 0.75
1 9 17 -0.32 0.93
1 -9 -17 0.31 0.86
-1 -9 -17 0.93 0.63
1 -9 -17 1.3 0.56
-1 -9 17 0.25 0.62
1 -9 17 0.75 0.79
1 -9 -17 1 0.46
-1 -9 -17 0.47 0.46
-1 -9 -18 1.35 0.67
1 -9 -18 2.21 0.7
-1 -9 -18 1.88 0.57
1 -9 -18 2.19 0.57
-1 -9 -19 37.88 2.83
1 -9 -19 35.99 2.78
1 -9 -19 37.82 2.66
-1 -9 -19 38.34 2.71
-1 9 20 15.84 1.41
1 9 20 15.03 1.38
-1 -9 -20 13.66 1.32
1 -9 -20 14.33 1.33
-1 9 21 43.81 2.91
1 9 21 39.61 2.86
-1 -9 -21 37.73 2.82
1 -9 -21 42.11 2.83
-1 9 22 10.71 1.09
1 9 22 9.93 1.06
-1 -9 -22 10.41 1.07
1 9 23 5.4 0.76
-1 9 23 4.95 0.74
-1 -9 -23 5.09 0.71
1 9 24 2.69 0.56
-1 9 24 2.18 0.53
-1 -9 -24 3.23 0.54
-1 9 25 1.14 0.43
1 9 25 0.81 0.42
-1 9 26 1.38 0.41
1 9 26 1.37 0.39
-1 -10 0 1.31 0.25
-1 -10 0 -0.17 0.5
1 -10 0 0.17 0.48
-1 -10 0 0.6 0.42
1 -10 0 1.1 0.27
1 -10 0 0.82 0.49
-1 -10 -1 32.45 2.1
-1 -10 1 34.12 2.13
-1 -10 -1 34.41 2.41
1 -10 1 32.17 2.9
-1 -10 1 32.77 2.89
1 -10 -1 35.07 2.77
1 -10 1 35.14 2.76
-1 -10 -1 34.44 2.66
-1 -10 1 31.51 2.63
1 -10 -1 32.45 2.14
1 -10 1 33.59 2.14
-1 -10 2 35.75 2.62
-1 -10 -2 35.8 2.61
1 -10 2 31.88 3.05
-1 -10 2 40.5 3.22
-1 -10 2 38.97 2.37
1 -10 2 36.85 2.45
-1 -10 -2 34.15 2.31
1 -10 -2 43.62 3.09
1 -10 2 41.29 3.04
-1 -10 -2 38.58 2.9
-1 -10 2 36.72 2.87
1 -10 -2 38.14 2.37
1 -10 2 38.2 2.37
1 -10 -3 110.25 7.29
1 -10 3 108.2 7.24
-1 -10 -3 101.27 7.1
-1 -10 3 103.92 7.13
1 -10 3 114.84 6.61
1 -10 -3 129.26 7.58
1 -10 -3 111.72 6.61
-1 -10 -3 108.06 6.87
-1 -10 3 110.98 7.53
1 -10 3 107.46 7.52
-1 -10 3 105.99 6.61
-1 -10 -3 107.32 6.56
1 -10 3 116.19 6.75
-1 -10 3 128.6 6.98
1 -10 -4 104.87 6.97
1 -10 4 108.54 7.02
-1 -10 -4 103.28 6.83
-1 -10 4 92.36 6.78
1 -10 -4 117.59 7.28
1 -10 -4 106.9 6.3
1 -10 4 98.38 6.28
1 -10 4 98.54 7.19
-1 -10 -4 106.22 6.58
-1 -10 4 104.09 7.23
-1 -10 -4 104.25 6.25
1 -10 4 119.94 6.51
-1 -10 4 102.36 6.33
-1 -10 4 123.21 6.68
1 -10 -5 61.44 4.13
1 -10 5 56.91 4.06
-1 -10 -5 56.75 3.9
-1 -10 5 57.25 3.94
1 -10 -5 56.41 4.27
1 -10 5 55.89 3.38
-1 -10 -5 52.87 3.64
1 -10 5 50.45 4.22
-1 -10 5 54.32 4.29
-1 -10 -5 54.56 3.33
1 -10 5 52.42 3.55
-1 -10 5 51.6 3.43
-1 -10 5 55.06 3.66
1 -10 -6 20.18 2.07
-1 -10 -6 17.18 1.91
1 -10 6 16.47 1.79
-1 -10 6 17.77 1.67
-1 -10 -6 15.73 1.45
1 -10 6 15.41 1.9
-1 -10 6 14.21 1.88
-1 -10 6 16.47 1.31
1 -10 6 17.65 1.44
-1 -10 -6 18.6 1.19
-1 -10 6 14.45 1.41
1 -10 7 96.81 6.76
-1 -10 7 88.2 6.69
-1 -10 -7 101.89 6.04
1 -10 -7 105.81 6.88
-1 -10 -7 101.85 6.74
-1 -10 7 99.99 5.89
-1 -10 -7 84.25 5.65
1 -10 7 91.32 5.95
-1 -10 8 27.57 2.83
1 -10 8 27.76 2.8
-1 -10 -8 29.98 2.25
1 -10 -8 33.99 3.07
-1 -10 -8 31.07 2.9
-1 -10 -8 31.16 1.95
-1 -10 8 33.91 2.21
1 -10 8 24 2.17
-1 -10 8 31.33 2.35
-1 -10 -9 6.54 0.63
-1 -10 9 8.24 0.91
-1 -10 9 6.85 1.25
1 -10 9 9.06 1.42
-1 -10 -9 9.23 1.46
1 -10 -9 6.26 1.35
-1 -10 9 7.93 0.98
1 -10 -9 8.76 0.91
-1 -10 -9 7.4 0.87
-1 -10 -10 17.37 1.29
-1 -10 10 20.01 1.6
-1 -10 -10 17.71 1.59
1 -10 -10 18.91 1.6
-1 -10 10 24.24 1.86
-1 -10 10 16.46 2.17
1 -10 10 18.37 2.16
1 -10 -10 18.43 2.31
-1 -10 -10 21.69 2.38
1 -10 -11 2.08 0.6
-1 -10 -11 1.33 0.55
-1 -10 11 1.36 0.57
-1 -10 11 0.87 0.55
-1 -10 11 1.88 0.83
1 -10 11 0.91 0.72
-1 -10 -11 1.47 0.83
1 -10 -11 0.26 0.69
1 -10 -12 0.74 0.6
-1 -10 -12 1.41 0.51
-1 -10 12 0.4 0.43
1 -10 12 0.94 0.55
-1 -10 12 0.24 0.48
-1 -10 -12 0.26 0.75
1 -10 -12 0.28 0.77
-1 -10 -13 1.19 0.58
1 -10 -13 1.06 0.5
-1 -10 13 0.29 0.46
1 -10 13 0.97 0.67
-1 -10 13 1 0.62
1 -10 -13 1.47 0.93
-1 -10 -13 0.82 0.9
-1 -10 -14 10.16 1.19
1 -10 -14 9.31 1.15
1 -10 -14 7.04 1.61
-1 -10 -14 9.59 1.77
-1 -10 14 9.82 1.32
1 -10 14 8.05 1.59
-1 -10 14 9.08 1.68
1 -10 15 -0.26 0.6
-1 -10 15 -0.26 0.65
-1 10 15 -0.33 0.81
1 -10 -15 0.14 0.37
-1 -10 15 0.17 0.49
-1 -10 -15 0.11 0.59
1 -10 -15 0.2 0.56
1 -10 -15 -0.32 0.88
1 -10 -16 5.6 0.76
1 -10 -16 6.31 0.98
-1 -10 -16 6.48 1.02
1 -10 -17 12.87 1.18
-1 -10 -17 12.71 1.2
1 -10 -17 9.03 1.24
-1 -10 -17 12.99 1.39
-1 -10 -18 1.05 0.53
1 -10 -18 0.38 0.45
1 -10 -18 0.31 0.53
-1 -10 -18 1.26 0.66
1 -10 -19 1.59 0.52
-1 -10 -19 2.02 0.58
-1 -10 -19 1.93 0.69
1 -10 -19 2.28 0.67
-1 -10 -20 3.28 0.66
1 -10 -20 3.62 0.66
1 10 20 4.08 0.71
-1 10 20 4.49 0.7
1 10 21 9.4 0.97
-1 10 21 7.45 0.9
1 -10 -21 8.42 0.89
-1 -10 -21 6.25 0.87
-1 -10 -22 2.15 0.52
-1 10 22 1.93 0.53
1 10 22 1.67 0.52
-1 -10 -23 0.94 0.43
1 10 23 1.28 0.47
-1 10 23 1.51 0.49
1 10 24 1.1 0.41
-1 10 24 1.35 0.4
1 10 25 3.25 0.54
-1 10 25 3.04 0.53
1 -10 -25 4.31 0.45
-1 -11 0 0.04 0.2
-1 -11 0 0.14 0.39
1 -11 0 -0.15 0.24
1 -11 0 0.16 0.48
-1 -11 -1 6.9 0.62
1 -11 1 6.38 0.7
-1 -11 1 6.9 0.65
-1 -11 -1 8.14 0.94
-1 -11 1 6.31 1.19
1 -11 1 9.39 1.34
1 -11 -1 7.4 0.66
1 -11 1 7.4 0.66
-1 -11 -1 7.98 1.11
-1 -11 1 6.53 1
1 -11 -1 8.21 1.17
1 -11 1 6.13 1.06
-1 -11 -2 16.79 1.13
-1 -11 2 15.73 1.17
1 -11 2 15.25 1.24
-1 -11 -2 14.4 1.39
1 -11 2 17.64 1.97
-1 -11 2 17.54 1.92
1 -11 -2 15.63 1.16
1 -11 2 14.58 1.14
1 -11 -2 18.6 1.81
1 -11 2 13.71 1.64
-1 -11 -2 17.23 1.67
-1 -11 2 16.75 1.65
1 -11 -3 40.15 3.32
1 -11 3 39.72 3.3
-1 -11 -3 41.46 3.2
-1 -11 3 38.08 3.16
1 -11 -3 47.89 3.57
-1 -11 -3 48.15 2.64
-1 -11 3 40.9 2.68
1 -11 3 39.71 2.76
-1 -11 -3 40.97 2.93
-1 -11 3 35.56 3.44
1 -11 3 38.89 3.51
1 -11 -3 43.59 2.67
1 -11 3 38.32 2.63
-1 -11 3 41.94 3.03
-1 -11 4 5.18 0.92
1 -11 -4 5.23 1
1 -11 4 6.67 1.07
-1 -11 -4 5.47 0.95
1 -11 -4 5.53 1.14
-1 -11 -4 5.68 0.53
-1 -11 4 5.4 0.63
-1 -11 -4 6.03 0.83
1 -11 4 8.12 1.34
-1 -11 4 5.73 1.19
1 -11 4 5.23 0.56
1 -11 -4 5.45 0.57
-1 -11 4 5.01 0.8
1 -11 4 6.36 0.75
1 -11 -5 2.36 0.8
-1 -11 5 1.51 0.4
-1 -11 -5 1.76 0.3
-1 -11 -5 1.57 0.56
1 -11 5 2.88 0.89
-1 -11 5 0.44 0.58
-1 -11 -5 0.66 0.44
1 -11 -5 2.23 0.37
1 -11 5 2.08 0.36
1 -11 -5 1.51 0.65
1 -11 5 1.01 0.56
-1 -11 5 2.33 0.62
1 -11 5 1.49 0.5
-1 -11 5 1.42 0.52
-1 -11 -6 4.14 1.01
1 -11 -6 5.24 1.11
-1 -11 6 4.66 0.66
-1 -11 -6 5.01 0.5
-1 -11 -6 5.45 0.81
1 -11 6 5.42 1.22
-1 -11 6 3.85 1.05
1 -11 6 7.49 1.17
-1 -11 6 6.28 0.95
-1 -11 6 4.54 0.78
1 -11 6 5.67 0.8
1 -11 7 11.45 1.7
-1 -11 -7 11.35 1.16
-1 -11 7 10.17 1.68
-1 -11 7 7.98 1.14
1 -11 -7 12.3 1.78
-1 -11 -7 13.13 1.72
-1 -11 -7 11.51 0.87
-1 -11 7 12.62 1.11
1 -11 7 11.73 1.17
1 -11 8 89.52 6.91
-1 -11 8 100.13 7.09
-1 -11 -8 84.46 6.04
-1 -11 8 97.5 6.36
1 -11 -8 96.55 7.05
-1 -11 -8 101.15 6.95
-1 -11 8 96.21 6.04
1 -11 8 93.2 6.1
-1 -11 -8 104.58 5.8
-1 -11 -9 8.65 1.5
1 -11 -9 9.86 1.73
1 -11 -9 10.59 1.1
-1 -11 -9 10.32 1.1
-1 -11 9 9.08 1.56
1 -11 9 9.32 1.57
-1 -11 9 6.69 1.11
-1 -11 -9 10.15 0.79
-1 -11 9 10.69 1.06
1 -11 -10 285.72 17.13
-1 -11 -10 287.91 17.01
-1 -11 -10 258.79 15.82
1 -11 -10 259.94 15.82
1 -11 10 251.32 16.78
-1 -11 10 254.69 16.85
-1 -11 10 283.07 16.24
-1 -11 10 261.4 15.79
-1 -11 -10 266.97 15.48
-1 -11 -11 199.24 12.53
1 -11 -11 200 12.73
1 -11 -11 174.86 11.37
-1 -11 -11 184.26 11.4
1 -11 11 170.73 12.27
-1 -11 11 187.2 12.44
-1 -11 11 218.96 11.93
-1 -11 11 187.76 11.34
-1 -11 -12 12.89 1.98
1 -11 -12 15.83 2.27
1 -11 12 13.42 2.03
-1 -11 12 14.23 2.04
-1 -11 12 12.88 1.57
1 -11 -12 12.98 1.36
-1 -11 -12 14.47 1.41
-1 -11 -13 2.82 1.17
1 -11 -13 3.12 1.11
-1 -11 13 3.87 1.22
1 -11 13 2.13 1
-1 -11 13 2.06 0.77
1 -11 -13 2.81 0.72
-1 -11 -13 3.55 0.78
1 -11 -14 252.2 15.92
-1 -11 -14 242.67 14.37
1 -11 -14 235.9 14.34
-1 -11 14 224.07 15.38
1 -11 14 206.9 15.2
-1 -11 14 260.23 14.92
1 -11 -15 10.08 1.2
-1 -11 -15 9.17 1.17
-1 -11 -16 186.07 11.86
1 -11 -16 209.65 12.14
-1 -11 -16 207.59 12.14
1 -11 -17 8.71 0.91
-1 -11 -17 7.01 0.88
1 -11 -17 7.65 1.07
-1 -11 -17 6 1
-1 -11 -18 1.68 0.56
1 -11 -18 1.43 0.46
1 -11 -18 1.87 0.65
-1 -11 -18 1.5 0.67
1 -11 -19 4.05 0.62
-1 -11 -19 2.37 0.62
1 -11 -19 3.09 0.76
-1 -11 -19 4.56 0.82
1 -11 -20 68.6 4.27
-1 -11 -20 67.57 4.31
1 11 20 61.85 4.32
-1 11 20 69.46 4.36
1 -11 -21 8.7 0.89
-1 -11 -21 8.33 0.92
-1 11 21 9.48 0.98
1 11 21 9.47 0.96
-1 -11 -22 0.4 0.31
1 11 22 -0.13 0.39
-1 11 22 0.71 0.4
-1 11 23 29.83 2.21
1 11 23 32.21 2.24
-1 -11 -23 32.77 2.18
1 -11 -23 33.5 2.1
-1 11 24 14.47 1.17
1 11 24 13.19 1.15
1 -11 -24 15.58 1.06
1 11 25 3.08 0.46
-1 -12 0 -0.17 0.25
1 -12 0 -0.09 0.26
1 -12 0 0.36 0.52
-1 -12 0 0.15 0.42
1 -12 1 0.49 0.36
-1 -12 -1 0.2 0.25
-1 -12 1 0.44 0.27
1 -12 -1 0.43 0.27
1 -12 1 0.47 0.25
-1 -12 -1 0.15 0.47
1 -12 -1 1.09 0.64
1 -12 1 0.18 0.5
-1 -12 1 0.6 0.42
1 -12 2 -0.23 0.67
-1 -12 2 -0.46 0.6
-1 -12 2 0.89 0.31
-1 -12 -2 0.08 0.22
1 -12 2 0.35 0.37
1 -12 -2 0.74 0.61
1 -12 -2 0.57 0.29
1 -12 2 0.78 0.3
-1 -12 2 0.91 0.5
1 -12 -2 0.18 0.51
1 -12 2 0.36 0.61
-1 -12 -2 0.75 0.47
1 -12 -3 42.78 3.46
-1 -12 -3 36.97 2.47
1 -12 3 41.55 2.67
-1 -12 3 39.4 2.57
-1 -12 -3 42.29 2.85
-1 -12 3 34.28 3.41
1 -12 3 35.66 3.45
1 -12 -3 36.63 2.51
1 -12 3 37.29 2.51
1 -12 -3 42.51 3.38
1 -12 3 38.23 3.3
-1 -12 -3 41.13 3.16
-1 -12 3 46.11 3.27
-1 -12 -4 6.57 1.09
-1 -12 4 7.78 1.17
1 -12 -4 7.72 1.27
1 -12 4 5.23 1.07
1 -12 -4 6.82 1.27
-1 -12 4 7.15 0.78
-1 -12 -4 8.53 0.7
-1 -12 -4 7.43 0.94
1 -12 4 7.85 1.43
-1 -12 4 7.34 1.33
1 -12 -4 7.6 0.72
1 -12 4 8.81 0.75
1 -12 4 6.29 0.82
-1 -12 -5 13.91 1.56
-1 -12 5 11.51 1.49
1 -12 -5 13.64 1.72
1 -12 5 12.04 1.69
-1 -12 -5 14.91 1.87
1 -12 -5 15.12 1.88
-1 -12 -5 12.04 1
-1 -12 5 15.04 1.19
1 -12 5 15.91 1.31
-1 -12 5 10.67 1.78
1 -12 5 16.76 2.08
-1 -12 -5 12.34 1.28
1 -12 -5 14.1 1.08
1 -12 5 13.31 1.07
-1 -12 5 16.04 1.59
-1 -12 -6 1.9 0.74
1 -12 -6 0.45 0.66
-1 -12 6 0.85 0.48
1 -12 6 0.88 0.5
-1 -12 -6 0.86 0.48
1 -12 6 0.75 0.72
-1 -12 6 1 0.76
1 -12 6 0.82 0.31
1 -12 6 0.98 0.67
-1 -12 6 0.77 0.54
-1 -12 -6 1.26 0.29
-1 -12 6 1.26 0.44
-1 -12 7 42.21 3.77
1 -12 7 43.98 3.84
-1 -12 -7 39.75 2.88
-1 -12 7 36.3 3.15
1 -12 -7 46.83 3.87
-1 -12 -7 40.06 3.58
-1 -12 -7 40.97 2.59
-1 -12 7 41.16 2.82
1 -12 7 40.94 2.9
1 -12 8 3.58 1
-1 -12 8 2.61 1.02
-1 -12 8 4.49 0.72
-1 -12 8 5.09 0.91
1 -12 8 4.58 0.77
-1 -12 -8 2.9 0.42
-1 -12 -8 3.9 1.05
1 -12 -8 3.29 1.01
1 -12 -9 15.39 2.13
-1 -12 -9 14.15 1.97
-1 -12 9 12.13 1.53
-1 -12 9 12.25 1.92
1 -12 9 9.07 1.78
-1 -12 -9 14.13 1.04
-1 -12 9 13.53 1.33
1 -12 -9 16.44 1.37
-1 -12 -9 14.36 1.34
1 -12 -10 7.01 1.51
-1 -12 -10 8.81 1.6
-1 -12 10 8.42 1.28
-1 -12 10 6.53 1.47
1 -12 10 9.2 1.64
-1 -12 -10 8.45 0.73
-1 -12 10 9.87 1.06
1 -12 -10 9.09 1.03
-1 -12 -10 7.78 0.99
-1 -12 -11 0.26 0.73
1 -12 -11 1.47 0.93
-1 -12 11 0.71 0.62
1 -12 11 -0.8 0.87
-1 -12 11 0.28 0.84
-1 -12 -11 0.47 0.53
1 -12 -11 0.09 0.48
-1 -12 -12 1.36 0.9
1 -12 -12 3.38 1.24
1 -12 12 2.18 0.84
-1 -12 12 3.39 1.09
-1 -12 12 0.73 0.59
1 -12 -12 4.05 0.73
-1 -12 -12 3.1 0.67
-1 -12 -13 3.2 0.73
1 -12 -13 2.68 0.7
1 -12 -14 1.51 0.64
-1 -12 -14 2.63 0.71
1 -12 -15 25.5 2.06
-1 -12 -15 23.65 2.03
-1 -12 -16 3.51 0.62
1 -12 -16 3.52 0.77
-1 -12 -16 2.56 0.73
-1 -12 -17 0.49 0.41
1 -12 -17 0.09 0.51
-1 -12 -17 0.48 0.55
-1 -12 -18 2.14 0.53
1 -12 -18 2.87 0.61
-1 -12 -18 2.44 0.6
-1 -12 -19 0.07 0.41
1 -12 -19 0.08 0.44
-1 -12 -19 -0.25 0.5
-1 -12 -20 0.9 0.39
1 -12 -20 0.54 0.35
-1 12 20 1 0.43
1 12 20 0.82 0.44
-1 -12 -21 2.75 0.5
-1 12 21 2.6 0.52
1 12 21 2.05 0.48
-1 -12 -22 0.37 0.28
1 12 22 0.67 0.35
-1 12 22 0.48 0.33
-1 -12 -23 0.04 0.23
-1 12 23 -0.09 0.3
1 12 24 0.13 0.24
1 -13 0 0.24 0.27
-1 -13 0 -0.5 0.44
1 -13 0 0.21 0.51
-1 -13 0 -0.2 0.3
1 -13 -1 0.39 0.3
1 -13 1 1.31 0.36
1 -13 -1 1.25 0.73
1 -13 1 1.04 0.63
-1 -13 -1 0.67 0.51
-1 -13 1 0.84 0.45
-1 -13 1 0.93 0.35
-1 -13 -1 0.89 0.33
1 -13 1 1.6 0.44
-1 -13 2 51.67 3.66
1 -13 2 53.77 3.73
-1 -13 -2 55.56 3.61
1 -13 -2 62.78 3.67
1 -13 2 60.68 3.66
1 -13 -2 69.07 4.76
1 -13 2 62.83 4.66
-1 -13 -2 64.26 4.43
-1 -13 2 55.59 4.32
1 -13 -3 227.51 13.57
-1 -13 3 225.56 12.53
-1 -13 -3 205.13 12.39
1 -13 3 228.87 12.62
1 -13 3 195.69 13.67
-1 -13 3 196.39 13.68
1 -13 -3 198.93 12.43
1 -13 3 207.41 12.43
1 -13 -3 221.33 13.55
1 -13 3 216.09 13.5
-1 -13 -3 210.85 13.22
-1 -13 3 207.66 13.21
1 -13 -4 101.33 6.99
-1 -13 -4 97.66 5.86
-1 -13 4 84.71 5.94
1 -13 4 98.73 6.07
1 -13 4 88.66 7.07
-1 -13 -4 91.84 6.13
-1 -13 4 80.59 6.94
1 -13 -4 105.2 5.93
1 -13 4 101.24 5.91
1 -13 -4 111.31 7.04
1 -13 4 96.69 6.88
-1 -13 -4 93.84 6.61
-1 -13 4 107.92 6.8
1 -13 -5 1.13 0.85
-1 -13 -5 2.92 0.99
-1 -13 -5 1.94 0.37
-1 -13 5 1.5 0.49
-1 -13 -5 1.95 0.59
1 -13 5 2.62 1.03
-1 -13 5 1.83 0.92
1 -13 5 1.11 0.5
1 -13 -5 2.07 0.42
-1 -13 -5 1.01 0.58
1 -13 5 1.45 0.37
1 -13 -5 3.63 0.98
1 -13 5 1.73 0.76
-1 -13 5 1.03 0.7
-1 -13 6 35.85 3.35
-1 -13 -6 43.46 3.81
1 -13 -6 41.28 3.79
-1 -13 6 43.23 2.95
-1 -13 -6 45.6 2.76
1 -13 6 42.84 3.01
1 -13 6 45.47 4.02
-1 -13 6 39.66 3.89
-1 -13 -6 40.77 3
-1 -13 6 51.07 3.57
1 -13 6 41.51 2.79
1 -13 7 131.97 9.56
-1 -13 7 139.39 9.66
-1 -13 -7 132.79 8.49
1 -13 7 133.23 8.5
-1 -13 7 137.34 8.45
-1 -13 -7 139.89 8.21
1 -13 -7 150.6 9.67
-1 -13 -7 147.1 9.52
-1 -13 7 145.02 9.06
1 -13 8 9.47 1.73
-1 -13 8 12.45 1.92
-1 -13 -8 12.86 0.92
-1 -13 8 10.23 1.12
-1 -13 -8 13.53 1.91
1 -13 -8 12.83 1.97
-1 -13 8 6.73 1.24
1 -13 -9 20.17 2.51
-1 -13 -9 23.43 2.58
-1 -13 9 20.23 2.55
1 -13 9 19.1 2.44
-1 -13 -9 19.6 1.7
1 -13 -9 16.71 1.63
-1 -13 9 16.99 2.01
-1 -13 9 20.57 1.73
-1 -13 -9 23.82 1.47
-1 -13 -10 4.42 0.76
1 -13 -10 4.07 0.73
-1 -13 10 2.43 0.64
-1 -13 -10 3.72 0.46
1 -13 -11 8.41 1.03
-1 -13 -11 7.77 1.04
-1 -13 -12 17.15 1.57
1 -13 -12 16.47 1.55
-1 -13 -13 50.45 3.61
1 -13 -13 53.97 3.64
-1 -13 -14 9.16 1.08
1 -13 -14 7.06 1.03
1 -13 -15 4.67 0.77
-1 -13 -15 3.03 0.74
-1 -13 -16 5.22 0.74
1 -13 -16 7.32 0.95
-1 -13 -16 6.64 0.92
-1 -13 -17 9.03 0.88
1 -13 -17 6.77 0.93
-1 -13 -17 7.8 0.96
-1 -13 -18 5.9 0.73
1 -13 -18 5.98 0.81
-1 -13 -18 6.24 0.84
-1 -13 -19 2.69 0.49
-1 13 20 16.48 1.31
1 13 20 17.79 1.36
-1 -13 -20 16.1 1.27
1 13 21 1.98 0.45
-1 13 21 3.28 0.49
-1 -13 -21 2.53 0.43
1 13 22 1.23 0.35
-1 13 22 1.14 0.31
-1 -13 -22 1.42 0.31
1 -14 0 -0.05 0.32
1 -14 0 -0.23 0.5
-1 -14 0 -0.19 0.4
-1 -14 0 -0.17 0.36
1 -14 1 0.2 0.34
1 -14 1 0.21 0.3
1 -14 -1 -0.23 0.58
1 -14 1 -0.23 0.54
-1 -14 1 0.19 0.46
-1 -14 -1 -0.19 0.46
1 -14 -1 -0.16 0.32
-1 -14 1 0.06 0.34
-1 -14 -1 0.05 0.31
1 -14 2 23.67 1.73
1 -14 -2 24.18 1.73
1 -14 -2 21.91 2.54
1 -14 2 21.48 2.55
-1 -14 -2 20.54 2.26
-1 -14 2 24.16 2.42
1 -14 2 23.67 1.83
-1 -14 -2 23.26 1.71
-1 -14 2 28.24 1.83
1 -14 3 30.22 2.08
1 -14 -3 31.01 2.09
1 -14 -3 28.41 2.95
1 -14 3 31.12 3.08
-1 -14 -3 32.95 2.84
-1 -14 3 32.03 2.85
-1 -14 3 29.28 2.15
1 -14 3 29.42 2.21
-1 -14 -3 29 2.04
-1 -14 -4 8.84 1.59
-1 -14 -4 12.2 0.98
1 -14 4 12.59 1.17
-1 -14 4 11.67 1.09
1 -14 -4 10.45 0.98
1 -14 4 12.06 1.02
1 -14 -4 9.09 1.55
1 -14 4 14.59 1.91
-1 -14 -4 9.09 1.41
-1 -14 4 9.28 1.41
1 -14 -5 0.48 0.7
-1 -14 -5 0.24 0.62
-1 -14 -5 0.52 0.32
1 -14 5 1.4 0.92
-1 -14 5 0.28 0.74
-1 -14 5 1.05 0.51
1 -14 5 0.49 0.51
-1 -14 -5 0.5 0.28
-1 -14 5 0.18 0.26
1 -14 5 0.47 0.59
-1 -14 5 0.19 0.47
1 -14 -5 0.8 0.32
1 -14 5 0.38 0.34
1 -14 -6 51.85 4.46
1 -14 6 53.57 3.37
-1 -14 -6 54.62 3.59
1 -14 6 46.6 4.45
-1 -14 6 43.77 4.43
-1 -14 -6 52.96 3.31
1 -14 6 52.97 3.56
-1 -14 6 55.04 3.54
-1 -14 6 50.45 3.31
-1 -14 -7 21.82 1.47
-1 -14 7 17.89 1.63
-1 -14 8 6.12 0.84
1 -14 -8 4.4 0.77
-1 -14 -8 4.81 0.81
-1 -14 -8 4.78 0.56
-1 -14 9 4.85 0.83
1 -14 -9 6.29 0.87
-1 -14 -9 5.35 0.82
-1 -14 -9 6.37 0.61
1 -14 -10 0.26 0.46
-1 -14 -10 0.09 0.49
-1 -14 -11 5.53 0.83
1 -14 -11 4.48 0.8
1 -14 -12 1.5 0.54
-1 -14 -12 2.38 0.63
1 -14 -13 0.26 0.51
-1 -14 -13 0.26 0.45
1 -14 -14 2.8 0.6
-1 -14 -14 2.38 0.61
-1 -14 -15 1.79 0.55
1 -14 -15 0.81 0.5
-1 -14 -15 0.47 0.36
1 -14 -16 4.6 0.76
-1 -14 -16 4.68 0.72
-1 -14 -16 4.68 0.63
1 -14 -17 1.21 0.38
-1 -14 -17 0.57 0.38
-1 -14 -17 0.28 0.35
1 -14 -18 2.52 0.52
-1 -14 -18 2.13 0.51
-1 -14 -18 2.89 0.47
-1 -14 -19 0.78 0.32
-1 14 19 1.15 0.35
1 14 19 1.79 0.43
-1 -14 -20 1.55 0.33
-1 14 20 1.58 0.35
1 14 20 1.53 0.37
-1 -14 -21 0.3 0.21
1 14 21 0.08 0.25
-1 14 21 -0.04 0.22
-1 -15 0 -0.34 0.27
1 -15 0 0.17 0.33
-1 -15 0 0.06 0.35
1 -15 1 -0.15 0.39
-1 -15 -1 0.14 0.27
-1 -15 1 0.49 0.31
1 -15 -1 -0.11 0.3
1 -15 1 -0.06 0.32
-1 -15 1 0.67 0.4
-1 -15 -1 0.24 0.34
1 -15 2 2.07 0.53
-1 -15 -2 2.12 0.42
-1 -15 2 1.9 0.4
1 -15 -2 1.72 0.45
1 -15 2 2.94 0.5
-1 -15 -2 1.4 0.41
-1 -15 2 1.68 0.49
1 -15 3 0.63 0.46
-1 -15 -3 1.11 0.32
-1 -15 3 1.32 0.36
1 -15 -3 1.14 0.43
1 -15 3 1.04 0.39
-1 -15 -3 1.29 0.38
-1 -15 3 1.31 0.5
-1 -15 4 5.02 0.72
1 -15 4 4.45 0.71
-1 -15 -4 3.94 0.53
-1 -15 4 4.41 0.56
1 -15 -4 4.29 0.59
1 -15 4 4.64 0.62
-1 -15 -4 4.36 0.59
-1 -15 5 0.48 0.44
1 -15 5 0.25 0.42
-1 -15 -5 -0.21 0.32
1 -15 -5 0.56 0.33
-1 -15 -5 0.38 0.29
1 -15 5 0.91 0.38
-1 -15 5 0.24 0.28
-1 -15 -6 14.94 1.24
-1 -15 6 16.1 1.44
-1 -15 6 17.08 1.26
1 -15 -6 16.85 1.3
1 -15 6 17.39 1.33
-1 -15 -7 7.89 0.73
-1 -15 7 7.37 0.72
1 -15 -7 7.17 0.9
-1 -15 -7 6.49 0.87
-1 -15 7 6.03 0.87
1 -15 -8 48.41 3.36
-1 -15 -8 49.47 3.35
-1 -15 -8 49.49 3.12
-1 -15 8 47.73 3.35
-1 -15 -9 62.31 3.91
1 -15 -9 61.99 3.9
-1 -15 9 55.9 3.83
-1 -15 -9 54.6 3.59
1 -15 -10 24.34 1.88
-1 -15 -10 20.9 1.81
-1 -15 -11 16.51 1.49
1 -15 -11 17.69 1.51
-1 -15 -12 33.38 2.47
1 -15 -12 34.88 2.5
-1 -15 -13 8.2 0.93
1 -15 -13 7.34 0.91
-1 -15 -14 0.22 0.31
-1 -15 -14 -0.07 0.48
1 -15 -14 0.37 0.46
-1 -15 -15 79.55 5
1 -15 -15 83.27 5.13
-1 -15 -15 81.15 5.12
-1 -15 -16 1.29 0.38
1 -15 -16 1.35 0.44
-1 -15 -16 1.03 0.44
-1 -15 -17 6.21 0.65
1 -15 -17 6.34 0.73
-1 -15 -17 6 0.72
-1 -15 -18 0.16 0.27
1 15 19 10.11 0.85
-1 15 19 8.94 0.8
-1 -15 -19 10.32 0.81
-1 -16 0 0.25 0.31
1 -16 0 -0.29 0.35
-1 -16 0 0.41 0.42
1 -16 -1 3.15 0.51
1 -16 1 2.64 0.5
-1 -16 -1 2.19 0.44
-1 -16 1 2.9 0.47
-1 -16 1 2.21 0.55
-1 -16 -1 2.16 0.52
-1 -16 -2 6.28 0.77
-1 -16 -2 6.48 0.68
-1 -16 2 7.41 0.71
-1 -16 2 6.1 0.82
1 -16 2 4.95 0.81
1 -16 2 6.73 0.75
1 -16 -2 6.54 0.73
-1 -16 3 -0.08 0.44
1 -16 3 0.23 0.43
-1 -16 -3 0.69 0.33
-1 -16 3 0.35 0.32
1 -16 -3 0.29 0.34
1 -16 3 0.35 0.35
-1 -16 -3 0.42 0.36
-1 -16 -4 3.62 0.59
1 -16 4 5.61 0.67
1 -16 4 5.21 0.74
-1 -16 4 5.99 0.81
-1 -16 4 5.31 0.62
-1 -16 -4 5.9 0.63
1 -16 -4 5.71 0.66
-1 -16 -5 -0.22 0.36
-1 -16 5 0.4 0.44
-1 -16 -5 0.05 0.27
-1 -16 5 -0.15 0.29
1 -16 -5 0.06 0.31
1 -16 5 -0.17 0.32
-1 -16 -6 2.97 0.52
-1 -16 -6 4.5 0.72
1 -16 -6 3.42 0.68
-1 -16 6 4.7 0.74
-1 -16 6 4.51 0.56
-1 -16 -7 0.1 0.32
1 -16 -7 0.4 0.43
-1 -16 -7 0.31 0.43
-1 -16 7 -0.08 0.47
-1 -16 7 0.87 0.34
-1 -16 8 32.48 2.52
-1 -16 -8 39.25 2.4
-1 -16 -8 35.07 2.57
1 -16 -8 34.88 2.57
1 -16 -9 0.78 0.47
-1 -16 -9 0.47 0.46
-1 -16 -10 -0.3 0.44
1 -16 -10 -0.08 0.46
-1 -16 -11 0.59 0.48
1 -16 -11 1.19 0.5
1 -16 -12 1.86 0.52
-1 -16 -12 2.42 0.54
1 -16 -13 -0.2 0.39
-1 -16 -13 0.34 0.41
-1 -16 -13 -0.24 0.28
1 -16 -14 0.63 0.38
-1 -16 -14 0.62 0.39
-1 -16 -14 0.14 0.28
1 -16 -15 -0.11 0.34
-1 -16 -15 0.63 0.39
-1 -16 -15 0.13 0.24
1 -16 -16 3.98 0.55
-1 -16 -16 3.41 0.51
-1 -16 -16 3.11 0.45
1 -16 -17 -0.05 0.31
-1 -16 -17 0.23 0.27
-1 -16 -17 0.21 0.22
1 16 18 0.15 0.23
-1 -17 0 -0.14 0.4
-1 -17 0 -0.2 0.28
-1 -17 1 30.5 2.17
-1 -17 -1 32.06 2.16
-1 -17 1 27.86 2
-1 -17 -1 28.7 2.01
-1 -17 2 56.63 3.7
-1 -17 -2 61.67 3.67
-1 -17 -2 55.31 3.54
-1 -17 2 52.34 3.52
-1 -17 3 32.07 2.37
-1 -17 -3 31.25 2.28
-1 -17 3 36.81 2.26
-1 -17 -3 32.14 2.21
-1 -17 -4 1.69 0.44
-1 -17 4 2.11 0.56
-1 -17 -4 1.53 0.37
-1 -17 4 1.9 0.4
-1 -17 -5 8.33 0.81
-1 -17 5 8.6 0.95
-1 -17 -5 7.47 0.75
-1 -17 5 7.76 0.76
1 -17 -5 7.26 0.91
-1 -17 -5 7.42 0.89
-1 -17 -6 68.49 4.26
-1 -17 6 61.19 4.36
-1 -17 6 72.71 4.24
1 -17 -6 66.04 4.39
-1 -17 -6 70.04 4.41
-1 -17 -7 3.37 0.51
1 -17 -7 4.76 0.71
-1 -17 -7 4.07 0.7
1 -17 -8 47.05 3.23
-1 -17 -8 49.32 3.25
1 -17 -9 53.72 3.54
-1 -17 -9 53.32 3.53
-1 -17 -10 3.22 0.58
1 -17 -10 3.45 0.62
1 -17 -11 1.16 0.44
-1 -17 -11 1.98 0.49
1 -17 -12 11.4 1.07
-1 -17 -12 13.17 1.1
1 -17 -13 3.76 0.55
-1 -17 -13 2.64 0.49
1 -17 -14 2.97 0.5
-1 -17 -14 3.66 0.51
1 -17 -15 7.44 0.74
-1 -17 -15 8.98 0.78
-1 -18 0 -0.26 0.37
-1 -18 0 -0.23 0.31
-1 -18 -1 0.75 0.4
-1 -18 1 0.66 0.42
-1 -18 -1 0.41 0.28
-1 -18 1 0.18 0.28
-1 -18 -2 2.99 0.54
-1 -18 2 3.82 0.62
-1 -18 -2 2.6 0.41
-1 -18 2 3.27 0.44
-1 -18 3 6.69 0.84
-1 -18 -3 8.38 0.84
-1 -18 3 7.96 0.74
-1 -18 -3 7.8 0.73
-1 -18 4 7.08 0.67
-1 -18 -4 6.82 0.66
-1 -18 -4 5.98 0.7
-1 -18 4 5.35 0.76
1 -18 -4 6.24 0.78
-1 -18 -4 6.08 0.77
-1 -18 -5 0.83 0.33
1 -18 -5 0.26 0.39
-1 -18 -5 0.52 0.41
-1 -18 5 0.45 0.39
-1 -18 -5 0.64 0.3
-1 -18 5 0.48 0.29
-1 -18 -6 0.2 0.29
1 -18 -6 0.52 0.39
-1 -18 -6 0.06 0.39
-1 -18 -7 6.61 0.83
1 -18 -7 10.4 0.94
-1 -18 -8 7.13 0.78
1 -18 -8 5.77 0.75
-1 -18 -9 7.01 0.77
1 -18 -9 5.65 0.72
1 -18 -10 0.28 0.33
-1 -18 -10 0.17 0.36
1 -18 -11 0.26 0.33
-1 -18 -11 0.36 0.34
1 -18 -12 1.82 0.39
-1 -18 -12 1.67 0.38
1 -18 -13 4.36 0.52
-1 -18 -13 3.84 0.5
-1 -19 0 -0.2 0.24
-1 -19 0 -0.05 0.33
-1 -19 -1 2.13 0.37
-1 -19 1 1.21 0.33
-1 -19 1 1.99 0.46
-1 -19 -1 2.14 0.45
1 -19 -2 1.3 0.42
-1 -19 -2 1.21 0.39
-1 -19 2 0.83 0.38
-1 -19 -2 2.39 0.46
-1 -19 2 1.94 0.34
-1 -19 -2 1.3 0.33
-1 -19 -3 18.23 1.25
-1 -19 3 19.99 1.27
1 -19 -3 15.63 1.31
-1 -19 -3 15.7 1.32
-1 -19 -3 15.4 1.28
-1 -19 4 6.31 0.6
-1 -19 -4 6.04 0.58
-1 -19 -4 5.92 0.66
-1 -19 -4 5.52 0.69
1 -19 -4 5.75 0.69
-1 -19 -5 0.74 0.38
1 -19 -5 0.16 0.29
-1 -19 5 0.18 0.24
1 -19 -6 14.1 1.12
-1 -19 -6 12.52 1.1
1 -19 -7 23.21 1.64
-1 -19 -7 22.17 1.63
1 -19 -8 16.76 1.22
-1 -19 -8 14.35 1.19
1 -19 -9 0.7 0.32
-1 -19 -9 0.66 0.31
1 -20 0 -0.35 0.27
-1 -20 0 -0.29 0.28
1 -20 -1 0.8 0.31
-1 -20 -1 1.07 0.31
1 -20 1 1.01 0.3
-1 -20 1 1.29 0.31
1 -20 -2 -0.16 0.29
-1 -20 -2 0.12 0.26
1 -20 2 0.38 0.26
-1 -20 2 0.04 0.26
-1 -20 -3 10.32 0.85
2 0 0 9999 573.93
2 0 -1 0.63 0.58
2 0 1 -0.16 0.56
2 0 1 0.36 0.53
2 0 2 1328.71 77.22
2 0 -2 1380 77.35
2 0 2 1305.5 77.27
2 0 -3 0.2 0.55
2 0 3 -0.31 0.57
2 0 -4 81.37 5.18
2 0 -4 87.84 5.24
2 0 -5 -0.06 0.32
2 0 -5 0.47 0.35
2 0 -6 318.91 19.17
2 0 -6 334.46 19.06
2 0 -6 324.09 19.21
2 0 -7 0.27 0.33
2 0 -7 -0.05 0.28
2 0 7 -0.07 0.33
2 0 -7 0.3 0.32
2 0 -8 1.38 0.44
2 0 -8 1.95 0.54
2 0 -8 2.49 0.48
2 0 -9 0.08 0.35
2 0 -9 -0.19 0.36
2 0 -9 -0.07 0.3
2 0 -10 279.92 17.03
2 0 -10 286.16 17.18
2 0 -10 293.73 17.02
2 0 -11 0.09 0.35
2 0 -11 0.12 0.41
-2 0 -11 0.4 0.37
2 0 -11 0.09 0.37
2 0 -12 127.58 8.05
2 0 -12 118.98 8.02
-2 0 -12 140.84 8.19
2 0 -13 0.45 0.42
2 0 -13 -0.59 0.51
2 0 -14 106.04 5.66
2 0 -14 73.85 4.96
2 0 -15 -0.13 0.45
2 0 -15 0.05 0.29
2 0 -16 1.28 0.63
2 0 -16 1.49 0.42
2 0 -17 -0.32 0.35
2 0 -18 13.79 1.24
2 0 -19 0.37 0.25
2 0 19 0.31 0.38
2 0 -19 -0.22 0.42
2 0 -20 0.35 0.27
2 0 20 0.74 0.44
2 0 -20 0.23 0.45
2 0 -21 -0.14 0.29
2 0 21 -0.09 0.44
2 0 -21 -0.24 0.46
2 0 -22 3.24 0.47
-2 0 22 3.07 0.64
2 0 22 3.38 0.69
2 0 -22 2.92 0.64
-2 0 -22 3.15 0.62
2 0 -23 0.42 0.26
-2 0 23 -0.45 0.53
2 0 23 0.27 0.48
-2 0 -23 0.14 0.42
2 0 -23 0.34 0.48
2 0 -24 4.57 0.54
-2 0 24 3.95 0.74
2 0 24 4.88 0.76
-2 0 -24 3.99 0.67
2 0 -24 3.08 0.69
2 0 -25 0.38 0.24
2 0 -25 -0.08 0.45
-2 0 -25 -0.07 0.42
2 0 25 -0.25 0.47
-2 0 -26 16.73 1.49
2 0 -26 18.56 1.59
2 0 -26 21.38 1.39
2 0 -27 -0.18 0.24
2 0 -27 0.14 0.42
-2 0 -27 -0.23 0.35
2 0 -28 0.98 0.43
-2 0 -28 1.17 0.4
2 0 -29 -0.28 0.36
-2 0 -29 -0.09 0.26
2 -1 0 111.16 6.63
2 1 0 105.31 6.61
2 1 0 103 6.77
2 -1 0 115.11 6.85
2 -1 -1 919.89 52.33
2 1 1 835.53 52.19
2 -1 1 864.37 52.23
2 1 -1 901.89 52.3
2 -1 1 909.58 52.32
2 1 1 925.03 52.32
2 -1 1 891.83 52.08
2 -1 -1 905.39 52.09
2 -1 -1 903.61 51.87
2 1 1 931.01 52.08
2 1 -1 918.14 52.08
2 1 -2 319.98 18.6
2 -1 -2 327.26 18.64
2 -1 2 302.9 18.5
2 1 2 312.21 18.5
2 -1 2 338.4 18.64
2 1 2 314.97 18.56
2 -1 2 312.26 18.33
2 -1 -2 307.92 18.32
2 -1 -2 309.83 18.17
2 1 -2 311.12 18.31
2 1 2 302.45 18.3
2 -1 -3 113.95 6.81
2 -1 -3 120.3 7.25
2 1 -3 114.61 7.2
2 1 -3 112.01 6.86
2 -1 -3 111.37 6.9
2 -1 3 112.64 6.9
2 1 3 113.27 6.9
2 1 -3 106.6 6.87
2 1 3 112.46 7.18
2 -1 3 127.55 7.29
2 1 4 20.12 1.48
2 1 -4 19.15 1.46
2 -1 -4 17.55 1.41
2 1 -4 18.9 1.43
2 1 -5 5.49 0.58
2 -1 -5 5.73 0.72
2 1 -5 3.8 0.59
2 1 -5 4.62 0.63
2 -1 -5 6.27 0.7
2 1 -6 0.87 0.37
2 -1 -6 0.59 0.36
2 1 -6 0.49 0.3
2 -1 -6 0.61 0.35
2 1 6 0.6 0.33
2 1 -7 73.12 4.51
2 -1 -7 69.03 4.49
2 1 -7 71.72 4.44
2 -1 -7 70.7 4.56
2 1 7 67.22 4.49
2 -1 -8 57.82 3.96
2 1 -8 63.9 4.02
2 1 -8 62.73 3.96
2 -1 -8 58.58 4.05
2 1 8 61.6 4.06
2 -1 -9 12.46 1.18
2 1 -9 13.48 1.23
2 1 -9 11.43 1.15
2 -1 -9 12.85 1.29
2 1 9 12.02 1.25
2 1 -10 9.06 1.03
2 -1 -10 10.66 1.08
2 1 -10 10.53 1.07
2 -1 -10 10.76 1.2
2 1 10 9.1 1.12
2 1 -11 73.03 4.72
2 -1 -11 70.74 4.67
2 1 -11 71.57 4.7
2 -1 -11 74.82 4.87
2 1 11 69.76 4.85
-2 1 11 64.96 4.75
2 1 -12 75.3 5.01
2 -1 -12 71.69 4.91
2 1 -12 78.05 5.01
2 -1 -12 73.14 5.12
2 1 12 74.84 5.16
2 1 -13 9.03 1.13
2 -1 -13 7.31 1.15
2 -1 -13 9.33 1.1
2 1 -13 9.44 1.14
2 1 -14 0.65 0.48
2 -1 -14 1.31 0.48
2 -1 -14 1.41 0.57
2 -1 -14 1.63 0.37
2 1 -14 1.68 0.37
2 1 -14 0.13 0.44
2 1 -15 10.52 1.33
2 -1 -15 11.75 1.02
2 1 -15 12.45 1.03
2 1 -15 12.11 1.45
2 -1 -15 10.26 1.45
2 1 -16 4.74 0.9
2 1 -16 5.12 0.99
2 -1 -16 3.87 0.57
2 1 -16 4.21 0.61
2 1 -17 111.65 6.88
2 1 -17 97.99 6.19
2 -1 -17 99.01 6.19
2 -1 -18 138.92 8.26
2 1 -18 151.62 9.18
2 -1 -18 142.91 8.48
2 1 -18 132.43 8.45
2 -1 -19 29.42 1.98
2 1 19 32.54 2.22
2 -1 -19 28.83 2.16
2 1 -19 28.44 2.18
2 -1 -20 0.13 0.27
2 -1 -20 -0.15 0.43
2 1 -20 0.8 0.5
2 1 20 -0.24 0.44
2 -1 20 0.43 0.44
2 -1 -21 1.54 0.36
2 1 -21 1.01 0.34
2 -1 -21 1.02 0.49
2 1 -21 1.25 0.54
-2 -1 21 1.53 0.54
2 -1 21 1.16 0.49
2 1 21 1.17 0.52
2 -1 -22 -0.05 0.27
2 1 -22 -0.09 0.27
2 1 22 0.95 0.48
-2 -1 22 -0.09 0.45
2 -1 22 0.45 0.5
-2 1 -22 0.07 0.38
-2 -1 -22 -0.14 0.41
2 -1 -22 -0.08 0.45
2 1 -22 0.43 0.51
2 1 -23 15.56 1.15
2 -1 -23 15.47 1.16
-2 -1 23 12.49 1.34
2 -1 23 13.55 1.38
-2 1 23 16.35 1.44
2 1 23 13.89 1.39
2 -1 -23 14.17 1.33
-2 1 -23 14.21 1.28
2 1 -23 15.03 1.4
-2 -1 -23 16.74 1.33
2 1 -24 1.24 0.33
2 -1 -24 1.32 0.36
2 1 24 0.78 0.47
-2 1 -24 1.48 0.49
2 1 -24 1.62 0.58
2 -1 -24 2.31 0.58
-2 -1 -24 1.96 0.52
2 1 -25 9.47 0.83
2 -1 -25 11.16 0.87
2 1 25 9 1.06
-2 1 -25 9.81 0.97
2 1 -25 8.92 1.02
2 -1 -25 9.85 1.04
-2 -1 -25 10.31 0.98
2 1 -26 3.44 0.44
2 -1 -26 4.34 0.48
2 1 26 3.05 0.62
2 1 -26 3.32 0.65
2 -1 -26 3.76 0.67
-2 -1 -26 3.21 0.55
-2 1 -26 3.4 0.57
2 1 -27 0.11 0.23
2 1 -27 -0.07 0.39
2 -1 -27 -0.07 0.42
-2 -1 -27 -0.11 0.32
-2 1 -27 0.06 0.31
2 -1 -28 0.51 0.39
2 1 -28 0.51 0.42
-2 -1 -28 0.78 0.33
-2 1 -28 0.5 0.35
2 1 -29 4.53 0.61
-2 -1 -29 3.89 0.5
-2 1 -29 4.7 0.54
2 -1 -29 4.05 0.6
2 -2 0 1133.37 65.28
2 2 0 1201.6 65.3
2 2 0 1086.98 65.36
2 -2 0 1088.76 65.4
2 2 1 13.75 1.35
2 -2 -1 16.32 1.48
2 -2 1 14.54 1.39
2 2 -1 14.69 1.4
2 -2 1 13.58 1.39
2 2 1 14.15 1.4
2 -2 1 17.41 1.32
2 -2 -1 16.08 1.29
2 -2 -1 15.43 1.07
2 2 -1 13 1.23
2 2 1 12.43 1.22
2 -2 -2 563.37 32.33
2 2 -2 567.27 32.68
2 -2 -2 580.63 32.75
2 -2 2 570.5 32.66
2 2 2 577.18 32.61
2 2 2 529.44 32.63
2 -2 2 576.18 32.75
2 2 -2 548.82 32.41
2 -2 2 576.07 32.54
2 -2 -2 535.73 32.48
2 2 -2 548.81 32.49
2 2 2 555 32.5
2 -2 -3 35.63 2.35
2 -2 -3 36.64 2.73
2 2 -3 39.68 2.71
2 2 -3 31.05 2.34
2 -2 -3 31.14 2.41
2 -2 3 36.08 2.49
2 2 3 36.99 2.67
2 -2 3 40.83 2.77
2 2 3 36.64 2.47
2 2 -3 37.41 2.47
2 -2 -4 54.22 3.57
2 -2 4 55.04 3.61
2 -2 -4 56.7 3.54
2 2 -4 55.81 3.59
2 2 4 56.06 3.59
2 2 -4 52.13 3.51
2 -2 -5 51.69 3.39
2 -2 5 51.08 3.41
2 -2 -5 54.62 3.41
2 2 -5 52.45 3.4
2 2 5 54.35 3.41
2 2 -5 46.61 3.33
2 -2 -6 30.21 2.05
2 -2 6 27.87 2.04
2 -2 -6 28.3 2.09
2 2 6 26.99 2.01
2 2 -6 28.35 2.04
2 2 -6 26.9 2.03
2 -2 -7 34.26 2.55
2 2 -7 37.64 2.58
2 -2 -7 34.14 2.6
2 2 7 40.65 2.64
2 2 -8 4.96 0.72
2 -2 -8 5.24 0.7
2 2 8 4.21 0.7
2 -2 -8 4.28 0.74
2 2 -9 19.93 1.69
2 -2 -9 18.22 1.6
2 2 -9 18.99 1.63
2 2 9 22.2 1.78
2 -2 -9 20.07 1.75
2 -2 -10 65.05 4.63
2 2 -10 71.43 4.75
2 2 -10 73.98 4.73
2 2 10 80.87 4.91
2 -2 -10 68.61 4.8
2 -2 -11 53.37 3.95
2 2 -11 63.28 4.12
2 2 -11 59.3 4.07
2 2 11 59.02 4.19
2 -2 -11 61.81 4.2
2 -2 -12 170.8 10.66
2 2 -12 188.7 10.85
2 2 -12 176.57 10.79
2 2 12 167.25 10.9
2 -2 -12 167.87 10.88
2 2 -13 49.28 3.42
2 2 -13 43.65 3.35
2 2 13 42.76 3.49
2 -2 -13 43.56 3.45
2 2 14 74.98 5.52
2 2 -14 77.61 5.31
2 2 -14 72.66 4.73
2 -2 -14 77.24 4.75
2 2 -14 85.72 5.41
2 -2 -14 87.35 5.57
2 2 -15 6.21 0.97
2 -2 -15 3.79 0.93
2 -2 -15 4.45 0.57
2 2 -15 4.44 0.58
2 2 -15 5.38 0.96
2 2 -16 26.15 2.37
2 2 -16 23.27 1.8
2 -2 -16 25.67 1.83
2 -2 -16 30.47 2.65
2 2 -16 26.9 2.45
2 2 -17 98.19 6.88
2 2 -17 97.84 6.24
2 -2 -17 103 6.26
2 -2 -17 104.87 7.16
2 2 -17 112.19 7.12
2 2 -18 47.34 3.68
2 -2 -18 43.17 3
2 2 -18 46.33 3.05
2 -2 -19 181.35 10.13
2 2 -19 177.9 11.09
2 2 19 168.69 10.31
2 -2 -19 157.53 10.27
2 2 -19 170.38 10.34
2 2 -20 1.73 0.76
2 2 20 0.76 0.43
2 -2 20 1.49 0.52
2 2 -20 1.18 0.51
2 -2 -20 1.16 0.48
2 -2 -20 0.78 0.29
-2 -2 21 2.8 0.64
2 -2 21 3.89 0.72
2 2 21 3.29 0.67
2 -2 -21 2.99 0.59
2 2 -21 4.39 0.73
2 -2 -21 3.51 0.48
2 -2 22 3.19 0.71
2 2 22 3.58 0.7
2 -2 -22 4.13 0.52
-2 -2 -22 4.55 0.57
-2 -2 -22 4.73 0.65
-2 2 -22 4.54 0.64
2 -2 -22 3.04 0.63
2 2 -22 3.42 0.72
2 2 -23 4.8 0.56
2 2 23 3.91 0.71
-2 -2 -23 5.26 0.68
2 -2 -23 3.33 0.66
2 2 -23 5.68 0.82
-2 2 -23 4.74 0.66
2 -2 -23 4.07 0.53
-2 -2 -23 4.44 0.56
2 2 24 1.44 0.54
-2 2 -24 2.34 0.49
2 2 -24 1.34 0.5
2 -2 -24 1.57 0.53
-2 -2 -24 1.88 0.47
2 -2 -24 1.16 0.34
2 2 -24 1.67 0.37
2 2 25 0.98 0.47
2 -2 -25 2.23 0.51
2 2 -25 2.47 0.6
-2 -2 -25 1.11 0.41
-2 2 -25 1.4 0.44
2 2 -25 1.73 0.35
2 -2 -25 1.78 0.36
2 2 26 2.37 0.58
2 -2 -26 2.16 0.53
2 2 -26 3.46 0.67
-2 -2 -26 1.83 0.45
-2 2 -26 2.99 0.5
2 2 -26 3.06 0.4
2 2 27 4.87 0.74
-2 -2 -27 6.23 0.71
-2 2 -27 6.79 0.73
2 2 -27 7.75 0.62
2 -2 -27 5.71 0.75
2 2 -27 5.94 0.78
2 -2 27 7.43 0.75
2 2 -28 1.91 0.47
2 -2 -28 2.2 0.46
-2 -2 -28 0.96 0.34
-2 2 -28 1.15 0.37
2 -2 28 2.07 0.4
2 2 -29 3.54 0.51
2 -2 -29 3.63 0.53
-2 -2 -29 3.85 0.46
-2 2 -29 3.45 0.47
2 -3 0 974.44 55.83
2 3 0 985.92 55.9
2 -3 0 934.86 55.91
2 3 -1 88.78 4.99
2 -3 1 79.01 5.07
2 -3 -1 76.17 5.04
2 -3 1 85.27 5.22
2 3 1 88.33 5.23
2 3 1 78.13 5.09
2 -3 1 76.91 5.12
2 -3 -1 78.4 5.16
2 3 -1 73.24 5.09
2 3 2 58.95 3.81
2 -3 2 60.1 3.88
2 3 -2 55.99 3.86
2 -3 -2 57.53 3.92
2 -3 2 62.12 3.96
2 3 2 58.98 3.88
2 3 -2 58.54 3.68
2 -3 2 57.04 3.8
2 -3 -2 57.77 3.78
2 -3 -2 56.17 3.63
2 3 -3 1.3 0.54
2 -3 -3 1.54 0.6
2 -3 3 0.96 0.54
2 3 3 0.84 0.48
2 3 -3 0.69 0.32
2 -3 -3 1.32 0.42
2 -3 3 0.65 0.37
2 -3 -3 1.08 0.36
2 -3 -4 0.54 0.38
2 -3 -4 0.81 0.54
2 3 -4 1.2 0.52
2 3 -4 0.87 0.36
2 -3 -4 1.09 0.45
2 -3 4 0.76 0.43
2 3 4 0.78 0.52
2 -3 4 0.21 0.5
2 3 4 1.17 0.43
2 3 -4 0.66 0.41
2 -3 5 2.51 0.55
2 -3 -5 1.83 0.47
2 -3 -5 1.94 0.51
2 3 -5 2.13 0.53
2 3 5 1.76 0.47
2 3 -5 1.61 0.45
2 -3 -6 268.68 16.59
2 -3 6 298.23 16.69
2 3 6 272.88 16.6
2 3 -6 282.55 16.62
2 3 -6 285.98 16.62
2 -3 -6 280.9 16.67
2 -3 -7 1.77 0.53
2 -3 -8 2.56 0.62
2 -3 -9 118.89 7.44
2 3 9 114.36 7.4
2 -3 -10 6.02 0.91
2 3 10 4.18 0.81
2 -3 -11 5.78 0.94
2 3 11 3.32 0.78
2 3 -11 3.84 0.76
2 -3 -12 45.2 3.56
2 3 -12 47.37 3.53
2 3 12 49.76 3.67
2 3 13 11.29 1.46
2 -3 -13 10.22 0.84
2 3 -13 10.32 1.32
2 -3 -13 10.32 1.35
2 -3 -14 6.78 1.1
2 3 14 7.96 1.22
2 -3 -14 5.94 0.6
2 3 -14 7.87 1.1
2 -3 -14 5.46 0.61
2 3 -14 4.59 0.58
2 3 -14 6.95 1.09
2 3 15 2.19 0.79
2 -3 -15 2.57 0.42
2 -3 -15 2.34 0.44
2 3 -15 2.47 0.44
2 3 -15 2.72 0.74
2 -3 -15 2.66 0.82
2 3 -15 1.94 0.72
2 3 16 33.69 3.04
2 3 -16 35.83 2.86
2 -3 -16 29.7 2.12
2 3 -16 28.36 2.1
2 -3 -16 35.08 2.94
2 3 -16 32.91 2.82
2 -3 -17 35.3 2.43
2 3 -17 34.6 2.43
2 -3 -17 38.76 3.28
2 3 -17 38.14 3.15
2 -3 -18 67.57 4.73
2 -3 -18 56.15 3.5
2 3 -18 57.78 4.4
2 3 18 58.88 3.69
2 -3 -18 52.45 3.62
2 3 -18 55.16 3.65
2 3 -19 3.53 0.97
2 -3 -19 4.49 0.54
2 -3 -19 4.98 0.69
2 3 -19 5.79 0.75
2 3 19 5.62 0.74
2 3 -20 3.64 0.92
2 -3 -20 3.69 0.49
2 3 20 1.87 0.52
2 -3 -20 2.97 0.59
2 3 -20 2.49 0.6
2 3 21 1.33 0.52
2 -3 -21 1.63 0.38
-2 -3 -21 2.53 0.45
-2 3 -21 2.15 0.46
2 -3 -21 1.63 0.48
2 3 -21 2.31 0.6
-2 -3 -21 1.68 0.48
2 3 22 4.15 0.69
-2 3 -22 3.44 0.57
-2 -3 -22 4.23 0.61
2 -3 -22 4.61 0.68
2 3 -22 5 0.72
2 -3 -22 3.54 0.52
-2 -3 -22 3.55 0.54
-2 3 -23 6.29 0.76
-2 -3 -23 7.12 0.81
2 3 23 8.04 0.94
2 -3 -23 7.54 0.73
-2 -3 -23 7.44 0.74
2 -3 -23 6.54 0.83
2 3 -23 7.41 0.92
2 3 -24 21.77 1.62
2 -3 -24 20.91 1.75
2 3 -24 24.38 1.87
-2 3 -24 22.09 1.71
-2 -3 -24 23.67 1.74
2 -3 -24 28.79 1.72
2 3 24 23.5 1.87
2 3 -25 1.87 0.35
2 3 -25 2.04 0.58
2 -3 -25 1.56 0.5
-2 -3 -25 1.15 0.42
-2 3 -25 0.78 0.39
2 3 25 1.93 0.55
2 3 -26 1.19 0.29
2 -3 -26 1.17 0.41
2 3 -26 0.7 0.46
-2 -3 -26 0.74 0.33
-2 3 -26 1.11 0.36
2 3 26 0.46 0.43
2 3 -27 -0.5 0.35
2 -3 -27 0.42 0.38
-2 -3 -27 0.05 0.27
-2 3 -27 -0.15 0.29
2 -3 27 0.05 0.3
2 3 27 0.21 0.38
2 -3 28 1.34 0.36
2 -3 -28 1.29 0.39
2 3 -28 1.26 0.37
-2 -3 -28 1.35 0.32
-2 3 -28 0.48 0.28
-2 3 -29 0.94 0.28
2 -4 0 201.96 12.1
2 -4 1 178.53 10.46
2 -4 -1 167.87 10.46
2 -4 -2 153.32 10.02
2 -4 -2 182.35 9.91
2 -4 2 161.34 10.07
2 4 -2 162 9.85
2 -4 -3 11.4 1.27
2 4 -3 13 1.13
2 -4 -3 15 1.19
2 -4 3 15.84 1.4
2 -4 -4 435.31 29.5
2 4 -4 507.06 29.37
2 -4 -4 518 29.42
2 -4 4 548.09 29.38
2 -4 4 497.15 29.59
2 4 -5 474.74 25.91
2 -4 -5 411.51 25.9
2 -4 5 466.27 26.02
2 -4 -5 416.75 26.04
2 -4 -5 443.11 25.93
2 -4 6 25.83 2.06
2 -4 -6 26.04 2.02
2 -4 -6 26.83 2.07
2 -4 -7 132.38 8.26
2 -4 -8 52 3.68
2 -4 -9 116.5 7.48
2 -4 -10 74.34 5.11
2 -4 -11 15.29 1.69
2 4 11 16.06 1.67
2 -4 -12 93.65 6.14
2 4 12 84.71 6.08
2 4 13 37.66 3.12
2 -4 -13 38.31 3.11
2 4 -13 40.16 3.06
2 -4 -13 35.34 2.38
2 4 14 105.19 7.36
2 -4 -14 106.56 6.51
2 -4 -14 112.03 7.37
2 4 -14 112.41 7.28
2 4 15 27.11 2.79
2 -4 -15 30.75 2.06
2 4 -15 33.48 2.84
2 -4 -15 29.22 2.74
2 4 -15 27.84 2.67
2 4 16 12.96 1.89
2 -4 -16 16.32 1.24
2 4 -16 14.3 1.78
2 -4 -16 14.67 1.81
2 4 -16 15.58 1.85
2 4 17 16.12 2.1
2 4 -17 20.14 2.08
2 -4 -17 19.59 2.1
2 -4 -17 14.43 1.27
2 4 17 16.5 1.34
2 4 18 13.63 1.18
2 4 -18 12.56 1.71
2 -4 -18 11.91 1.11
2 4 -18 13.84 1.14
2 -4 -18 11.06 1.69
2 -4 -18 13.9 1.04
2 4 19 164.88 9.47
2 4 -19 167.57 10.43
2 -4 -19 146.86 9.38
2 4 -19 145.57 9.39
2 -4 -19 163.23 10.51
2 -4 -19 162.93 9.28
2 -4 -20 8.76 0.78
-2 -4 -20 8.95 0.81
2 4 -20 7.79 1.37
2 4 20 7.53 0.91
2 4 -20 7.58 0.88
2 -4 -20 7.14 0.85
2 -4 -21 1.39 0.35
-2 -4 -21 1.63 0.41
2 4 21 0.62 0.42
-2 -4 -21 0.71 0.34
-2 4 -21 1.38 0.41
2 -4 -21 1.28 0.45
2 4 -21 1.04 0.48
-2 -4 -22 1.24 0.41
-2 4 -22 1.39 0.41
2 -4 -22 1.36 0.46
2 4 -22 1.3 0.49
2 -4 -22 1.42 0.36
2 4 22 1.28 0.53
2 4 23 4.55 0.74
-2 4 -23 3.88 0.55
2 -4 -23 4.22 0.62
2 4 -23 4.5 0.7
-2 -4 -23 3.37 0.57
2 4 24 0.57 0.43
2 -4 -24 0.99 0.44
2 4 -24 0.52 0.46
-2 -4 -24 0.84 0.37
-2 4 -24 1.38 0.39
2 4 -25 23.18 1.65
2 -4 -25 18.32 1.53
-2 -4 -25 18.99 1.48
-2 4 -25 19.45 1.47
2 4 25 19.73 1.65
2 4 -25 21.14 1.43
2 4 26 0.37 0.38
2 -4 -26 0.24 0.37
2 4 -26 0.19 0.38
-2 -4 -26 0.48 0.3
-2 4 -26 -0.05 0.28
2 -4 26 -0.05 0.31
2 4 -26 0.04 0.23
2 4 27 13.26 1.22
-2 4 -27 11.84 1.04
2 -4 28 0.69 0.3
2 -5 0 386.67 22.75
2 -5 1 107.23 6.71
2 -5 -2 231.6 13.71
2 -5 2 229.76 13.78
2 -5 -3 10.84 1.05
2 -5 3 8.56 0.98
2 -5 -4 33.34 2.34
2 5 -4 30.19 2.21
-2 -5 4 29.66 2.25
2 -5 4 30.29 2.26
2 -5 -5 16.79 1.47
2 -5 5 15.57 1.39
-2 -5 5 15.72 1.4
2 -5 -6 42.1 3.06
2 -5 -7 147.88 9.24
2 -5 -8 11.14 1.3
2 -5 -9 2.9 0.71
2 -5 -10 4.57 0.91
2 -5 -11 118.65 7.82
2 5 12 83.2 5.9
2 -5 -12 85.73 5.93
2 5 13 46.5 3.85
2 -5 -13 51.39 3.9
2 5 -14 4.14 0.92
2 -5 -14 5.9 0.64
2 5 14 3.18 0.91
2 -5 -14 4.85 1.07
2 5 -15 13.61 1.79
2 -5 -15 17.32 1.99
2 -5 -15 17.98 1.32
2 5 15 13.65 1.91
2 5 16 29.73 3.04
2 -5 -16 35.93 2.23
-2 -5 -16 29.83 2.15
2 5 -16 28.79 2.84
2 5 -16 31.65 2.98
2 -5 -16 27.73 2.87
2 5 17 51.03 4.56
2 -5 -17 51.18 4.41
2 -5 -17 56.65 3.6
-2 -5 -17 56.21 3.6
2 5 17 57.51 3.62
2 5 -17 51.65 4.37
2 5 18 14.47 1.24
2 -5 -18 14.24 1.9
2 5 -18 12.75 1.79
2 -5 -18 13.65 1.07
2 -5 -19 20.66 2.41
2 5 -19 15.43 2.11
2 5 19 21.65 1.63
2 5 20 11.73 1.14
2 5 21 0.23 0.42
2 5 22 10.01 1.07
2 5 23 12.8 1.23
2 5 24 5.8 0.83
2 -5 25 1.28 0.4
2 5 25 2 0.53
2 5 -25 1.19 0.32
2 -5 26 2.9 0.48
2 5 -26 2.7 0.39
2 -5 27 0.45 0.29
2 -5 -28 0.89 0.26
2 -5 28 1.42 0.3
2 -6 0 561.33 31.81
-2 -6 0 525.22 31.72
2 -6 1 219.41 12.74
-2 -6 1 201.43 12.63
2 -6 2 38.41 2.76
-2 -6 2 35.92 2.69
2 -6 -3 40.12 2.87
-2 -6 3 40.06 2.86
2 -6 3 38.4 2.88
2 -6 -4 101.01 6.11
2 -6 4 95.75 6.08
-2 -6 4 86.62 5.99
2 -6 -5 120.22 7.09
2 -6 5 107.04 6.98
-2 -6 5 104.77 6.97
2 -6 -6 62.09 4.28
2 -6 6 61.01 4.19
-2 -6 6 61.08 4.22
2 -6 -7 1.64 0.62
2 -6 7 1.4 0.53
-2 -6 7 0.69 0.46
2 -6 -8 93.43 6.28
2 -6 -9 5.61 0.99
2 -6 -10 100.32 6.8
2 -6 -11 31.14 2.76
2 -6 -12 12.39 1.63
2 6 13 66.21 5.24
2 -6 -13 76.18 5.36
2 6 14 85.85 6.56
2 -6 -14 98.53 6.65
2 -6 -15 5.54 0.68
2 6 -15 4.54 1.09
2 -6 -15 5.35 1.12
2 6 15 4.65 1.23
2 -6 -16 18.51 1.4
2 -6 -16 15 2.02
2 6 -16 14.91 1.98
2 6 16 15.69 2.17
2 -6 -17 57.26 4.73
-2 -6 -17 57.96 3.79
2 -6 -17 68.54 3.85
2 6 18 55.21 3.43
2 -6 -18 53.37 3.39
-2 -6 -18 51.48 3.4
2 -6 -18 44.57 4.24
2 6 19 62.44 4.32
-2 -6 -19 72.63 4.39
2 6 20 3.16 0.62
-2 -6 -20 2.62 0.58
2 6 21 0.24 0.43
-2 -6 -21 0.69 0.46
2 6 22 3.92 0.7
2 6 23 15.73 1.4
2 6 24 0.39 0.42
2 -6 24 0.27 0.34
2 6 25 4.17 0.68
2 -6 25 4.33 0.57
2 6 26 7.94 0.92
2 6 -26 7.97 0.72
2 -6 26 10.49 0.82
2 -6 27 9.85 0.83
2 -6 -27 10.93 0.83
2 -6 28 3.41 0.4
2 -7 0 11.41 1.26
-2 -7 0 9.3 1.13
-2 -7 1 222.82 14.03
2 -7 1 243.84 14.17
-2 -7 2 179.82 11.24
2 -7 2 187.32 11.32
2 -7 3 0.47 0.47
-2 -7 3 0.67 0.46
2 -7 -3 0.22 0.42
-2 -7 4 3.04 0.74
2 -7 4 2.55 0.69
2 -7 -4 3.16 0.72
2 -7 5 357.11 22.48
-2 -7 5 355.65 22.45
2 -7 6 95.94 6.76
-2 -7 6 107.29 6.83
2 -7 -6 108.48 6.88
-2 -7 7 3.03 0.69
2 -7 7 4.16 0.79
-2 -7 -7 2.6 0.77
2 -7 -7 3.92 0.86
-2 -7 8 110.71 7.22
2 -7 8 107.05 7.14
2 -7 -8 110.19 7.31
-2 -7 9 12.24 1.48
2 -7 9 12.21 1.42
-2 -7 -9 12.23 1.14
-2 -7 -9 10.3 0.82
2 -7 -10 1.62 0.71
2 -7 10 1.43 0.56
-2 -7 10 0.64 0.64
2 -7 -11 53.28 4.22
2 -7 -12 18.37 2.12
2 -7 -13 11.65 1.7
2 -7 -14 1.82 0.85
2 7 14 1.2 0.74
2 -7 -15 9.01 1.6
2 7 15 9.66 1.65
2 -7 -16 29.85 2.42
2 -7 -16 37.41 3.45
2 -7 -16 42.1 2.52
2 7 -16 33.51 3.24
2 -7 -17 13.79 1.18
-2 -7 -17 13.2 1.18
2 7 -17 17.57 2.05
2 -7 -17 14.26 2
2 7 18 48.09 3.12
2 -7 -18 42.84 4.08
2 7 -18 39.16 3.85
-2 -7 -18 44.57 2.85
2 -7 -18 46.09 3.07
-2 -7 -18 45.5 3.11
2 7 19 47.73 3.39
-2 -7 -19 53.65 3.45
2 7 20 9.96 1.05
-2 -7 -20 9.23 1.04
-2 -7 -21 1.28 0.52
2 7 21 0.96 0.5
2 -7 22 2 0.47
-2 -7 -22 2.23 0.55
2 7 22 2.4 0.57
2 -7 23 5.68 0.69
-2 -7 -23 6.78 0.81
2 7 23 5.4 0.79
2 -7 24 0.4 0.37
2 7 24 0.08 0.43
2 -7 25 2.31 0.4
2 7 25 1.91 0.52
2 -7 26 0.3 0.25
2 7 26 -0.13 0.38
2 -7 27 0.16 0.21
2 -7 -27 0.52 0.21
2 -8 0 471.22 26.53
2 -8 0 445.09 26.41
-2 -8 0 421.85 26.27
2 -8 -1 82.39 5.28
2 -8 1 76.04 5.2
2 -8 1 77.18 5.14
-2 -8 1 63.5 4.94
2 -8 2 93.55 6.06
-2 -8 2 85.61 5.92
2 -8 3 223.45 13.52
-2 -8 3 215.24 13.43
2 -8 4 132 8.19
-2 -8 4 115.62 8.02
2 -8 -4 130.64 8.14
-2 -8 5 220.59 14.04
2 -8 5 229.24 14.08
2 -8 -5 233.98 14.09
-2 -8 -6 19.2 1.3
2 -8 6 17.7 1.91
-2 -8 6 21.1 2.01
2 -8 -6 20.93 2.04
-2 -8 -7 1.65 0.27
-2 -8 7 1.01 0.54
-2 -8 -7 1.1 0.51
2 -8 7 2.23 0.78
2 -8 -7 2.33 0.76
-2 -8 -7 1.29 0.62
-2 -8 -8 1.39 0.28
2 -8 8 2.57 0.7
-2 -8 8 1.05 0.64
-2 -8 -8 1.43 0.51
-2 -8 -9 3.63 0.42
2 -8 9 3.93 0.89
-2 -8 9 3.47 0.89
-2 -8 -9 4.69 0.71
2 -8 -9 5.17 1.05
-2 -8 -10 82.2 4.88
2 -8 10 75.09 5.66
-2 -8 10 84.73 5.9
-2 -8 -10 76.81 5.17
2 -8 -10 90.72 6.06
-2 -8 -11 11.23 0.89
2 -8 11 14.31 1.63
2 -8 -11 11.13 1.69
-2 -8 -12 8.3 0.74
2 -8 -12 9.48 1.61
2 -8 12 9.47 0.83
2 -8 13 23.28 1.65
2 -8 -13 23.12 2.6
-2 -8 13 22.88 1.8
-2 -8 -13 23.19 1.58
2 -8 -14 126.11 8.69
-2 -8 14 127.96 7.62
2 8 14 129.24 8.8
-2 -8 -14 118.97 7.29
2 8 15 17.16 2.27
2 -8 -15 18.55 2.28
2 8 -15 14.74 1.88
-2 -8 -15 13.87 1.07
2 -8 -15 12.98 1.25
2 -8 -16 1.64 1.05
2 8 -16 0.89 0.62
-2 -8 -16 1.25 0.32
2 -8 -16 1.27 0.5
2 -8 -17 25.14 2.12
-2 -8 -17 32.32 1.95
2 -8 -17 27.45 3.11
2 8 -17 29.84 2.94
-2 -8 -17 26.52 2.11
2 -8 18 1.13 0.4
-2 -8 -18 0.44 0.26
2 -8 -18 0.85 0.44
-2 -8 -18 0.72 0.49
-2 -8 -19 1 0.52
2 -8 -19 0.71 0.41
2 8 19 0.81 0.48
2 -8 19 1.08 0.41
-2 -8 -20 3.97 0.74
2 8 20 4.32 0.73
2 -8 20 3.87 0.58
-2 -8 -21 3.31 0.66
2 8 21 2.25 0.59
2 -8 21 2.31 0.49
-2 -8 -22 0.45 0.45
2 8 22 0.39 0.47
2 -8 22 0.38 0.35
2 -8 23 -0.15 0.29
2 8 23 -0.15 0.42
-2 -8 -24 0.36 0.35
2 8 24 -0.29 0.42
2 -8 24 0.23 0.28
2 8 25 0.39 0.39
2 -8 -25 0.31 0.27
2 -8 25 0.2 0.27
2 -8 -26 15.09 1.06
2 -8 26 14 1.05
-2 -9 0 46.29 3.71
2 -9 0 54.65 4
-2 -9 -1 196.82 10.41
2 -9 1 174.37 11.24
-2 -9 1 175.37 11.17
2 -9 1 167.68 10.48
2 -9 -1 169.03 10.48
2 -9 -1 168.96 11.32
2 -9 1 169.96 11.32
2 -9 2 36.42 2.49
2 -9 -2 36.04 2.49
-2 -9 -2 38.09 2.71
2 -9 2 40.85 3.2
-2 -9 2 40.78 3.15
-2 -9 -2 42.9 2.44
-2 -9 -3 4.72 0.7
2 -9 3 5.93 1.04
-2 -9 3 3.54 0.83
2 -9 -3 3.91 0.49
2 -9 3 3.14 0.46
-2 -9 -3 4.17 0.42
-2 -9 3 4.76 0.45
-2 -9 -4 1.38 0.51
2 -9 4 2.32 0.78
-2 -9 4 1.77 0.68
-2 -9 -4 1.7 0.29
-2 -9 4 1.87 0.31
2 -9 -4 1.46 0.34
2 -9 4 2.02 0.37
-2 -9 -5 17.1 1.4
2 -9 5 16.85 1.76
-2 -9 5 15.83 1.76
-2 -9 -5 15.16 1.04
2 -9 5 11.39 1.17
2 -9 5 13.94 1.1
2 -9 -5 14.37 1.7
2 -9 -6 41.17 3.19
-2 -9 -6 32.45 2.24
-2 -9 6 39.17 3.18
-2 -9 -6 37.95 2.6
2 -9 6 43.02 3.22
2 -9 -7 82.78 5.7
-2 -9 -7 93.49 5.76
-2 -9 -7 71.77 4.64
-2 -9 7 80.66 5.7
2 -9 7 84.14 5.65
-2 -9 -7 79.94 5
2 -9 -8 5.46 1.18
-2 -9 -8 7.56 1.28
-2 -9 -8 5.97 0.56
-2 -9 -8 4.74 0.78
2 -9 8 6.59 1.13
-2 -9 8 7.19 1.25
2 -9 -9 3.9 1.03
-2 -9 -9 3.19 0.41
-2 -9 -9 1.85 0.58
2 -9 9 2.89 0.84
2 -9 -10 16.86 2.11
-2 -9 10 16.76 1.37
-2 -9 -10 15.23 1.14
2 -9 -11 55.37 4.23
-2 -9 -11 47.21 2.84
2 -9 -12 233.69 14.48
-2 -9 12 244.84 13.3
-2 -9 -12 209.52 12.92
2 -9 -13 99.12 7.21
-2 -9 13 87.91 6.03
-2 -9 -13 98.47 5.75
2 -9 -14 0.85 0.83
-2 -9 14 1.12 0.4
-2 -9 -14 1.85 0.36
2 -9 -14 0.51 0.48
2 -9 -15 15.89 2.34
2 -9 15 17.03 1.34
-2 -9 15 16.44 1.62
2 -9 -15 16.81 1.53
-2 -9 -15 19.11 1.3
2 -9 -16 0.9 0.91
2 -9 16 0.49 0.32
-2 -9 -16 0.84 0.29
2 -9 -16 0.62 0.42
2 -9 17 9.6 0.9
-2 -9 -17 9.14 1.01
-2 -9 -17 9.38 0.79
-2 -9 -17 9.93 1.07
2 -9 -17 7.72 1.01
2 -9 18 14.35 1.12
2 -9 -18 12.74 1.25
-2 -9 -18 12.23 1.26
-2 -9 -18 10.34 1.18
2 9 19 40.74 2.67
2 -9 19 33.29 2.42
-2 -9 -19 36.35 2.61
2 -9 20 1.38 0.41
-2 -9 -20 0.97 0.49
2 9 20 1.55 0.51
2 -9 21 0.79 0.33
-2 -9 -21 1.76 0.5
2 9 21 0.47 0.46
2 -9 22 2.45 0.43
-2 -9 -22 2.19 0.56
2 9 22 1.74 0.54
2 9 23 14.16 1.26
2 -9 23 14.05 1.1
-2 -9 -23 13.9 1.21
-2 -9 -24 0.9 0.35
2 9 24 0.52 0.39
2 -9 24 0.27 0.25
2 -9 -24 0.75 0.3
2 -9 25 3.01 0.4
2 -9 -25 2.7 0.38
2 -9 26 0.43 0.22
2 -9 -26 0.62 0.22
2 -10 0 77.95 4.52
-2 -10 0 69.94 4.38
2 -10 1 30.99 2.02
2 -10 -1 30.32 2.01
-2 -10 -1 28.3 2.21
2 -10 1 29.79 2.72
-2 -10 1 27.42 2.6
-2 -10 -1 29.78 1.9
-2 -10 1 29.12 1.91
2 -10 2 0.9 0.61
-2 -10 2 0.17 0.52
-2 -10 -2 0.41 0.47
-2 -10 2 0.6 0.24
-2 -10 -2 0.78 0.24
2 -10 -2 0.5 0.3
2 -10 2 0.45 0.25
-2 -10 -3 0.25 0.45
2 -10 3 -0.18 0.45
-2 -10 3 -0.18 0.51
-2 -10 3 0.32 0.23
-2 -10 -3 0.27 0.21
-2 -10 3 0.18 0.2
2 -10 -3 0.87 0.32
2 -10 3 0.63 0.31
-2 -10 -4 34.91 2.6
2 -10 4 32.74 3.08
-2 -10 4 35.84 3.14
-2 -10 -4 38.41 2.3
-2 -10 4 35.62 2.33
2 -10 -4 33.81 2.36
2 -10 4 35.41 2.37
-2 -10 4 38.11 2.48
-2 -10 -5 97.31 6.97
-2 -10 -5 111.06 6.35
-2 -10 5 112.78 6.43
2 -10 5 82.55 6.49
-2 -10 -5 102.85 6.67
2 -10 5 119.85 7.5
2 -10 -5 102.63 6.42
2 -10 5 107.15 6.44
-2 -10 5 132.17 6.65
2 -10 -6 1.36 0.75
-2 -10 -6 2.18 0.34
-2 -10 6 1.37 0.38
-2 -10 -6 1.45 0.56
2 -10 6 1.2 0.71
-2 -10 6 1.73 0.62
-2 -10 6 1.42 0.37
-2 -10 -7 97.4 6.23
-2 -10 7 102.16 6.15
2 -10 -7 95.23 6.94
-2 -10 -7 103.38 6.93
-2 -10 -7 97.39 5.9
-2 -10 -8 172.91 10.42
-2 -10 8 176.53 10.37
2 -10 -8 164.43 11.24
-2 -10 -8 197.55 11.32
-2 -10 -8 165.68 10.08
-2 -10 -9 56.64 4.12
2 -10 -9 55.04 4.89
-2 -10 -9 62.03 3.85
2 -10 -10 1.78 0.92
-2 -10 -10 0.83 0.31
-2 -10 10 2.58 0.52
2 -10 -11 63.45 5.47
-2 -10 -11 68.38 4.22
-2 -10 11 71.71 4.58
2 -10 -12 294.16 18.11
-2 -10 -12 278.65 16.4
2 -10 -12 277.64 16.71
-2 -10 12 286.02 16.83
2 -10 -13 104.49 7.87
-2 -10 -13 103.32 6.29
2 -10 -13 100.11 6.59
-2 -10 13 115.05 6.82
2 -10 -14 91.67 6.99
-2 -10 14 85.46 5.82
-2 -10 -14 89.94 5.32
2 -10 -14 82.87 5.61
-2 -10 -15 14.63 1.12
2 -10 -15 14.66 1.42
-2 -10 -15 14.74 1.38
-2 -10 -16 11.61 0.97
2 -10 -16 13.22 1.31
-2 -10 -16 12.45 1.27
-2 -10 -17 52.38 3.6
2 -10 -17 56.14 3.67
-2 -10 -17 50.27 3.5
2 -10 -18 18.57 1.61
-2 -10 -18 16.57 1.56
-2 -10 -18 19.45 1.55
2 10 19 25.76 1.95
-2 -10 -19 23.13 1.87
-2 -10 -20 4.75 0.69
2 10 20 2.69 0.63
2 -10 -21 12.45 1.01
2 10 21 10.8 1.14
-2 -10 -21 13.23 1.17
2 -10 -22 25.73 1.76
-2 -10 -22 27.21 1.9
2 10 22 23.98 1.9
-2 -10 -23 9.17 0.86
2 -10 -23 10.12 0.79
2 -10 -24 0.82 0.25
-2 -10 -24 1.02 0.33
2 10 24 0.34 0.35
2 -10 -25 1.86 0.3
-2 -11 0 117.95 8.24
2 -11 0 134.06 7.66
-2 -11 0 126.62 7.54
-2 -11 0 122.51 7.91
-2 -11 -1 6.06 1.04
-2 -11 1 6.1 1.07
2 -11 -1 8.75 0.76
2 -11 1 6.98 0.71
-2 -11 -1 5.62 0.9
-2 -11 -1 6.97 0.63
-2 -11 1 7.12 0.65
-2 -11 -2 0.37 0.48
-2 -11 -2 1.09 0.59
-2 -11 2 0.47 0.42
2 -11 -2 0.7 0.32
2 -11 2 0.59 0.31
-2 -11 -2 1.07 0.28
-2 -11 2 1.06 0.29
-2 -11 -3 3.9 0.73
-2 -11 3 4.19 0.5
-2 -11 -3 4.99 0.48
-2 -11 -3 2.13 0.75
-2 -11 3 4.11 0.91
2 -11 -3 4.38 0.56
2 -11 3 3.15 0.5
-2 -11 -4 141.28 8.81
-2 -11 4 136.1 8.8
-2 -11 -4 123.77 8.33
-2 -11 4 138.28 8.31
2 -11 -4 139.58 8.12
2 -11 4 141.04 8.12
-2 -11 -4 132.33 8
-2 -11 4 133.72 8.08
-2 -11 -5 28.35 2.67
-2 -11 5 27.85 2.69
-2 -11 -5 32.05 2.46
2 -11 5 30.64 2.21
2 -11 -5 32.77 2.23
2 -11 5 32.15 2.36
-2 -11 -5 36.76 2.16
-2 -11 5 30.49 2.21
-2 -11 6 155.99 10.19
-2 -11 6 159.65 9.6
-2 -11 -6 169.4 9.49
-2 -11 -6 145.05 9.77
-2 -11 -6 174.71 10.62
2 -11 6 153.59 9.55
-2 -11 6 170.96 9.84
-2 -11 -7 16.22 2.01
-2 -11 7 16.81 1.56
-2 -11 -7 20.48 1.34
-2 -11 7 17.91 1.45
-2 -11 -7 18.25 1.63
2 -11 -8 31.02 3.2
-2 -11 -8 34.71 3.12
-2 -11 8 36.5 2.54
-2 -11 -8 34.36 2.17
-2 -11 -8 27.69 2.39
2 -11 -9 13.74 1.92
-2 -11 -9 9.75 1.14
-2 -11 -9 11.8 0.92
-2 -11 9 10.7 1.19
2 -11 -10 41.33 4.09
2 -11 -10 46.54 3.25
-2 -11 -10 47.92 2.97
-2 -11 10 45.92 3.37
2 -11 -11 10.01 1.78
2 -11 -11 10.27 1.1
-2 -11 -11 9.25 0.82
-2 -11 11 8.18 1.12
2 -11 -12 73.56 6.28
2 -11 -12 84.72 5.15
-2 -11 -12 71.09 4.74
-2 -11 -13 0.35 0.31
2 -11 -13 0.31 0.91
2 -11 -13 0.58 0.53
-2 -11 -14 14.15 1.07
-2 -11 -14 13 1.33
2 -11 -14 12.22 1.31
-2 -11 -15 1.59 0.37
2 -11 -15 2.19 0.43
2 -11 -15 1.65 0.64
-2 -11 -15 1 0.59
-2 -11 -16 10.64 0.94
2 -11 -16 12.6 1.29
-2 -11 -16 12.62 1.25
2 -11 -16 13.35 1.04
2 -11 -17 15.03 1.53
-2 -11 -17 17.58 1.56
-2 -11 -17 16.98 1.44
2 -11 -17 18.67 1.34
2 -11 -18 1.87 0.6
-2 -11 -18 1.33 0.5
2 -11 -18 2.01 0.41
-2 -11 -18 1.35 0.51
2 -11 -19 0.05 0.27
-2 -11 -19 -0.21 0.38
2 11 19 -0.08 0.41
2 11 20 5.52 0.75
2 -11 -20 5.21 0.58
-2 -11 -20 4.55 0.68
2 -11 -21 -0.12 0.25
-2 -11 -21 -0.06 0.36
2 11 21 -0.07 0.4
-2 -11 -22 9.36 0.84
2 -11 -22 7.75 0.72
2 11 22 8.1 0.87
-2 -11 -23 -0.18 0.26
2 11 23 0.11 0.31
2 -11 -23 -0.03 0.23
2 -11 -24 3.81 0.41
-2 -12 0 107.62 6.61
-2 -12 0 114.03 7.04
2 -12 0 109.98 6.7
-2 -12 0 117.94 7.45
-2 -12 -1 13.46 1.08
-2 -12 1 15.1 1.13
-2 -12 -1 14.25 1.43
-2 -12 1 13.21 1.44
2 -12 1 15.3 1.18
2 -12 -1 14.65 1.18
-2 -12 -1 15.1 1.67
-2 -12 1 16.2 1.73
-2 -12 -2 -0.28 0.24
-2 -12 2 0.05 0.26
-2 -12 -2 0.3 0.5
-2 -12 -2 0.16 0.43
-2 -12 2 0.16 0.43
2 -12 -2 -0.21 0.32
2 -12 2 -0.32 0.31
-2 -12 -3 4.55 0.49
-2 -12 3 4.5 0.55
-2 -12 -3 4.82 0.83
-2 -12 -3 4.52 0.88
-2 -12 3 2.97 0.79
2 -12 -3 4.01 0.57
2 -12 3 4.08 0.56
-2 -12 4 50.4 3.43
-2 -12 -4 54.3 3.37
-2 -12 -4 52.17 3.72
2 -12 4 57.94 3.49
2 -12 -4 53.66 3.47
-2 -12 -4 57.51 4.14
-2 -12 4 55.99 4.14
-2 -12 -5 82.36 4.77
-2 -12 5 77.11 4.87
-2 -12 -5 74.78 5.09
2 -12 5 77.05 4.85
2 -12 -5 77.63 4.85
-2 -12 -5 78.34 5.51
-2 -12 5 77.85 5.53
-2 -12 -6 0.63 0.62
-2 -12 -6 1.52 0.33
-2 -12 6 1.87 0.52
-2 -12 -6 1.4 0.54
-2 -12 6 0.66 0.52
-2 -12 6 2.42 0.59
-2 -12 -7 49.83 3.41
-2 -12 7 44.54 3.5
-2 -12 -7 53.39 3.1
-2 -12 7 45.23 3.22
-2 -12 -7 45.8 4.02
-2 -12 -8 85.72 6.55
-2 -12 8 100.29 6.12
2 -12 -8 90.73 5.78
-2 -12 -8 91.99 5.5
-2 -12 8 91.17 5.7
-2 -12 -8 84.68 5.78
2 -12 -9 1.3 0.57
-2 -12 -9 0.96 0.33
-2 -12 9 0.81 0.5
2 -12 -10 0.28 0.77
2 -12 -10 0.73 0.5
-2 -12 -10 0.21 0.26
-2 -12 10 -0.71 0.63
-2 -12 -11 16.07 1.22
2 -12 -11 18.38 2.43
2 -12 -11 16.26 1.54
-2 -12 -12 76.16 4.6
2 -12 -12 78.63 4.97
-2 -12 -12 69.66 4.84
-2 -12 -13 2.96 0.43
-2 -12 -13 2.31 0.62
2 -12 -13 1.56 0.65
-2 -12 -14 15.11 1.1
2 -12 -14 14.6 1.42
-2 -12 -14 12.64 1.31
-2 -12 -15 27.75 1.92
2 -12 -15 27.91 2.24
-2 -12 -15 33.36 2.29
2 -12 -16 0.64 0.54
-2 -12 -16 0.59 0.49
-2 -12 -17 -0.07 0.38
2 -12 -17 0.78 0.51
-2 -12 -18 3.17 0.56
2 -12 -18 2.44 0.65
-2 -12 -19 2.11 0.49
2 12 19 3.11 0.55
-2 -12 -20 5.56 0.68
2 -12 -20 6.19 0.59
2 12 20 5.48 0.72
-2 -12 -21 1.47 0.4
2 -12 -21 2.04 0.33
2 12 21 1.58 0.42
-2 -12 -22 1.76 0.36
2 -12 -22 1.47 0.28
2 12 22 2.03 0.43
-2 -12 -23 0.07 0.21
-2 -13 0 122.49 7.3
-2 -13 0 121.03 7.69
2 -13 0 118.12 7.35
-2 -13 0 127.97 8.14
-2 -13 1 1.01 0.36
-2 -13 -1 0.84 0.32
-2 -13 -1 1.29 0.62
-2 -13 1 -0.33 0.55
-2 -13 -1 1.22 0.57
-2 -13 1 1.4 0.64
2 -13 -1 2.04 0.43
2 -13 1 2.15 0.45
-2 -13 -2 5.23 0.58
-2 -13 2 5.09 0.61
-2 -13 -2 3.92 0.82
-2 -13 2 4.5 0.85
2 -13 2 5.52 0.65
-2 -13 -2 2.78 0.82
-2 -13 2 5.62 1.03
2 -13 -2 4.15 0.6
-2 -13 -3 2.71 0.42
-2 -13 3 2.08 0.46
-2 -13 -3 2.38 0.67
-2 -13 3 2.63 0.7
-2 -13 -3 1.2 0.56
-2 -13 3 3 0.84
2 -13 -3 1.98 0.46
2 -13 3 2.48 0.47
-2 -13 -4 45.04 2.81
-2 -13 4 47 2.92
-2 -13 -4 38.65 3.09
2 -13 4 41.98 2.86
-2 -13 -4 44.26 3.53
-2 -13 4 41.82 3.51
-2 -13 -5 23.6 2.02
-2 -13 -5 27.79 1.74
-2 -13 5 22.49 1.81
-2 -13 5 24.41 2.38
-2 -13 -5 23.48 2.58
-2 -13 -6 6.5 1.28
-2 -13 6 5.31 0.71
-2 -13 -6 5.16 0.59
-2 -13 -6 6.13 0.89
-2 -13 -7 25.92 2.24
-2 -13 -7 30.91 2
-2 -13 7 29.14 2.15
-2 -13 -7 25.01 2.83
-2 -13 -8 6.93 0.93
-2 -13 8 6.99 0.89
2 -13 -8 8.87 1
-2 -13 -8 8.44 0.75
-2 -13 9 3 0.66
-2 -13 -9 3.11 0.66
2 -13 -9 2.62 0.65
-2 -13 -9 3.72 0.46
2 -13 -10 15.93 1.62
-2 -13 -10 18.12 1.59
2 -13 -11 48.74 3.49
-2 -13 -11 47.38 3.42
-2 -13 -11 53.25 3.21
2 -13 -12 12 1.26
-2 -13 -12 11.42 1.17
-2 -13 -12 12.11 0.96
2 -13 -13 49.38 3.22
-2 -13 -13 46.72 2.84
2 -13 -14 3.68 0.71
-2 -13 -14 3.44 0.66
-2 -13 -14 3.32 0.45
2 -13 -15 1.3 0.53
-2 -13 -15 1.1 0.45
-2 -13 -15 1.35 0.31
-2 -13 -16 8.47 0.92
2 -13 -16 6.82 0.9
-2 -13 -16 6.8 0.77
2 -13 -17 1.76 0.51
-2 -13 -17 1.63 0.46
-2 -13 -18 14.33 1.18
-2 -13 -19 0.31 0.3
2 13 19 0.58 0.35
-2 -13 -20 1.18 0.34
2 13 20 0.88 0.36
-2 -13 -21 3.15 0.44
2 13 21 3.95 0.5
-2 -13 -22 4.65 0.48
-2 -14 0 7.64 1.08
-2 -14 0 5.08 1.05
-2 -14 -1 20.19 1.48
-2 -14 1 19.27 1.51
-2 -14 -1 19.79 1.8
-2 -14 1 22.04 1.88
-2 -14 -1 16.28 1.98
-2 -14 1 19.67 2.08
-2 -14 -2 3.73 0.52
-2 -14 2 2.86 0.54
-2 -14 -2 1.82 0.66
-2 -14 2 3 0.76
-2 -14 -2 3.25 0.86
-2 -14 2 4.75 0.99
-2 -14 3 26.12 2.35
-2 -14 -3 28.48 2.36
-2 -14 -3 33.53 2.08
-2 -14 3 29.14 2.12
-2 -14 4 31.85 2.51
-2 -14 -4 32.08 2.46
-2 -14 -4 31.28 2.14
-2 -14 4 31.85 2.26
-2 -14 -5 73.61 5.01
-2 -14 -5 78.6 4.72
-2 -14 5 75.35 4.84
-2 -14 -6 5.45 0.9
-2 -14 6 7.37 0.85
-2 -14 -6 7.59 0.72
-2 -14 -7 1.11 0.52
-2 -14 7 0.76 0.43
2 -14 -7 0.41 0.44
-2 -14 -7 0.98 0.47
-2 -14 -7 0.88 0.32
-2 -14 8 5.51 0.79
2 -14 -8 6.42 0.84
-2 -14 -8 7 0.83
-2 -14 -8 5.92 0.63
2 -14 -9 58.82 3.88
-2 -14 -9 57.14 3.82
-2 -14 9 51.96 3.78
-2 -14 -9 61.01 3.63
-2 -14 10 6.72 0.88
-2 -14 -10 7.97 0.71
-2 -14 -10 5.52 0.85
2 -14 -10 9.03 1.02
-2 -14 -11 11.3 0.91
2 -14 -11 10.89 1.16
-2 -14 -11 10.13 1.09
-2 -14 -12 6.18 0.63
2 -14 -12 7.61 0.95
-2 -14 -12 5.79 0.83
-2 -14 -13 63.9 4.11
-2 -14 -13 65.12 4.35
-2 -14 -14 10.57 0.83
2 -14 -14 9.92 1.06
-2 -14 -14 9.03 1
2 -14 -15 -0.15 0.45
2 -14 -16 9.82 1
-2 -14 -16 9.48 0.88
-2 -14 -17 13.11 1.08
2 14 18 16.77 1.29
-2 -14 -18 16.27 1.25
2 14 19 12.23 0.99
-2 -14 -19 11.49 0.95
-2 -14 -20 0.4 0.25
-2 -15 0 13.86 1.43
-2 -15 0 13.8 1.19
-2 -15 1 32.05 2.41
-2 -15 -1 28.72 2.35
-2 -15 -1 27.26 2.08
-2 -15 1 32.16 2.14
-2 -15 -2 0.41 0.59
-2 -15 -2 0.23 0.38
-2 -15 2 0.33 0.39
-2 -15 -3 9.08 1.15
-2 -15 3 10.79 1.03
-2 -15 -3 10.75 0.95
-2 -15 -4 1.84 0.62
-2 -15 -4 2.54 0.47
-2 -15 4 3.68 0.63
-2 -15 -5 23.3 1.98
-2 -15 5 22.77 1.88
-2 -15 -5 27.52 1.8
-2 -15 -6 1.54 0.56
-2 -15 6 0.83 0.46
-2 -15 -6 1.05 0.35
2 -15 -6 0.71 0.48
-2 -15 -6 0.52 0.48
-2 -15 -7 37.83 2.42
-2 -15 7 34.17 2.55
-2 -15 7 38.98 2.4
2 -15 -7 37.5 2.62
-2 -15 -7 31.38 2.52
2 -15 -8 12 1.18
-2 -15 -8 10.14 1.11
-2 -15 8 11.24 1.15
-2 -15 -8 13.76 1.03
-2 -15 9 2.23 0.58
2 -15 -9 3.84 0.71
-2 -15 -9 2.46 0.6
-2 -15 -9 3.94 0.51
2 -15 -10 18.37 1.51
-2 -15 -10 16.91 1.46
-2 -15 -10 17.04 1.28
2 -15 -11 54.71 3.62
-2 -15 -11 50.85 3.55
-2 -15 -11 55.51 3.39
2 -15 -12 3.02 0.62
-2 -15 -12 2.83 0.43
2 -15 -13 7.81 0.9
-2 -15 -13 8.76 0.74
2 -15 -14 1.21 0.45
-2 -15 -15 1.17 0.36
-2 -15 -16 2.46 0.43
-2 -15 -17 2.63 0.41
-2 -15 -18 0.11 0.25
2 15 18 0.48 0.26
-2 -15 -19 0.62 0.24
-2 -16 0 34.15 2.25
-2 -16 0 33.07 2.35
-2 -16 -1 10.77 0.87
-2 -16 1 8.75 0.83
-2 -16 -1 8.36 0.91
-2 -16 1 10.09 0.97
-2 -16 -2 1.27 0.52
-2 -16 2 1.32 0.46
-2 -16 -2 0.54 0.4
-2 -16 -2 0.78 0.31
-2 -16 2 0.93 0.31
-2 -16 -3 4.27 0.77
-2 -16 3 4.1 0.71
-2 -16 -3 5.83 0.6
-2 -16 3 5.08 0.59
-2 -16 -3 5.83 0.7
-2 -16 -4 23.42 1.9
-2 -16 4 23.15 1.81
-2 -16 -4 25.34 1.74
-2 -16 -4 22.93 1.65
-2 -16 4 23.29 1.66
-2 -16 -5 4.33 0.58
-2 -16 -5 4.11 0.52
-2 -16 5 4.66 0.54
2 -16 -5 4.25 0.66
-2 -16 -5 3.1 0.63
-2 -16 5 3.18 0.64
-2 -16 -6 5.79 0.67
-2 -16 6 6.49 0.63
2 -16 -6 5.22 0.73
-2 -16 -6 6.3 0.76
-2 -16 6 5.56 0.77
-2 -16 -7 1 0.38
-2 -16 7 1.64 0.35
-2 -16 7 0.72 0.46
2 -16 -7 0.82 0.43
-2 -16 -7 1.7 0.45
-2 -16 -8 5.62 0.6
-2 -16 8 4.43 0.7
2 -16 -8 4.57 0.72
-2 -16 -8 5.32 0.72
2 -16 -9 0.51 0.45
-2 -16 -9 0.73 0.33
2 -16 -10 13.91 1.28
-2 -16 -10 15.33 1.14
2 -16 -11 5.68 0.71
-2 -16 -11 4.76 0.55
2 -16 -12 2.42 0.54
-2 -16 -12 3.16 0.42
-2 -16 -14 3.48 0.48
-2 -16 -15 0.08 0.25
-2 -16 -16 0.49 0.24
-2 -16 -17 1.44 0.3
-2 -17 0 2.14 0.5
-2 -17 0 1.47 0.37
-2 -17 -1 22.58 1.64
-2 -17 1 19.81 1.63
-2 -17 -1 21.45 1.52
-2 -17 1 21.23 1.52
-2 -17 -2 0.3 0.36
-2 -17 -2 0.22 0.28
-2 -17 2 0.71 0.31
-2 -17 2 0.4 0.39
-2 -17 3 23.49 1.9
-2 -17 -3 24.57 1.85
-2 -17 -3 26.81 1.78
-2 -17 3 27.73 1.8
-2 -17 -4 0.96 0.41
-2 -17 -4 0.43 0.29
-2 -17 4 0.31 0.29
2 -17 -4 0.61 0.43
-2 -17 4 1.39 0.5
-2 -17 -5 7.58 0.75
-2 -17 -5 7.15 0.66
-2 -17 5 6.88 0.67
2 -17 -5 5.23 0.73
-2 -17 5 5.32 0.75
-2 -17 -6 0.41 0.34
-2 -17 6 0.38 0.27
-2 -17 6 0.53 0.43
2 -17 -6 -0.13 0.39
2 -17 -7 39.31 2.81
-2 -17 7 39.59 2.79
-2 -17 -7 45.21 2.74
2 -17 -8 14.56 1.22
-2 -17 -8 13.41 1.1
-2 -17 -9 1.54 0.38
-2 -17 -10 5.99 0.62
-2 -17 -11 15.43 1.13
-2 -17 -13 15.35 1.13
-2 -17 -14 5.55 0.55
-2 -18 0 23.98 1.7
-2 -18 0 26.87 1.86
-2 -18 -1 0.35 0.39
-2 -18 1 0.85 0.43
-2 -18 -1 0.66 0.29
-2 -18 1 0.99 0.32
-2 -18 -2 1.15 0.41
-2 -18 2 0.06 0.38
-2 -18 -2 0.12 0.24
-2 -18 2 0.49 0.27
-2 -18 3 2.51 0.53
-2 -18 -3 1.84 0.36
-2 -18 3 2.07 0.38
-2 -18 -3 1.88 0.46
-2 -18 4 31.89 2.07
-2 -18 -4 31.64 2.07
-2 -18 4 29.77 2.18
-2 -18 -4 32.18 2.16
-2 -18 5 7.83 0.71
-2 -18 -5 7.1 0.69
-2 -18 5 7.65 0.83
-2 -18 -5 10 0.84
-2 -18 6 0.48 0.28
-2 -18 -6 0.63 0.34
-2 -18 -7 4.06 0.54
-2 -18 -8 56.83 3.55
-2 -18 -9 13.04 1.02
-2 -19 0 32.18 2.02
-2 -19 0 29.2 2.1
-2 -19 -1 2.55 0.46
-2 -19 1 1.59 0.44
-2 -19 -1 1.69 0.33
-2 -19 1 2.03 0.34
-2 -19 -2 0.45 0.31
-2 -19 2 0.35 0.33
-2 -19 -2 0.17 0.21
-2 -19 2 0.07 0.24
-2 -19 -3 0.82 0.35
-2 -19 3 0.49 0.33
-2 -19 -3 0.1 0.22
-2 -19 3 0.07 0.22
-2 -19 -4 6.63 0.7
-2 -19 4 7.18 0.63
-2 -19 -4 7.04 0.62
-2 -19 -5 8.93 0.85
-2 -19 5 10.97 0.81
-2 -19 -6 16.93 1.25
-2 -19 -7 1.07 0.31
3 0 0 0.14 0.6
3 0 1 0.53 0.69
3 0 -1 -0.29 0.68
3 0 2 97.72 6.53
3 0 2 94.53 6.4
3 0 -2 98.87 6.55
3 0 3 -0.3 0.68
3 0 -3 0.46 0.77
3 0 3 -0.13 0.59
3 0 4 357.59 21.99
3 0 -4 372.94 22.05
3 0 5 -0.16 0.62
3 0 -5 -0.17 0.78
3 0 6 178.91 11.71
3 0 -6 190.45 11.75
3 0 -7 -0.18 0.7
3 0 -7 0.71 0.5
3 0 -8 263.29 15.82
3 0 -9 -0.11 0.36
3 0 -10 189.13 11.63
3 0 -11 -0.12 0.38
3 0 -12 15.38 1.54
3 0 -12 13.11 1.12
3 0 -13 0.3 0.35
3 0 -13 -0.14 0.45
3 0 -14 109.37 6.23
3 0 -14 81.29 5.44
3 0 -15 0.07 0.4
3 0 -15 0.33 0.45
3 0 -16 231.34 12.58
3 0 -16 183.74 11.7
3 0 -17 0.16 0.43
3 0 -17 0.56 0.61
3 0 -18 90.65 5.75
3 0 -19 0.17 0.48
3 0 -20 208.53 12.57
3 0 -21 -0.09 0.48
3 0 -22 24.06 1.98
3 0 -23 -0.18 0.51
-3 0 -23 0.2 0.4
-3 0 -24 4.36 0.65
3 0 -24 2.73 0.69
3 0 -25 0.83 0.46
-3 0 -25 0.06 0.35
3 0 -26 7.2 0.87
-3 0 -26 6.86 0.74
3 0 -27 -0.21 0.41
-3 0 -27 0.1 0.31
3 0 -28 0.35 0.37
-3 0 -28 0.38 0.28
3 1 0 0.4 0.55
3 -1 0 1.1 0.67
3 1 1 28.62 2.52
3 -1 1 26.73 2.49
3 1 -1 27.67 2.56
3 1 2 109.25 7.59
3 -1 2 115.15 7.66
3 1 -2 116.8 7.76
3 -1 -2 123.41 7.83
3 -1 2 124.29 7.85
3 1 2 126.57 7.81
3 1 3 83.11 5.7
3 -1 3 84.91 5.72
3 1 -3 88.13 5.88
3 -1 -3 84.84 5.89
3 -1 3 87.49 5.89
3 1 3 82.46 5.8
3 1 -4 23.21 2.44
3 -1 -4 30.89 2.62
3 -1 4 27.85 2.5
3 1 4 31.82 2.61
3 1 -5 205.07 13.51
3 -1 -5 204.61 13.54
3 -1 5 227.61 13.59
3 1 5 235.24 13.65
3 1 -6 133.93 8.4
3 -1 6 134.26 8.85
3 1 6 147.97 9.02
3 -1 -6 138.35 8.9
3 1 -6 131.83 8.83
3 -1 -6 131.13 8.3
3 1 -7 22.73 1.95
3 -1 -7 22.81 2.35
3 1 -7 23.86 2.36
3 -1 -7 25.82 1.97
3 -1 -8 3.38 0.7
3 1 -8 3.99 0.74
3 -1 -9 2.52 0.65
3 1 -9 3.46 0.67
3 -1 -10 8.59 1.15
3 1 -10 10.56 1.21
3 -1 -10 10.62 1.23
3 -1 -11 0.9 0.46
3 1 -11 0.98 0.55
3 -1 -12 116.46 7.11
3 1 -12 115.51 7.11
3 1 -12 111.38 7.57
3 -1 -12 134.94 7.77
3 -1 -13 26.57 2.02
3 1 -13 27.84 2.04
3 1 -13 32.68 2.56
3 -1 -13 35.83 2.66
3 -1 -14 2.79 0.72
3 1 -14 3.5 0.79
3 -1 -14 3.08 0.55
3 1 -14 3.27 0.56
3 -1 -15 5.79 1.05
3 1 -15 5.56 0.99
3 -1 -15 2.9 0.59
3 1 -15 3.5 0.63
3 -1 -16 130.5 7.94
3 1 -16 122.51 7.92
3 1 -16 149 8.73
3 1 -17 2.6 0.84
3 -1 -17 3.53 0.68
3 1 -17 4.86 0.72
3 -1 -18 13.51 1.28
3 1 -18 12.48 1.24
3 1 -18 14.63 1.81
3 1 -19 3.68 0.99
3 -1 -19 3.75 0.7
3 1 -19 2.99 0.69
3 -1 -20 1.72 0.59
3 1 -20 3.5 0.73
3 -1 -21 10.63 1.15
3 1 -21 10.03 1.16
3 -1 -22 0.44 0.51
3 1 -22 1.59 0.61
3 -1 -23 0.35 0.51
3 1 -23 0.28 0.5
-3 -1 -23 0.2 0.38
-3 1 -23 1 0.45
-3 1 -24 26.28 1.94
3 -1 -24 24.37 2.02
-3 -1 -24 28.47 1.96
3 1 -24 26.6 2.11
3 -1 -25 5.75 0.83
3 1 -25 6.39 0.88
-3 1 -25 6.54 0.75
-3 -1 -25 7.02 0.76
3 -1 -26 1.32 0.51
3 1 -26 1.64 0.57
-3 -1 -26 1.98 0.44
-3 1 -26 1.91 0.43
3 1 -27 0.82 0.47
3 -1 -27 0.07 0.38
-3 -1 -27 0.05 0.29
-3 1 -27 0.05 0.3
3 -1 -28 20.11 1.47
-3 -1 -28 18.87 1.35
3 1 -28 19.28 1.47
-3 1 -28 17.94 1.36
3 -2 0 0.09 0.45
3 2 0 0.18 0.44
3 2 0 0.76 0.68
3 -2 0 -0.13 0.56
3 -2 -1 2.91 0.63
3 -2 1 3.28 0.68
3 2 1 2.94 0.77
3 -2 1 4.02 0.84
3 2 -1 3.01 0.8
3 -2 -1 3.06 0.8
3 2 -1 2.3 0.61
3 2 1 2.77 0.66
3 -2 2 1.78 0.59
3 -2 2 1.47 0.78
3 2 2 1.33 0.65
3 2 2 2.51 0.75
3 -2 2 2.17 0.74
3 2 -2 1.48 0.74
3 -2 -2 1.58 0.72
3 2 -2 1.47 0.51
3 2 2 1.49 0.54
3 -2 3 78.24 5.22
3 2 3 78.75 5.17
3 -2 3 78.77 5.09
3 2 -3 75.81 5.15
3 -2 -3 71.78 5.14
3 2 3 66.69 4.78
3 2 -3 71.11 4.8
3 -2 4 355.97 21.71
3 2 4 353.32 21.67
3 2 -4 348.77 21.32
3 2 4 375.04 21.36
3 2 -4 362.27 21.68
3 -2 -4 370.47 21.79
3 2 -5 468.34 28.15
3 -2 5 472.5 28.58
3 2 5 496.19 28.65
3 2 -5 456.47 28.14
3 2 -5 499.95 28.61
3 -2 -5 517.19 28.7
3 2 -6 191.26 12.04
3 -2 6 194.8 12.47
3 2 6 219.12 12.68
3 -2 -6 210.7 12.58
3 2 -6 200.73 12.5
3 -2 -6 193.42 11.96
3 2 -7 71.09 4.99
3 -2 7 79.59 5.51
3 2 7 88.46 5.74
3 -2 -7 81.83 5.55
3 2 -7 77.21 5.48
3 -2 -7 72.39 4.95
3 -2 -8 154.74 9.4
3 2 -8 148.85 9.39
3 -2 -9 322.35 18.87
3 2 -9 308.77 18.83
3 -2 -10 41.77 3.16
3 2 -10 41.17 3.1
3 -2 -11 2.3 0.67
3 2 -11 1.76 0.63
3 -2 -12 16 1.71
3 2 -12 14.97 1.19
3 -2 -12 14.43 1.18
3 2 -12 15.71 1.61
3 -2 -13 80.71 5.31
3 2 -13 72.56 4.53
3 -2 -13 69.07 4.52
3 2 -13 75.61 5.12
3 -2 -14 90.41 5.84
3 2 -14 76.68 4.95
3 -2 -14 79.12 4.96
3 2 -14 79.34 5.54
3 2 -15 42.43 2.97
3 -2 -15 46.87 3.02
3 2 -15 46.09 3.59
3 2 -16 39.4 2.7
3 -2 -16 38.27 2.69
3 2 -16 40.85 3.34
3 2 -17 9.49 1
3 -2 -17 10.48 1.02
3 2 -17 7.94 1.33
3 -2 -18 22.11 1.74
3 2 -18 21.91 1.75
3 2 -18 19.92 2.25
3 2 -19 54.77 3.71
3 -2 -19 57.29 3.7
3 2 -19 50.32 4.33
3 -2 -20 1.31 0.58
3 2 -20 0.09 0.48
3 -2 -21 1.66 0.55
3 2 -21 1.63 0.61
3 -2 -22 0.5 0.47
3 2 -22 -0.09 0.54
3 -2 -23 11.97 1.24
-3 -2 -23 13.06 1.17
-3 2 -23 12.93 1.18
3 2 -23 13.91 1.35
3 -2 23 16.22 1.23
-3 -2 -24 1.06 0.4
-3 2 -24 1.22 0.42
3 -2 -24 1.32 0.51
3 2 -24 1.16 0.55
3 -2 24 1.7 0.45
-3 -2 -25 1.13 0.39
-3 2 -25 1.37 0.44
3 -2 -25 0.96 0.47
3 2 -25 1.75 0.58
3 -2 25 1.62 0.44
3 -2 -26 1.69 0.47
3 2 -26 1.28 0.49
-3 -2 -26 0.97 0.34
-3 2 -26 0.37 0.34
-3 -2 -27 12.33 1.02
-3 2 -27 12.75 1.05
3 -2 -27 13.43 1.15
3 2 -27 14.25 1.19
3 2 -28 2.47 0.47
3 -2 -28 1.85 0.43
-3 -2 -28 2 0.35
-3 2 -28 1.93 0.38
3 -3 0 0.59 0.44
3 3 0 0.1 0.41
3 3 0 0.36 0.52
3 -3 0 -0.26 0.61
3 -3 1 2.41 0.6
3 -3 -1 3.2 0.67
3 3 1 2.95 0.75
3 -3 1 4.26 0.84
3 3 -1 3.45 0.84
3 -3 -1 3.59 0.83
3 3 -1 2.8 0.67
3 3 1 3.04 0.68
3 -3 2 131.97 8.15
3 -3 -2 121.18 8.05
3 -3 2 141.03 8.44
3 3 2 131.23 8.26
3 3 2 138.53 8.25
3 -3 2 129.54 8.25
3 3 -2 119.23 8.2
3 -3 -2 123.08 8.3
3 3 -2 125.5 8.08
3 3 2 136.29 8.14
3 -3 3 24.6 1.91
3 -3 -3 20.52 1.78
3 -3 3 21.48 2.07
3 3 3 19.38 1.9
3 3 -3 22.51 1.99
3 -3 -3 18.13 1.93
3 3 -3 21.84 1.82
3 3 3 19.06 1.77
3 3 -4 1.21 0.6
3 -3 -4 2.22 0.78
3 -3 4 1.77 0.68
3 3 4 1.76 0.75
3 3 -4 2.02 0.55
3 -3 -4 2.01 0.57
3 -3 4 1.79 0.62
3 3 -4 1.64 0.58
3 3 4 3.21 0.68
3 3 -5 20.48 2.09
3 -3 -5 23.29 2.22
3 -3 5 23.05 2.2
3 3 5 21.85 2.16
3 3 -5 24.58 1.94
3 -3 5 23.69 2.03
3 -3 -5 23.63 1.96
3 3 -5 21.95 1.92
3 3 5 23.29 1.96
3 3 -6 4.14 0.9
3 -3 -6 3.72 0.96
3 -3 6 6.19 1.09
3 3 6 3.96 0.94
3 3 -6 5.46 0.82
3 -3 -6 3.88 0.73
3 -3 6 4.58 0.81
3 3 -6 4.36 0.79
3 3 6 4.86 0.82
3 3 -7 227.72 14.08
3 -3 7 231.98 14.51
3 3 7 261.28 14.77
3 -3 -7 229.62 14.51
3 3 -7 235.91 14.52
3 -3 -7 228.19 14.02
3 3 -8 2.97 0.68
3 -3 -8 3.81 0.98
3 3 -8 3.66 1.01
3 -3 -8 2.62 0.69
3 -3 -9 4.67 0.87
3 3 -9 6.4 0.92
3 -3 -10 77.51 5.16
3 3 -10 72.03 5.06
3 -3 -11 69.99 4.97
3 3 -11 71.48 4.92
3 -3 -12 46.23 3.51
3 -3 -12 41.83 2.82
3 3 -12 43.46 2.83
3 3 -12 45.43 3.41
3 -3 -13 32.82 2.9
3 3 -13 34.06 2.26
3 -3 -13 31.81 2.25
3 3 -13 34.98 2.86
3 -3 -14 16.7 1.94
3 -3 -14 16.69 1.3
3 3 -14 14.64 1.25
3 3 -14 17.39 1.82
3 -3 -15 15 1.81
3 -3 -15 12.33 1.11
3 3 -15 11.57 1.09
3 3 -15 16.39 1.74
3 -3 -16 2.99 1
3 -3 -16 1.92 0.49
3 3 -16 1.51 0.48
3 3 -16 1.88 0.78
3 3 -17 52.92 3.63
3 -3 -17 56.8 3.68
3 3 -17 62.99 4.52
3 -3 -18 7.78 0.87
3 3 -18 5.87 0.79
3 3 -18 4.97 1.15
3 -3 -19 35.6 2.53
3 3 -19 34.58 2.52
3 3 -19 36.36 3.29
3 -3 -20 7.63 0.94
3 3 -20 8.36 0.98
3 3 -21 99.51 5.9
3 -3 -21 86.29 5.79
3 3 -22 8.43 1.1
3 -3 -22 8.72 1
3 -3 22 10.61 0.96
-3 -3 -23 1.5 0.4
-3 3 -23 2.53 0.48
3 -3 -23 1.06 0.5
3 3 -23 2.71 0.67
3 -3 23 1.86 0.49
3 3 -24 8.77 1.03
3 -3 -24 7.52 0.9
-3 -3 -24 7.03 0.77
-3 3 -24 7.28 0.8
3 -3 24 8.93 0.85
3 3 -25 20.61 1.62
-3 3 -25 17.97 1.42
3 -3 -25 16.18 1.49
-3 -3 -25 17.89 1.4
3 -3 26 0.14 0.31
3 -3 -26 0.31 0.38
3 3 -26 0.49 0.41
-3 -3 -26 0.31 0.27
-3 3 -26 0.44 0.3
3 -3 27 4.57 0.52
3 -3 -27 3.25 0.53
3 3 -27 3.3 0.56
-3 -3 -27 3.24 0.44
-3 3 -27 3.61 0.48
3 3 -28 1.08 0.33
-3 -3 -28 0.87 0.26
-3 3 -28 0.98 0.29
3 -3 -28 1.04 0.34
3 -4 0 0.1 0.44
3 4 0 -0.44 0.47
3 -4 0 0.86 0.47
3 -4 -1 18.82 1.77
3 -4 1 21.67 1.84
3 4 -1 20.89 1.85
3 4 1 22.32 1.87
3 -4 1 21.72 1.93
3 -4 -1 21.54 1.96
3 -4 -2 148.86 9.6
3 -4 2 158.12 9.68
3 -4 2 149.69 9.69
3 -4 -2 156.14 9.79
3 4 -2 158.15 9.68
3 4 2 163.93 9.7
3 -4 -3 2.42 0.66
3 -4 3 2.75 0.71
3 -4 3 2.68 0.79
3 4 3 1.8 0.66
3 -4 -3 1.75 0.69
3 4 3 1.44 0.59
3 4 -3 2.53 0.67
3 -4 -4 35.11 2.95
3 -4 4 36.75 3.01
3 4 4 31.09 2.81
3 4 -4 39.49 2.77
3 -4 -4 41.13 2.87
3 -4 4 39.57 2.9
3 4 -4 37.3 2.83
3 4 4 37.58 2.85
3 -4 -5 654.72 40.13
3 -4 5 648.83 40.13
3 4 5 625.71 40.05
3 4 -5 706.1 39.84
3 -4 5 720.8 40.09
3 -4 -5 662.89 39.93
3 4 5 741.32 40
3 4 -5 690.01 39.94
3 4 -6 27.44 2.47
3 -4 -6 26.65 2.52
3 -4 6 24.01 2.44
3 4 6 26.08 2.48
3 4 -6 29.85 2.28
3 -4 -6 30.92 2.37
3 -4 6 36.79 2.56
3 4 -6 28.55 2.33
3 4 6 28 2.32
3 4 -7 18.61 1.87
3 -4 -7 15.68 1.79
3 4 7 14.49 1.76
3 -4 7 14.53 1.74
3 4 -7 14.28 1.44
3 4 -8 117.6 7.34
3 -4 8 115.75 7.69
3 4 8 127.04 7.88
3 -4 -8 98.74 7.55
3 -4 -8 115.5 7.34
3 4 -9 66.78 4.65
3 -4 -9 63.59 4.95
3 -4 -9 71.85 4.77
3 4 -10 20.37 1.95
3 -4 -10 19.87 2.17
3 -4 10 21.08 1.48
3 -4 -10 24.84 2.12
3 -4 -11 31.41 2.59
3 4 -11 24.87 2.36
3 -4 -12 23.52 2.26
3 4 -12 21.92 2.15
3 -4 -13 18.81 2.02
3 4 -13 17.39 1.92
3 -4 -14 65.98 5
3 4 -14 65.54 4.88
3 4 -15 322.43 19.04
3 -4 -15 351.02 19.32
3 -4 -15 294.87 18.1
3 4 -16 9.86 1.5
3 -4 -16 13.45 1.79
3 -4 -16 10.65 1.02
3 -4 -17 4.16 1.1
3 -4 -17 4.97 0.7
3 4 -17 3.91 0.62
3 4 -17 4.84 1.09
3 -4 -18 1.14 0.47
3 4 -18 1.08 0.44
3 4 -18 0.87 0.63
3 4 -19 78.76 5.13
3 -4 -19 83.96 5.16
3 4 -20 9.38 0.99
3 -4 -20 8.72 0.96
3 -4 21 26.72 1.83
3 -4 -21 22.27 1.85
3 4 -21 24.03 1.9
3 -4 -22 0.44 0.41
3 4 -22 0.89 0.51
-3 -4 -22 0.61 0.34
-3 4 -22 0.61 0.37
3 -4 22 1.08 0.41
3 -4 -23 6.1 0.79
3 4 -23 5.69 0.82
3 -4 23 5.93 0.71
-3 4 -23 6.87 0.71
-3 -4 -23 5.32 0.66
-3 -4 -24 0.84 0.31
-3 4 -24 0.71 0.29
3 -4 -24 0.27 0.4
3 4 -24 -0.31 0.43
3 -4 24 0.16 0.3
3 4 -25 7.09 0.9
3 -4 25 10.34 0.85
3 -4 -25 8.41 0.87
-3 -4 -25 8 0.77
-3 4 -25 8.66 0.8
3 -4 -26 0.06 0.34
-3 4 -26 0.22 0.26
3 -4 26 -0.04 0.27
3 -4 27 0.11 0.25
3 -5 0 -0.11 0.43
3 5 0 0.37 0.55
3 -5 1 1.73 0.6
3 -5 -1 2.14 0.6
3 5 1 1.83 0.67
3 5 -1 1.96 0.64
3 -5 2 22.12 2
3 -5 -2 21.69 1.96
3 5 -2 23.49 2.08
3 5 2 24.97 2.08
3 -5 3 3.45 0.84
3 -5 -3 3.26 0.72
3 5 -3 4.19 0.87
3 5 3 2.44 0.73
3 -5 4 33.23 2.81
3 -5 -4 30.66 2.72
3 5 -4 40.24 2.91
3 5 4 43 2.95
3 -5 -5 15.03 1.5
3 -5 5 14.31 1.54
3 5 5 12.26 1.42
3 5 -5 12.67 1.42
3 -5 6 92.55 5.83
3 -5 -6 83.02 5.71
3 5 -6 77.78 5.51
3 5 -6 85.99 5.7
3 5 6 88.21 5.71
3 5 -7 23.25 2
3 5 -8 5.25 0.89
3 -5 -8 3.7 0.82
3 -5 -9 3.35 0.81
3 -5 9 3.19 0.43
3 5 -10 123.94 8.42
3 -5 10 130.73 7.8
3 -5 -10 142.99 8.69
3 5 -11 39.7 3.13
3 -5 11 35.92 2.44
3 -5 -11 44.13 3.33
3 5 -12 10.04 1.38
3 -5 12 8.62 0.79
3 -5 -12 7.99 1.33
3 5 -13 2.87 0.79
3 -5 -13 4.17 1.02
3 5 -14 52.67 4.29
3 -5 -14 58.71 4.52
3 5 -15 2.65 0.87
3 -5 -15 2.66 0.98
3 5 -16 3.84 1.03
3 -5 -16 3.24 1.07
3 5 -17 74.46 5.71
3 -5 -17 78.37 5.89
3 5 -18 2.75 0.89
3 -5 -18 2.73 0.98
3 -5 19 40.73 2.75
3 -5 20 0.06 0.38
3 -5 21 18.11 1.43
3 -5 22 9.68 0.92
3 -5 23 2.41 0.47
3 -5 24 1.02 0.35
-3 -5 -24 0.27 0.21
3 -5 -25 7.33 0.71
3 -5 25 8.93 0.79
3 -5 26 4.59 0.54
3 -5 27 0.34 0.25
3 -6 0 -0.26 0.44
3 -6 1 8.01 1.14
3 -6 -1 7.01 1.07
3 -6 2 8.46 1.21
3 -6 -2 8.94 1.24
3 -6 -3 481.19 30.05
3 -6 3 499.21 30.12
3 6 3 532.05 30.17
3 6 -3 527.44 30.19
3 -6 -4 84 5.79
3 -6 4 85.82 5.83
3 6 -4 87.9 5.85
3 6 4 85.09 5.8
3 -6 -5 29.56 2.41
3 -6 5 29.44 2.42
3 6 5 22.54 2.21
3 6 -5 22.9 2.24
3 -6 6 1.53 0.64
3 -6 -6 0.9 0.56
3 6 6 -0.14 0.52
3 6 -6 0.14 0.5
3 -6 -7 2.82 0.39
3 -6 8 113.89 6.78
3 -6 9 42.62 2.53
3 -6 -9 53.43 3.56
3 -6 -10 2.71 0.79
3 -6 10 3.18 0.43
3 6 -10 1.21 0.56
3 -6 11 6.46 0.64
3 -6 -11 6.57 1.28
3 6 -11 4.08 0.91
3 -6 12 48.9 2.83
3 -6 -12 50.7 3.87
3 -6 13 49.12 2.78
3 -6 -13 56 3.99
3 -6 14 19.68 1.36
3 -6 -14 17.4 2.13
3 -6 15 6.8 0.71
3 -6 -15 7.15 1.38
3 -6 16 38.64 2.46
3 -6 -16 44.68 3.69
3 -6 17 1.21 0.45
3 -6 -17 1.77 0.97
3 6 -17 -0.23 0.54
3 -6 18 7.49 0.8
3 -6 19 34.27 2.36
3 -6 20 1.77 0.45
3 -6 21 35.24 2.41
3 -6 22 0.61 0.37
-3 -6 -22 0.38 0.23
3 -6 23 2.96 0.49
-3 -6 -23 2.98 0.41
3 -6 -24 1.56 0.35
3 -6 24 1.14 0.36
3 -6 -25 0.34 0.23
3 -6 25 0.51 0.29
3 -6 -26 2.58 0.37
3 -6 26 3.51 0.43
3 -6 27 1.18 0.27
3 -7 0 -0.16 0.56
3 -7 -1 136.84 8.7
3 -7 1 129.45 8.64
3 -7 2 212.19 13.32
3 -7 -2 214.85 13.32
3 -7 3 89.67 6.15
3 -7 -3 87.5 6.11
3 -7 4 6.12 1.13
3 -7 -4 6.91 1.14
3 7 5 3.24 0.8
3 7 -5 1.97 0.73
3 -7 -5 1.82 0.34
3 -7 -5 2.38 0.81
3 -7 5 2.2 0.72
3 -7 6 20.68 1.48
-3 -7 -6 22.33 1.79
3 7 -6 26.99 2.28
3 7 6 24.95 2.23
-3 -7 -6 19.78 1.41
3 -7 -6 22 1.49
3 -7 6 26.4 2.32
3 -7 -6 24.95 2.31
-3 -7 -7 64.67 4.01
3 -7 7 65.41 4.08
3 -7 -7 68.07 4.09
-3 -7 -7 73.36 4.45
-3 -7 -8 221.74 13.36
3 -7 8 231.35 13.43
3 -7 -8 226.24 13.43
-3 -7 -8 258.23 13.82
-3 -7 -9 2.34 0.34
3 -7 -9 2.63 0.42
-3 -7 -9 3.36 0.68
3 -7 9 2.6 0.42
-3 -7 -10 1 0.47
3 -7 10 1.63 0.34
3 -7 11 25.44 1.81
3 -7 -11 31.89 2.88
3 -7 12 30.53 2.1
3 -7 -12 34.78 3.17
3 7 -12 30.27 2.76
3 -7 -13 0.24 0.82
3 -7 13 0.6 0.32
3 7 -13 0.57 0.52
3 -7 14 27.82 2.03
3 -7 -14 34.48 3.2
3 7 -14 33.15 2.91
3 -7 15 9.46 0.88
3 -7 -15 9.3 1.65
3 7 -15 8.31 1.41
3 -7 16 21.99 1.63
3 -7 -16 22.5 2.66
3 7 -16 20.79 2.39
3 -7 17 3.2 0.52
-3 -7 -18 4.74 0.55
3 -7 18 4.94 0.65
-3 -7 -19 2.28 0.41
3 -7 19 3.05 0.51
-3 -7 -20 20.56 1.46
3 -7 20 20.69 1.56
-3 -7 -21 1.06 0.31
3 -7 21 1.28 0.43
-3 -7 -22 2.46 0.38
3 -7 -22 3.21 0.48
3 -7 22 3.01 0.52
-3 -7 -23 0.74 0.24
3 -7 -23 0.57 0.3
3 -7 23 0.49 0.33
3 -7 24 10.15 0.89
3 -7 -24 10.72 0.86
3 -7 -25 0.21 0.23
3 -7 25 0.27 0.26
3 -7 -26 0.29 0.2
3 -7 26 1.07 0.28
3 8 0 0.41 0.19
3 -8 0 0.19 0.66
-3 -8 -1 43.91 2.84
3 8 1 47.15 2.85
3 8 -1 49.25 2.85
3 -8 1 44.96 3.78
3 -8 -1 49.32 3.87
-3 -8 -2 13.85 1.04
3 8 2 14.73 1.04
3 -8 -2 17.23 1.14
3 -8 -2 18.79 2.02
-3 -8 -3 1.26 0.54
-3 -8 -3 2.25 0.31
3 8 3 1.7 0.29
3 -8 -3 1.73 0.72
3 -8 3 1.92 0.86
3 -8 -3 2.43 0.36
-3 -8 -4 274.37 15.52
3 -8 4 303.96 16.8
3 -8 -4 306.69 16.81
3 -8 -4 246.86 15.55
-3 -8 -4 267.78 15.88
-3 -8 -5 26.31 2.2
3 -8 5 34.14 2.01
-3 -8 -5 30.67 1.92
3 -8 -5 26.41 1.94
3 -8 5 34.27 2.94
3 -8 -5 31.32 2.89
3 8 6 9.53 1.4
-3 -8 -6 6.69 0.92
3 -8 6 6.45 0.65
-3 -8 -6 7.02 0.6
3 -8 -6 7.28 0.65
3 -8 6 6 1.19
3 -8 -6 7.75 1.33
-3 -8 -7 77.28 4.35
-3 -8 -7 75.8 4.73
3 -8 -7 71.77 4.39
3 -8 7 64.15 4.37
-3 -8 -8 91.82 5.25
-3 -8 -8 88.65 5.62
3 -8 -8 84.74 5.29
3 -8 8 84.45 5.29
-3 -8 -9 75.22 4.43
-3 -8 -9 83.18 4.85
3 -8 -9 66.96 4.46
3 -8 9 72.38 4.48
-3 -8 -10 169.55 9.67
-3 -8 -10 162.22 10.01
3 -8 10 162.78 9.72
3 -8 -10 160.21 9.71
-3 -8 -11 15.62 1.15
3 -8 11 16.32 1.21
3 -8 -11 14.7 1.18
-3 -8 -12 4.2 0.49
3 -8 -12 4.55 1.26
3 -8 12 3.91 0.53
-3 -8 -13 50.12 3.1
3 -8 13 47.06 3.14
3 -8 -13 53.33 4.48
-3 -8 -14 119.72 7.07
3 -8 14 115.23 7.13
3 -8 -14 123.59 8.58
-3 -8 -15 35.09 2.21
3 -8 15 30.88 2.25
3 -8 -15 33.4 3.42
-3 -8 -16 25.44 1.67
3 -8 16 21.65 1.7
-3 -8 -17 5.95 0.6
-3 -8 -17 4.39 0.71
3 -8 17 4.55 0.65
-3 -8 -18 2.89 0.42
3 -8 18 1.85 0.46
-3 -8 -19 0.46 0.29
3 -8 19 0.46 0.37
3 -8 -20 76.74 4.96
-3 -8 -20 85.28 4.92
3 -8 20 79.07 4.99
-3 -8 -21 1.58 0.32
3 -8 -21 1.72 0.41
3 -8 21 2.17 0.44
-3 -8 -22 1.46 0.3
3 -8 -22 0.77 0.33
3 -8 22 1.43 0.39
3 -8 -23 2.97 0.45
3 -8 23 4.08 0.51
3 -8 24 3.4 0.47
3 -8 -24 4.34 0.47
3 -8 -25 0.6 0.22
3 -8 25 1.31 0.31
3 -8 26 3.95 0.41
-3 -9 0 0.08 0.18
3 9 0 -0.05 0.18
3 9 1 18.56 1.26
3 -9 1 20.14 2.23
3 -9 -1 18.88 2.18
-3 -9 -1 18.59 1.26
-3 -9 -2 275.72 17.13
3 -9 -2 307.07 18.15
3 -9 2 317.94 18.2
-3 -9 -2 287.77 16.76
-3 -9 -3 3.51 0.72
3 -9 3 4.02 1.07
3 -9 -3 6.08 1.26
-3 -9 -3 4.79 0.47
-3 -9 -4 0.78 0.49
3 -9 4 1.12 0.74
3 -9 -4 2.04 0.82
3 -9 -4 0.65 0.25
-3 -9 -4 1.25 0.27
-3 -9 -5 0.8 0.52
3 -9 -5 1.37 0.73
3 -9 5 1.81 0.8
3 -9 -5 1.58 0.34
-3 -9 -5 1.24 0.26
-3 -9 -6 12.36 1.27
3 -9 6 12.32 1.83
3 -9 -6 12.78 1.01
-3 -9 -6 13.79 0.99
-3 -9 -7 1.09 0.53
-3 -9 -7 1.02 0.28
3 -9 -7 1.36 0.32
-3 -9 -8 0.64 0.48
-3 -9 -8 0.73 0.26
3 -9 -8 0.93 0.3
-3 -9 -9 7.7 0.97
-3 -9 -9 6.62 0.65
3 -9 -9 6.75 0.69
3 -9 9 8.13 0.73
-3 -9 -10 77.51 4.81
3 -9 -10 69.89 4.48
3 -9 10 66.47 4.46
-3 -9 -10 79.22 4.46
3 -9 11 4.28 0.54
3 -9 -11 4.63 0.54
-3 -9 -11 3.02 0.45
-3 -9 -12 5.92 0.63
3 -9 12 6.63 0.68
3 -9 -12 5.83 0.66
3 -9 -13 16.16 1.34
3 -9 13 16.22 1.35
-3 -9 -14 74.3 4.18
3 -9 -14 61.36 4.18
3 -9 14 59.14 4.18
-3 -9 14 80.95 4.55
3 -9 15 4.51 0.63
-3 -9 -15 6.24 0.63
3 -9 -15 6.59 0.69
3 -9 16 37.39 2.7
3 -9 -16 45.82 2.76
-3 -9 -16 40.96 2.66
-3 -9 -17 5.26 0.75
3 -9 -17 6.58 0.7
3 -9 17 5.87 0.68
-3 -9 -17 6.16 0.64
-3 -9 -18 2.3 0.57
3 -9 -18 1.87 0.43
3 -9 18 2.17 0.47
-3 -9 -18 2.49 0.42
-3 -9 -19 4.24 0.71
3 -9 -19 4.91 0.6
3 -9 19 5.69 0.66
-3 -9 -19 4.46 0.54
-3 -9 -20 3.35 0.59
3 -9 -20 4 0.52
3 -9 20 3.28 0.53
-3 -9 -20 3.35 0.44
3 -9 -21 0.55 0.31
3 -9 21 0.49 0.32
-3 -9 -21 0.92 0.27
3 -9 22 3.49 0.49
3 -9 -22 3.95 0.48
3 -9 23 1.35 0.33
3 -9 -23 1.4 0.32
3 -9 24 8.11 0.71
3 -9 -24 8.45 0.7
3 -9 25 3.9 0.41
3 -9 -25 3.2 0.38
-3 -10 0 0.13 0.19
-3 -10 -1 2.82 0.68
-3 -10 -1 3.22 0.39
-3 -10 1 2.83 0.38
-3 -10 -2 121.86 7.7
3 -10 2 92.03 8.3
3 -10 -2 94.15 8.33
-3 -10 -2 134.83 7.32
-3 -10 -3 51.08 3.84
3 -10 3 49.08 4.6
3 -10 -3 44.56 4.51
-3 -10 -4 58.27 3.99
3 -10 4 49.51 4.66
3 -10 -4 47.96 4.62
-3 -10 -4 62.39 3.62
-3 -10 -5 0.47 0.54
3 -10 -5 1.02 0.83
3 -10 5 1.76 0.91
-3 -10 -5 0.43 0.24
-3 -10 -6 7.88 0.96
3 -10 6 5.58 1.35
-3 -10 -6 7.54 0.67
3 -10 -7 95.51 5.96
-3 -10 -7 97.44 5.93
-3 -10 -7 111.12 6.37
3 -10 -8 55.59 3.54
-3 -10 -8 58.01 3.51
-3 -10 -8 54.23 3.82
3 -10 -9 116.47 6.76
-3 -10 -9 110.29 7.04
-3 -10 -9 109.06 6.7
-3 -10 -10 6.85 0.88
-3 -10 -10 6.29 0.64
3 -10 -10 5.01 0.62
3 -10 -11 15.13 1.22
-3 -10 11 16.56 1.45
-3 -10 -11 15.77 1.2
3 -10 -12 7.37 0.77
-3 -10 12 8.11 0.95
-3 -10 -12 8.36 0.76
-3 -10 -13 3.21 0.48
3 -10 -13 2.97 0.52
3 -10 -14 47.14 3.14
-3 -10 -14 52.79 3.13
3 -10 14 46.18 3.13
3 -10 -15 16.82 1.33
3 -10 15 15.59 1.3
-3 -10 -15 18.95 1.32
3 -10 16 2.94 0.5
3 -10 -16 1.5 0.43
-3 -10 -16 2.59 0.44
-3 -10 -17 6.96 0.81
3 -10 -17 7.1 0.73
3 -10 17 5.55 0.68
-3 -10 -17 7.99 0.71
-3 -10 -18 0.07 0.38
3 -10 -18 -0.25 0.31
3 -10 18 0.05 0.31
-3 -10 -18 0.08 0.24
-3 -10 -19 1.05 0.44
3 -10 19 1.39 0.38
3 -10 -19 1.31 0.36
-3 -10 -19 1.09 0.3
-3 -10 -20 9.83 0.93
3 -10 -20 9.8 0.81
3 -10 20 8.23 0.79
-3 -10 -20 7.74 0.71
-3 -10 -21 3.04 0.53
3 -10 -21 3.19 0.45
3 -10 21 2.33 0.42
-3 -10 -21 2.62 0.36
3 -10 22 6.57 0.61
3 -10 -22 5.83 0.59
3 -10 -23 1.06 0.27
3 -10 23 1.11 0.28
3 -10 -24 0.26 0.2
3 -10 24 0.36 0.2
-3 -11 0 -0.1 0.56
-3 -11 0 -0.07 0.2
3 -11 0 0.27 0.67
-3 -11 -1 3.5 0.78
-3 -11 -1 3.44 0.43
-3 -11 1 3.85 0.45
3 -11 1 4.61 1.25
3 -11 -1 4.91 1.33
-3 -11 -2 141.72 8.97
-3 -11 -2 145 8.54
-3 -11 2 139.85 8.55
3 -11 2 161.98 10.21
3 -11 -2 170.63 10.31
-3 -11 -3 4.94 0.86
-3 -11 -3 4.06 0.47
3 -11 3 5.13 1.28
3 -11 -3 4.65 1.2
-3 -11 -4 50.61 3.69
-3 -11 -4 53.56 3.32
3 -11 -4 53.96 4.66
3 -11 4 60.84 4.8
-3 -11 -5 3.06 0.7
3 -11 5 1.62 0.89
3 -11 -5 1.62 0.86
-3 -11 -5 1.51 0.34
-3 -11 -6 100.38 6.57
-3 -11 -6 103 6.2
-3 -11 6 106.93 6.47
-3 -11 -7 104.22 6.96
-3 -11 -7 109.19 6.62
-3 -11 7 120.02 6.94
-3 -11 -8 2.83 0.68
-3 -11 -8 2.41 0.41
-3 -11 8 2.88 0.52
-3 -11 -9 10.29 1.17
-3 -11 9 13.44 1.22
-3 -11 -9 10.3 0.91
-3 -11 10 40.47 3.1
-3 -11 -10 49.01 2.86
3 -11 -10 41.16 2.83
-3 -11 -11 26.31 1.87
3 -11 -11 28.72 1.92
-3 -11 -12 2.16 0.42
3 -11 -12 1.92 0.41
-3 -11 -13 0.8 0.33
3 -11 -13 1.1 0.37
3 -11 -14 39.34 2.63
-3 -11 -14 40.23 2.6
3 -11 -15 7.01 0.73
-3 -11 -15 6.57 0.68
3 -11 -16 33.88 2.39
-3 -11 -16 38.71 2.39
-3 -11 -17 1.99 0.52
3 -11 -17 2.19 0.41
-3 -11 -17 2.23 0.39
-3 -11 -18 3.83 0.62
-3 -11 -18 4.52 0.49
3 -11 -18 4.81 0.56
-3 -11 -19 7.46 0.81
-3 -11 -19 7.01 0.64
3 -11 -19 6.96 0.69
-3 -11 -20 0.25 0.21
3 -11 -20 0.69 0.28
-3 -11 -20 -0.11 0.32
3 -11 -21 6.23 0.62
-3 -11 -21 7.48 0.72
3 -11 -22 0.26 0.2
-3 -11 -22 0.25 0.24
3 -11 -23 3.93 0.41
3 -12 0 -0.29 0.9
-3 -12 0 0.21 0.25
-3 -12 0 0.34 0.63
-3 -12 0 0.19 0.52
3 -12 1 -0.28 0.66
3 -12 -1 0.57 0.61
-3 -12 -1 0.78 0.28
-3 -12 1 0.78 0.29
-3 -12 -1 0.22 0.53
-3 -12 1 -0.11 0.61
-3 -12 -1 0.56 0.62
-3 -12 1 0.38 0.58
3 -12 2 12.44 1.91
3 -12 -2 9.15 1.72
-3 -12 -2 7.73 0.71
-3 -12 2 7.28 0.72
-3 -12 -2 7.87 1.07
-3 -12 -2 7.5 1.26
-3 -12 2 8.55 1.34
3 -12 3 60.01 4.81
3 -12 -3 59.89 4.84
-3 -12 -3 51.2 3.29
-3 -12 3 53.2 3.35
-3 -12 -3 51.95 3.71
-3 -12 -3 55.42 4.19
-3 -12 3 48.27 4.09
3 -12 4 1.13 0.82
3 -12 -4 1.13 0.9
-3 -12 -4 1.33 0.34
-3 -12 -4 1.26 0.65
-3 -12 -4 1.85 0.71
-3 -12 4 0.19 0.53
3 -12 5 37.36 3.67
3 -12 -5 36.92 3.68
-3 -12 -5 36.52 2.77
-3 -12 -5 36.66 2.39
-3 -12 5 38.5 3.23
-3 -12 -6 12.51 0.98
-3 -12 -6 12.18 1.32
-3 -12 7 3.19 0.65
-3 -12 -7 3.98 0.77
-3 -12 -8 13.96 1.14
-3 -12 -8 15.71 1.46
-3 -12 -9 67.83 4.09
-3 -12 -9 62.16 4.36
-3 -12 -10 2.93 0.46
-3 -12 -11 12.08 0.99
-3 -12 -12 4.39 0.55
-3 -12 -13 37.98 2.49
3 -12 -14 2.73 0.47
-3 -12 -14 4.32 0.53
-3 -12 -15 76.7 4.58
3 -12 -15 72.89 4.61
-3 -12 -16 0.24 0.26
3 -12 -16 0.69 0.31
-3 -12 -17 1.91 0.34
3 -12 -17 1.17 0.33
-3 -12 -17 1.25 0.43
-3 -12 -18 1.37 0.3
-3 -12 -18 1.83 0.43
3 -12 -18 1.27 0.32
-3 -12 -19 3.13 0.52
-3 -12 -19 3.74 0.41
3 -12 -19 4.23 0.47
3 -12 -20 0.68 0.25
-3 -12 -20 0.66 0.31
3 -12 -21 10.89 0.85
-3 -12 -21 12.19 0.94
3 -12 -22 0.18 0.17
-3 -12 -22 0.59 0.22
-3 -13 0 0.12 0.58
3 -13 0 0.58 0.57
-3 -13 0 0.19 0.47
-3 -13 0 0.42 0.31
-3 -13 -1 50.95 3.53
-3 -13 1 50.01 3.53
3 -13 1 51.83 4.54
3 -13 -1 55.41 4.61
-3 -13 -1 44.16 3.82
-3 -13 1 44.27 3.82
-3 -13 -1 46.23 3.06
-3 -13 1 48.4 3.09
-3 -13 -2 1.82 0.71
-3 -13 2 2.13 0.74
3 -13 2 2.02 0.92
3 -13 -2 1.75 0.89
-3 -13 -2 2.04 0.7
-3 -13 2 1.88 0.67
-3 -13 2 1.84 0.43
-3 -13 -2 3.2 0.46
-3 -13 -3 54.19 3.62
-3 -13 3 46.73 3.57
3 -13 3 48.28 4.47
3 -13 -3 49.12 4.5
-3 -13 -3 50.23 3.99
-3 -13 3 42.08 3.84
-3 -13 -3 51 3.17
-3 -13 3 50.88 3.22
-3 -13 -4 31.97 2.7
3 -13 4 39.3 3.75
3 -13 -4 37.22 3.72
-3 -13 -4 37.07 2.38
-3 -13 4 35.49 2.45
-3 -13 -4 40.98 3.25
-3 -13 4 37.79 3.2
-3 -13 -5 1.04 0.61
-3 -13 -5 1.01 0.32
-3 -13 -6 0.9 0.58
-3 -13 -6 0.4 0.29
-3 -13 -7 25.33 2.2
-3 -13 -7 29.59 1.92
-3 -13 -8 47.01 3.48
-3 -13 -8 52.73 3.23
-3 -13 -9 21.83 1.55
-3 -13 -10 15.03 1.16
-3 -13 -11 57.84 3.62
-3 -13 -12 8.48 0.77
-3 -13 -13 0.38 0.29
-3 -13 -14 14.09 1.08
-3 -13 -15 12.5 0.97
-3 -13 -16 0.14 0.21
-3 -13 -17 1.82 0.4
-3 -13 -17 2.97 0.36
-3 -13 -18 0.92 0.33
-3 -13 -18 0.23 0.2
-3 -13 -19 4.76 0.56
-3 -13 -20 1.22 0.3
-3 -13 -21 0.98 0.24
-3 -14 0 0.35 0.57
-3 -14 0 0.21 0.3
-3 -14 -1 11.26 1.39
-3 -14 1 13.94 1.46
-3 -14 -1 13.36 1.07
-3 -14 1 12.3 1.07
-3 -14 -2 10.91 1.28
-3 -14 2 13.97 1.44
-3 -14 -2 10.14 0.95
-3 -14 2 12.03 1.03
-3 -14 3 70.75 4.85
-3 -14 -3 73.95 4.83
-3 -14 -3 69.5 4.41
-3 -14 3 72.08 4.48
-3 -14 4 20.3 1.81
-3 -14 -4 19.02 1.71
-3 -14 -4 16.64 1.33
-3 -14 4 18.59 1.44
-3 -14 -5 5.49 0.88
-3 -14 5 4.88 0.96
-3 -14 -5 6.17 0.66
-3 -14 5 6.84 0.76
-3 -14 -6 12.71 1.33
-3 -14 -6 12.56 1.02
-3 -14 -7 29.02 2.13
-3 -14 -7 24.3 1.77
-3 -14 -8 7.13 0.72
-3 -14 -9 12.21 1
-3 -14 -10 10.48 0.89
-3 -14 -11 1.63 0.36
-3 -14 -12 0.91 0.31
-3 -14 -13 2.56 0.41
-3 -14 -14 4.29 0.49
-3 -14 -15 0.73 0.26
-3 -14 -16 5.95 0.64
-3 -14 -16 6.11 0.56
-3 -14 -17 0.44 0.29
-3 -14 -17 0.03 0.18
-3 -14 -18 0.93 0.3
-3 -14 -19 0.14 0.21
-3 -15 0 -0.28 0.38
-3 -15 0 0.76 0.64
-3 -15 -1 19.59 1.43
-3 -15 1 18.05 1.43
-3 -15 1 18.22 1.72
-3 -15 -1 18.55 1.72
-3 -15 -2 4.33 0.59
-3 -15 2 4.07 0.61
-3 -15 -2 4.51 0.85
-3 -15 2 4.29 0.88
-3 -15 -3 25.43 1.71
-3 -15 3 23.93 1.75
-3 -15 3 21.73 2
-3 -15 -3 20.95 1.94
-3 -15 -4 6.7 0.7
-3 -15 4 5.83 0.73
-3 -15 -4 5.21 0.87
-3 -15 4 4.69 0.91
-3 -15 -5 -0.09 0.51
-3 -15 5 0.22 0.54
-3 -15 -5 0.3 0.33
-3 -15 5 0.7 0.42
-3 -15 6 34.48 2.77
-3 -15 -6 38.54 2.72
-3 -15 -6 37.21 2.44
-3 -15 7 3.6 0.78
-3 -15 -7 4.37 0.55
-3 -15 8 17.21 1.6
-3 -15 -8 15.41 1.2
-3 -15 9 7.57 1.03
-3 -15 -9 7.47 0.72
-3 -15 10 0.2 0.53
-3 -15 -10 0.64 0.28
-3 -15 -11 6.7 0.65
-3 -15 -12 2.46 0.39
-3 -15 -13 1.78 0.32
-3 -15 -14 0.57 0.24
-3 -15 -15 3.15 0.44
-3 -15 -15 2.41 0.35
-3 -15 -16 5.48 0.57
-3 -15 -16 5.49 0.5
-3 -15 -17 2.28 0.35
-3 -15 -18 5.06 0.5
-3 -16 0 -0.06 0.34
-3 -16 0 -0.57 0.51
-3 -16 -1 0.61 0.35
-3 -16 1 0.83 0.37
-3 -16 -1 0.56 0.47
-3 -16 1 0.48 0.5
-3 -16 2 4.67 0.63
-3 -16 -2 4.07 0.59
-3 -16 -2 3.37 0.7
-3 -16 2 5.19 0.84
-3 -16 -3 2.93 0.68
-3 -16 3 2.5 0.66
-3 -16 -3 1.9 0.45
-3 -16 3 1.77 0.47
-3 -16 -4 2.23 0.57
-3 -16 4 1.91 0.63
-3 -16 -4 2.3 0.44
-3 -16 4 2.35 0.53
-3 -16 -5 -0.33 0.43
-3 -16 5 0.19 0.5
-3 -16 5 0.87 0.39
-3 -16 -5 0.2 0.3
-3 -16 6 1.21 0.57
-3 -16 6 2.09 0.34
-3 -16 -6 1.59 0.4
-3 -16 6 0.92 0.41
-3 -16 -7 0.51 0.31
-3 -16 7 -0.09 0.47
-3 -16 -8 39.18 2.55
-3 -16 -9 1.92 0.39
-3 -16 -10 34.27 2.24
-3 -16 -11 0.27 0.24
-3 -16 -12 2.6 0.38
-3 -16 -13 0.29 0.23
-3 -16 -14 16.86 1.14
-3 -16 -14 15.88 1.18
-3 -16 -15 3.33 0.36
-3 -16 -15 2.92 0.4
-3 -16 -16 3.57 0.42
-3 -17 0 -0.38 0.46
-3 -17 0 -0.2 0.26
-3 -17 0 -0.22 0.32
-3 -17 -1 0.15 0.42
-3 -17 1 0.31 0.47
-3 -17 -1 0.28 0.27
-3 -17 1 0.33 0.26
-3 -17 1 0.73 0.37
-3 -17 -1 0.49 0.34
-3 -17 -2 24.8 1.85
-3 -17 2 22.76 1.84
-3 -17 -2 25.15 1.64
-3 -17 2 23.11 1.62
-3 -17 -2 24.05 1.71
-3 -17 2 22.4 1.72
-3 -17 -3 0.07 0.4
-3 -17 3 0.7 0.45
-3 -17 -3 0.12 0.22
-3 -17 3 0.44 0.25
-3 -17 3 0.06 0.32
-3 -17 -3 0.87 0.37
-3 -17 4 0.54 0.44
-3 -17 4 -0.23 0.35
-3 -17 -4 -0.08 0.26
-3 -17 4 -0.04 0.25
-3 -17 -4 0.1 0.31
-3 -17 -5 5.67 0.58
-3 -17 5 6.12 0.6
-3 -17 5 6.47 0.71
-3 -17 -5 6.19 0.67
-3 -17 6 50.84 3.02
-3 -17 6 41.99 3.08
-3 -17 -6 51.27 3.1
-3 -17 -7 11.25 0.94
-3 -17 -8 1.19 0.32
-3 -17 -9 0.84 0.3
-3 -17 -10 26.75 1.78
-3 -17 -11 0.76 0.27
-3 -17 -12 7.18 0.63
-3 -17 -13 0.16 0.2
-3 -18 0 0.15 0.3
-3 -18 0 0.04 0.22
-3 -18 0 -0.4 0.34
-3 -18 -1 0.61 0.26
-3 -18 1 0.44 0.26
-3 -18 -1 0.59 0.33
-3 -18 1 0.75 0.33
-3 -18 -2 30.14 1.91
-3 -18 2 31.54 1.92
-3 -18 -2 28.62 1.97
-3 -18 2 24.94 1.95
-3 -18 -3 4.07 0.53
-3 -18 -3 3.06 0.4
-3 -18 3 3.44 0.43
-3 -18 3 3.11 0.49
-3 -18 -4 18.14 1.2
-3 -18 4 18.03 1.21
-3 -18 -4 18.74 1.29
-3 -18 -5 -0.04 0.26
-3 -18 -5 0.13 0.21
-3 -18 5 0.07 0.21
-3 -18 5 -0.22 0.29
-3 -18 6 4.03 0.44
-3 -18 -6 3.79 0.5
-3 -18 -7 0.68 0.29
-3 -18 -8 9.33 0.79
-3 -18 -9 23.74 1.6
-3 -19 0 0.03 0.18
-3 -19 0 -0.24 0.28
-3 -19 -1 2.41 0.34
-3 -19 1 2.99 0.36
-3 -19 -1 2.46 0.4
-3 -19 1 2.08 0.38
-3 -19 2 4.23 0.44
-3 -19 -2 4.48 0.44
-3 -19 2 3.2 0.45
-3 -19 -2 3.75 0.48
-3 -19 3 9.93 0.75
-3 -19 -3 9.79 0.74
-3 -19 -3 8.94 0.8
-3 -19 4 -0.11 0.2
-3 -19 -4 0.15 0.25
4 0 0 136.16 9.17
4 0 1 1.19 0.7
4 0 -1 1.68 0.79
4 0 2 139.58 9.49
4 0 -2 149.54 9.74
4 0 -3 1.08 0.87
4 0 -4 208.34 13.38
4 0 4 206.38 13.35
4 0 -5 0.45 0.74
4 0 -6 80.97 5.85
4 0 6 70.93 5.68
4 0 -7 -0.24 0.78
4 0 7 0.24 0.69
4 0 -8 6.58 0.6
4 0 -8 4.48 1.27
4 0 8 7.45 0.68
4 0 -8 4.89 0.71
4 0 8 7.25 1.43
4 0 -9 0.78 0.79
4 0 9 -0.27 0.74
4 0 -9 0.11 0.24
4 0 -9 0.34 0.37
4 0 -10 4.86 0.51
4 0 -10 3.03 1
4 0 -10 4.53 0.67
4 0 10 1.98 1.05
4 0 -11 0.29 0.72
4 0 11 0.3 0.8
4 0 -11 0.11 0.24
4 0 -11 0.3 0.39
4 0 -12 94.41 6.46
4 0 -12 91.36 7.66
4 0 12 83.23 7.64
4 0 -13 -0.97 0.94
4 0 -13 0.04 0.24
4 0 -13 0.08 0.42
4 0 13 -0.35 0.8
4 0 -14 117.57 6.96
4 0 -14 105.6 8.37
4 0 14 91.68 8.26
4 0 -15 0.72 0.84
4 0 -15 0.09 0.46
4 0 15 -0.38 0.89
4 0 -16 78.09 7.12
4 0 16 70.01 7.01
4 0 -17 -0.4 0.98
4 0 -17 -0.2 0.54
4 0 17 -0.41 1.09
4 0 -18 110.25 7.01
4 0 -19 -0.1 0.55
4 0 -20 -0.21 0.56
4 0 -21 0.3 0.58
4 0 -22 4.97 0.85
4 0 -23 0.37 0.51
4 0 -24 2.43 0.63
-4 0 -24 2.49 0.49
4 0 -25 -0.22 0.42
-4 0 -25 0.15 0.32
4 0 -26 6.84 0.81
-4 0 -26 7.34 0.71
-4 0 -27 -0.04 0.24
4 0 -27 -0.05 0.31
4 1 0 174.31 11.57
4 -1 0 185.4 11.7
4 1 1 219.37 14.2
4 -1 1 229.54 14.26
4 1 -1 231.2 14.3
4 -1 -1 221.85 14.31
4 1 2 43.49 3.39
4 -1 2 34.34 3.23
4 1 -2 38.78 3.39
4 -1 -2 37.28 3.42
4 1 -3 4.79 1.11
4 -1 -3 3.71 1.22
4 -1 4 29.51 2.84
4 1 4 28.8 2.8
4 1 -4 24.32 2.64
4 -1 -4 28.05 2.81
4 -1 5 8.02 1.4
4 1 5 6.85 1.36
4 1 -5 6.72 1.38
4 -1 -5 9.67 1.62
4 -1 6 0.44 0.73
4 1 6 0.23 0.76
4 1 -6 0.68 0.76
4 -1 -6 -0.23 0.76
4 -1 7 7.82 1.45
4 1 7 8.04 1.58
4 1 -7 9.16 1.56
4 -1 -7 8.78 1.55
4 1 -8 13.77 1.88
4 -1 -8 13 1.87
4 1 8 13.64 1.01
4 -1 8 13.07 1.03
4 -1 8 11.99 1.83
4 1 8 10.52 1.8
4 1 -8 11.64 0.93
4 -1 -8 11.92 1.1
4 1 -8 12.38 1.12
4 -1 8 12.46 0.92
4 1 -9 12.82 1.02
4 -1 9 17.06 2.17
4 1 9 14.57 2.05
4 1 -9 17.01 1.28
4 -1 -9 12.69 1.17
4 1 -9 13.21 1.98
4 -1 -9 14.08 1.97
4 1 -10 24.36 1.67
4 -1 10 23.47 2.74
4 1 10 20.27 2.69
4 1 -10 27.71 1.92
4 -1 -10 25.13 1.87
4 1 -10 23.84 2.79
4 -1 -10 24.54 2.84
4 1 -11 65.13 4.19
4 -1 11 70.25 5.7
4 1 11 65.28 5.62
4 -1 -11 73.25 4.45
4 1 -11 71.14 4.45
4 1 -11 70.22 5.68
4 -1 -11 70.36 5.65
4 1 -12 39.2 2.55
4 -1 -12 41.05 2.8
4 1 -12 39.58 2.79
4 -1 -12 39.11 3.89
4 1 -12 41.28 3.97
4 -1 12 39.14 3.93
4 1 12 42.41 4.1
4 -1 -13 39.24 2.62
4 1 -13 37.33 2.6
4 -1 -13 33.4 3.65
4 -1 13 41.25 4.06
4 1 13 32.3 3.75
4 -1 -14 5.73 1.46
4 1 -14 4.35 1.32
4 -1 -14 6.1 0.86
4 1 -14 6.73 0.88
4 -1 14 5.39 1.67
4 1 14 4.95 1.52
4 -1 -15 4.27 1.42
4 1 -15 4.56 1.43
4 -1 -15 4.78 0.57
4 -1 -15 3.7 0.76
4 1 -15 6.34 0.87
4 1 15 4.82 1.55
4 -1 15 4.16 1.43
4 -1 -16 4.48 1.51
4 1 -16 4.77 1.52
4 -1 -16 7.95 0.97
4 1 -16 7.64 0.94
4 -1 16 5.9 1.76
4 1 16 3.48 1.52
4 -1 -17 10.46 1.18
4 1 -17 11.49 1.21
4 -1 -17 10.5 2.16
4 1 -17 9.95 2.04
4 -1 17 6.49 1.8
4 1 17 11.19 2.18
4 -1 -18 89.23 5.68
4 1 -18 85.32 5.65
4 -1 -19 18.11 1.63
4 1 -19 16.26 1.57
4 -1 -20 20.47 1.73
4 1 -20 16.27 1.63
4 -1 -21 4.47 0.84
4 1 -21 4.55 0.83
4 -1 -22 5.37 0.86
4 1 -22 5.02 0.88
4 1 -23 19.76 1.81
4 -1 -23 23.17 1.82
4 -1 -24 0.87 0.48
4 1 -24 0.51 0.5
-4 -1 -24 0.16 0.31
-4 1 -24 0.8 0.39
4 -1 -25 3.15 0.61
4 1 -25 4.11 0.69
-4 -1 -25 3.75 0.53
-4 1 -25 3.18 0.52
4 -1 -26 6.2 0.72
-4 1 -26 4.9 0.59
-4 -1 -26 4.8 0.58
-4 -1 -27 0.04 0.22
-4 1 -27 0.12 0.24
4 -1 -27 -0.2 0.33
4 1 -27 0.27 0.34
4 2 0 763.96 46.04
4 -2 0 799.69 46.19
4 2 1 61 4.67
4 -2 1 56.84 4.67
4 2 -1 62.5 4.74
4 -2 -1 66.79 4.89
4 2 2 411.01 25.09
4 -2 2 436.49 25.22
4 2 -2 406.67 25.18
4 -2 -2 412.86 25.29
4 2 -3 62.16 4.94
4 -2 -3 70.13 5.14
4 -2 4 11.71 1.7
4 2 4 9.91 1.57
4 2 -4 9.55 1.46
4 -2 -4 10.75 1.65
4 -2 5 0.42 0.78
4 2 5 0.43 0.71
4 2 -5 -0.21 0.67
4 -2 -5 -0.44 0.74
4 -2 6 35.04 3.35
4 2 6 40.25 3.59
4 2 -6 38.75 3.46
4 -2 -6 40.33 3.53
4 -2 7 158.06 10.5
4 2 7 169.37 10.73
4 2 -7 158.56 10.52
4 -2 -7 146.38 10.44
4 2 -8 28.19 2.85
4 -2 -8 24.15 2.71
4 2 8 28.67 1.85
4 -2 8 29.71 1.88
4 -2 8 25.73 2.77
4 2 8 24.45 2.81
4 2 -8 22.93 1.75
4 2 -8 30.65 2.01
4 -2 -8 25.38 1.93
4 -2 8 29.36 1.79
4 -2 9 29.37 1.96
4 2 -9 30.67 3.08
4 -2 -9 26.98 2.94
4 -2 9 23.12 2.78
4 2 9 26.21 3.01
4 2 -9 27.13 1.89
4 2 -9 31.49 2.13
4 -2 -9 29.67 2.09
4 -2 9 31.46 1.92
4 2 -10 1.59 0.9
4 -2 -10 -0.26 0.91
4 -2 -10 0.66 0.39
4 2 -10 0.14 0.36
4 -2 10 1.04 0.72
4 2 10 0.28 0.69
4 -2 10 0.44 0.29
4 2 -10 0.43 0.25
4 -2 11 20.39 2.39
4 2 11 18.6 2.39
4 -2 -11 14.78 1.31
4 2 -11 15.93 1.35
4 2 -11 16.3 2.27
4 -2 -11 10.57 1.86
4 -2 11 14.97 1.19
4 -2 12 0.3 0.84
4 2 12 1.21 0.88
4 -2 -12 1.58 0.49
4 2 -12 1.26 0.48
4 2 -12 3.18 1.08
4 -2 -12 1.15 0.91
4 -2 12 2.3 0.45
4 -2 13 1.28 1.13
4 2 13 3.78 1.24
4 -2 -13 1.14 0.47
4 2 -13 1.54 0.51
4 -2 13 1.53 0.41
4 -2 -13 0.3 0.85
4 2 -13 2.11 1.06
4 -2 -14 48.81 4.78
4 2 -14 45.46 4.65
4 2 -14 49.65 4.24
4 -2 14 60.88 3.54
4 -2 -14 54.78 3.64
4 2 -14 54.27 3.64
4 -2 14 48.72 4.89
4 2 14 48.56 4.82
4 -2 15 3.61 0.54
4 -2 -15 2.43 0.59
4 2 -15 2.81 0.62
4 -2 15 3.22 1.34
4 2 15 4.1 1.35
4 -2 -15 1.02 1.04
4 2 -15 1.96 1.04
4 -2 16 2.17 0.47
4 2 16 1.07 1.04
4 -2 -16 0.71 0.83
4 2 -16 1.36 0.9
4 -2 -16 1.84 0.58
4 2 -16 1.55 0.6
4 -2 17 35.34 2.28
4 -2 -17 29.19 3.58
4 2 -17 25.12 3.37
4 2 -17 32.92 2.43
4 -2 -17 30.32 2.4
4 -2 17 32.92 3.8
4 2 17 29.92 3.67
4 -2 -18 7.95 1.04
4 2 -18 8.3 1.04
4 -2 18 9.09 0.9
4 -2 19 91.86 5.34
4 -2 -19 79.52 5.47
4 2 -19 81.68 5.49
4 -2 -20 1.39 0.56
4 2 -20 -0.19 0.54
4 -2 -21 3.71 0.74
4 2 -21 5.43 0.89
4 -2 -22 -0.09 0.48
4 2 -22 -0.28 0.55
4 -2 -23 0.8 0.5
4 2 -23 -0.18 0.52
4 -2 -24 3.53 0.63
4 2 -24 4.06 0.75
-4 -2 -24 3.5 0.5
-4 2 -24 2.24 0.49
-4 2 -25 8.39 0.76
-4 -2 -25 6.49 0.67
4 -2 -25 6.6 0.79
4 2 -25 6.55 0.87
4 2 -26 2 0.49
-4 -2 -26 2.15 0.39
-4 2 -26 2.76 0.44
4 -2 -26 2.44 0.48
-4 -2 -27 0.86 0.18
-4 -2 -27 0.4 0.23
-4 2 -27 0.95 0.3
4 -2 -27 1.11 0.34
4 2 -27 1.05 0.36
4 3 0 90.09 5.94
4 -3 0 88.03 6
4 3 0 74.38 5.57
4 3 1 202 12.72
4 -3 1 202.81 12.82
4 3 -1 205.92 12.78
4 -3 -1 207.31 12.91
4 3 -1 195.13 12.47
4 3 1 201.46 12.51
4 3 2 4.87 1.04
4 -3 2 4.11 1.07
4 3 -2 3.77 1.01
4 -3 -2 4.93 1.2
4 3 -2 4.24 0.89
4 3 -3 79.68 5.79
4 -3 -3 83.21 5.93
4 3 -4 183.2 12.23
4 -3 -4 191.85 12.39
4 -3 4 203.57 12.5
4 3 4 194.58 12.35
4 3 -5 -0.19 0.58
4 -3 -5 -0.21 0.69
4 -3 5 0.21 0.65
4 3 5 0.82 0.7
4 3 -6 47.63 3.84
4 -3 -6 47.49 3.91
4 -3 6 42.36 3.75
4 3 6 44.51 3.88
4 -3 7 0.21 0.67
4 3 7 -0.23 0.76
4 -3 7 0.39 0.28
4 -3 7 0.23 0.23
4 3 -7 0.21 0.68
4 -3 -7 -0.44 0.73
4 -3 -8 0.16 0.25
4 -3 8 0.03 0.22
4 -3 -8 0.47 0.36
4 3 -8 -0.18 0.33
4 3 -8 0.23 0.84
4 -3 -8 -0.23 0.66
4 -3 8 0.6 0.3
4 -3 8 -0.22 0.55
4 3 8 -0.25 0.75
4 3 -8 0.13 0.21
4 -3 8 0.08 0.24
4 -3 9 31.14 2.06
4 3 -9 31.21 3.05
4 -3 -9 38.39 3.29
4 -3 9 27.08 2.92
4 3 9 30.93 3.17
4 -3 -9 26.98 2.02
4 3 -9 30.08 1.99
4 -3 -9 31.82 2.18
4 3 -9 34.86 2.23
4 -3 9 32.73 2.02
4 -3 -10 0.06 0.32
4 3 -10 0.79 0.41
4 3 -10 -0.25 0.73
4 -3 -10 0.74 0.94
4 -3 -10 0.9 0.29
4 -3 10 0.25 0.68
4 3 10 -0.27 0.62
4 3 -10 0.34 0.49
4 -3 10 0.8 0.32
4 -3 -11 20.21 2.35
4 3 -11 17.84 2.29
4 3 -11 19.32 1.97
4 -3 11 19.08 2.35
4 3 11 19.12 2.4
4 -3 -11 15.29 1.22
4 -3 -11 14.92 1.34
4 3 -11 16.86 1.39
4 -3 11 16.79 1.26
4 3 -12 69.26 5.59
4 -3 -12 60.33 5.44
4 3 -12 64.27 5.1
4 -3 12 61.46 5.5
4 3 12 63.33 5.54
4 -3 -12 75.34 4.35
4 3 -12 64.54 4.44
4 -3 -12 69.84 4.46
4 -3 12 75.21 4.37
4 3 -13 34.18 3.54
4 -3 -13 29.94 3.46
4 3 -13 37.58 3.25
4 -3 13 30.48 3.51
4 3 13 32.28 3.5
4 3 -13 35.18 2.52
4 -3 -13 34.77 2.51
4 -3 13 40.28 2.45
4 3 -14 0.58 0.76
4 -3 -14 1.52 0.99
4 -3 -14 0.45 0.44
4 3 -14 -0.07 0.38
4 -3 14 0.64 0.89
4 3 14 -0.3 0.74
4 3 -14 0.21 0.65
4 -3 14 1.11 0.41
4 -3 -15 9.59 1.83
4 3 -15 9.54 1.72
4 3 -15 10.73 1.59
4 -3 15 8.71 1.82
4 3 15 8.97 1.69
4 -3 -15 8.87 1
4 3 -15 9.68 1
4 -3 15 9.32 0.9
4 -3 -16 1.34 0.98
4 3 -16 1.85 0.98
4 -3 -16 1.57 0.53
4 3 -16 2.52 0.58
4 -3 16 1.04 0.87
4 3 16 2.57 1.06
4 3 -16 0.23 0.55
4 -3 16 2.62 0.51
4 -3 -17 9.34 1.92
4 3 -17 10.54 1.92
4 3 -17 9.18 1.64
4 -3 -17 13.75 1.25
4 3 -17 12.04 1.18
4 -3 17 13.19 2.22
4 3 17 9.01 1.86
4 -3 17 12.63 1.08
4 -3 -18 1.13 0.52
4 3 -18 0.76 0.48
4 -3 18 1.22 0.42
4 -3 19 8.79 0.91
4 3 -19 9.28 1.06
4 -3 -19 9.65 1.09
4 -3 20 10.05 0.99
4 -3 -20 11.65 1.17
4 3 -20 11.39 1.17
4 -3 21 10.66 0.97
4 3 -21 11.26 1.15
4 -3 -21 9.16 1.07
4 -3 -22 5.96 0.81
4 3 -22 7.3 0.92
4 -3 22 6.68 0.74
4 -3 -23 2.02 0.51
4 3 -23 2.57 0.62
-4 -3 -23 2.06 0.42
4 -3 23 2.06 0.42
4 -3 24 14.78 1.12
4 -3 -24 13.9 1.21
-4 -3 -24 13.4 1.09
-4 3 -24 12.6 1.12
4 3 -24 16.09 1.33
4 -3 -25 1.15 0.39
-4 -3 -25 1.05 0.3
4 3 -25 0.27 0.4
-4 3 -25 1.46 0.37
-4 -3 -26 1.47 0.25
-4 -3 -26 1.22 0.29
-4 3 -26 1.6 0.35
4 -3 -26 1.83 0.4
4 3 -26 2.45 0.48
4 -4 0 65.47 4.76
4 -4 0 59.91 4.46
4 4 0 63.3 4.53
4 -4 1 17.63 1.86
4 -4 -1 17.17 1.9
4 -4 -1 15.66 1.66
4 -4 1 13.61 1.63
4 4 1 12.36 1.58
4 4 -1 16.3 1.69
4 -4 -2 0.75 0.66
4 -4 -2 0.56 0.46
4 -4 2 0.6 0.51
4 4 -2 2.5 0.73
4 4 2 1.48 0.64
4 -4 -3 9.15 1.43
4 4 3 7.72 1.22
4 4 -3 9.27 1.25
4 -4 -4 46.75 3.61
4 4 -4 37.52 3.19
4 4 4 39.77 3.2
4 -4 5 5.53 1.13
4 4 5 5.83 1.03
4 4 -5 6.67 1.04
4 -4 5 6.58 0.61
4 -4 -5 5.41 1.18
4 -4 -6 23.11 2.4
4 -4 6 19.27 2.26
4 -4 -6 23.01 1.54
4 4 -6 19.59 1.44
4 -4 6 24.77 1.53
4 4 -6 21.91 2.1
4 -4 6 22.54 1.53
4 -4 -7 20.49 2.38
4 -4 7 23 2.48
4 -4 -7 25.75 1.67
4 4 -7 22.45 1.58
4 -4 7 27.33 1.65
4 -4 7 22.59 1.64
4 -4 -8 38.67 3.51
4 -4 8 32.97 3.36
4 -4 -8 46.48 2.61
4 4 -8 36.51 2.48
4 -4 8 40.22 2.57
4 -4 8 40.08 2.54
4 -4 -9 42.57 3.9
4 -4 9 46.47 2.92
4 4 -9 49.7 3.74
4 -4 9 45.11 3.95
4 -4 -9 46.92 2.95
4 -4 9 45.4 2.94
4 4 -10 14.28 1.74
4 -4 10 13.45 1.89
4 -4 -10 14.97 1.13
4 -4 -10 10.44 1.77
4 -4 10 15.56 1.15
4 4 -11 35.28 3.09
4 -4 11 33.9 3.38
4 -4 -11 39.23 2.36
4 -4 -11 28.95 3.2
4 -4 11 32.97 2.32
4 -4 -12 37.94 3.86
4 -4 12 35.65 3.81
4 -4 -12 47.17 2.85
4 4 -12 47.21 3.75
4 -4 -12 41.52 2.93
4 -4 12 44.09 2.85
4 -4 -13 98.09 8.29
4 -4 13 118.52 8.61
4 -4 -13 131.94 7.22
4 4 -13 125.71 8.27
4 -4 -13 105.94 7.26
4 -4 13 122.04 7.21
4 -4 -14 0.15 0.4
4 -4 -14 -0.29 0.56
4 -4 -14 0.05 0.31
4 4 -14 0.22 0.59
4 -4 14 -0.3 0.75
4 -4 14 0.66 0.37
4 -4 -15 -0.23 0.37
4 -4 -15 1.21 0.92
4 -4 -15 0.38 0.33
4 4 -15 0.23 0.62
4 -4 15 -0.31 0.73
4 -4 15 0.97 0.41
4 -4 -16 14.74 2.31
4 -4 -16 14.18 1.42
4 4 -16 14.94 1.38
4 -4 16 16.91 1.35
4 4 -16 17.86 2.21
4 -4 -17 118.53 8.08
4 4 -17 110.23 8.01
4 -4 17 131.05 7.99
4 -4 -18 0.82 0.49
4 4 -18 0.76 0.48
4 -4 18 0.65 0.38
4 -4 -18 1.9 0.45
4 4 -19 120.3 8.27
4 -4 -19 131.87 8.35
4 -4 20 0.46 0.37
4 -4 -20 0.88 0.52
4 4 -20 0.71 0.47
4 -4 21 7.72 0.78
4 -4 -21 6.48 0.85
4 4 -21 7.07 0.91
4 -4 22 2.55 0.49
4 -4 -22 2.14 0.55
4 4 -22 3.69 0.66
4 -4 23 17.43 1.25
-4 -4 -23 15.83 1.19
-4 4 -23 14.97 1.22
4 4 -23 16.38 1.38
4 -4 -23 13.28 1.27
4 -4 24 0.14 0.29
4 -4 -24 0.12 0.33
-4 4 -24 0.09 0.29
4 -4 25 1.35 0.33
-4 -4 -25 1.01 0.25
-4 4 -25 1 0.31
-4 -4 -26 -0.07 0.15
4 -4 26 -0.2 0.23
4 5 0 75.97 5.06
4 -5 0 64.57 4.89
4 5 -1 24.84 2.22
4 5 1 20.51 2.1
4 -5 -1 22.68 2.14
4 -5 1 20.84 2.1
4 5 -2 18.07 1.86
4 5 2 19.28 1.89
4 -5 -2 16.42 1.8
4 -5 2 16.31 1.84
4 -5 -3 27.96 1.88
4 -5 -3 28.94 1.9
4 -5 3 28.02 1.89
4 -5 -3 27.02 2.47
4 -5 3 25.79 2.5
4 5 3 30.72 2.59
4 5 -3 29.71 2.56
4 -5 -4 3.61 0.47
4 5 -4 3.02 0.79
4 5 4 2.23 0.76
4 -5 -4 3.41 0.46
4 -5 -4 3.8 0.42
4 -5 -4 2.21 0.79
4 -5 4 3.74 0.9
4 -5 4 4.82 0.5
4 5 -4 2.62 0.37
4 5 4 3.92 0.39
4 5 -5 24.07 1.72
4 5 5 31.09 1.74
4 -5 5 27.61 1.82
4 -5 -5 28.29 1.78
4 5 5 22.45 2.34
4 -5 5 26.73 1.8
4 5 -5 27.21 2.45
4 -5 -5 26.59 1.81
4 -5 -5 23.07 2.36
4 -5 5 23.15 2.43
4 5 6 2.73 0.33
4 5 -6 2.06 0.31
4 -5 -6 1.79 0.37
4 -5 6 1.7 0.36
4 5 -6 0.8 0.59
4 5 6 1.77 0.67
4 -5 6 2.25 0.39
4 5 7 3.83 0.39
4 -5 7 2.82 0.43
4 -5 -7 3.39 0.46
4 -5 7 3.71 0.47
4 -5 -8 25.74 1.72
4 -5 8 23.21 1.68
4 -5 8 26 1.72
4 -5 9 8.83 0.79
4 -5 -9 9.27 0.81
4 5 -9 11.04 1.44
4 -5 9 8.88 0.8
4 -5 10 4.95 0.59
4 -5 -10 6.78 0.65
4 5 -10 5.44 1.11
4 -5 10 6.73 0.65
4 -5 -11 21.06 1.45
4 5 -11 17.24 2.08
4 -5 11 18.92 1.43
4 -5 -12 31.8 2.07
4 5 -12 26.43 2.79
4 -5 12 29.77 2.07
4 -5 -13 55.2 3.57
4 -5 13 60.42 3.61
4 5 -13 47.89 4.39
4 -5 14 2.62 0.48
4 5 -14 2.8 0.88
4 -5 -14 1.95 0.43
4 -5 15 0.56 0.36
4 5 -15 -0.24 0.57
4 -5 -15 1.04 0.37
4 -5 16 3.62 0.55
4 -5 -16 3.41 0.53
4 -5 -17 2.44 0.51
4 -5 17 2.67 0.5
4 -5 -18 0.51 0.37
4 -5 18 0.75 0.39
4 -5 -19 0.72 0.36
4 -5 19 0.46 0.39
4 -5 -20 0.53 0.33
4 -5 20 0.61 0.33
4 -5 -21 1.45 0.37
4 -5 21 1.45 0.42
4 -5 -22 0.55 0.28
4 -5 22 1.67 0.39
4 -5 23 15.41 1.17
-4 -5 -23 14.73 1.1
4 -5 24 8.75 0.76
-4 -5 -24 7.88 0.68
4 -5 25 1.55 0.33
-4 -5 -25 1.22 0.25
4 -5 26 0.71 0.24
-4 -5 -26 0.71 0.19
4 -6 0 117.68 6.54
4 -6 0 105.31 6.46
4 -6 0 104.7 6.49
4 6 0 117.07 7.41
4 -6 0 90.61 7.14
4 6 0 109.87 6.4
4 -6 1 136.27 7.52
4 -6 -1 144.79 7.54
4 -6 -1 128.18 7.45
4 -6 1 130.01 7.45
4 -6 -1 107.6 7.44
4 -6 1 127.59 7.48
4 6 -1 115.09 8.22
4 6 1 124.29 8.29
4 -6 1 105.05 8.13
4 -6 -1 107.14 8.13
4 6 1 129.63 7.39
4 6 -1 120.92 7.38
4 -6 2 17.25 1.14
4 -6 -2 16 1.11
4 -6 -2 14.04 1.05
4 -6 2 12.53 1.02
4 -6 -2 11.74 1.56
4 -6 2 9.89 1.5
4 -6 -2 14.31 1.08
4 6 -2 13.16 0.97
4 6 2 14.04 0.99
4 6 -2 12.23 1.6
4 6 2 13.77 1.69
4 6 -3 2.43 0.81
4 6 3 4.79 0.98
4 -6 3 3.25 0.49
4 -6 -3 4.79 0.54
4 -6 -3 3.56 0.86
4 -6 3 3.53 0.93
4 -6 -3 4.59 0.53
4 6 3 5.02 0.46
4 6 -3 4.58 0.44
4 6 4 10.55 1.55
4 6 -4 13.17 1.63
4 -6 -4 15.85 1.07
4 -6 4 13.12 1.03
4 -6 -4 10.86 1.54
4 -6 4 11.7 1.61
4 -6 -4 12.91 1.01
4 6 4 13.35 0.94
4 6 -4 11.48 0.91
4 6 5 133.09 7.22
4 6 -5 114.77 7.19
4 -6 -5 133.47 7.33
4 -6 5 113.65 7.27
4 6 -5 109.45 8.03
4 6 5 119.14 8.11
4 -6 -5 119.08 8.16
4 -6 5 124.56 8.26
4 6 6 50.06 3.17
4 -6 -6 56.59 3.29
4 -6 -6 51.08 4.1
4 -6 6 57.41 4.26
4 -6 6 52.23 3.26
4 6 -6 51.64 4.03
4 6 6 54.15 4.08
4 -6 6 48.56 3.25
4 -6 -7 8.92 0.8
4 -6 7 10.01 0.83
-4 -6 -7 8.84 0.71
4 -6 7 9.19 0.8
4 -6 -8 -0.04 0.26
4 -6 8 -0.04 0.25
4 -6 8 0.17 0.28
4 -6 9 0.38 0.28
4 -6 -9 0.59 0.29
4 -6 9 0.59 0.33
4 -6 10 69.48 4.41
4 -6 -10 79.39 4.47
4 -6 10 67.92 4.43
4 -6 -11 1.1 0.34
4 -6 11 1.13 0.36
4 -6 -12 25.46 1.73
4 -6 12 24.61 1.74
4 -6 13 0.96 0.35
4 -6 -13 0.46 0.29
4 6 -13 0.23 0.59
4 -6 -14 9.19 0.85
4 -6 14 8.87 0.86
4 -6 -15 46.23 2.76
4 -6 15 41.85 2.74
4 -6 16 0.06 0.35
4 -6 -16 0.5 0.34
4 -6 17 0.06 0.32
4 -6 -17 0.06 0.32
4 -6 18 0.68 0.36
4 -6 -18 0.22 0.33
4 -6 19 0.5 0.36
4 -6 -19 0.43 0.32
-4 -6 -20 2.73 0.45
4 -6 20 2.27 0.46
4 -6 -20 2.55 0.45
-4 -6 -21 0.12 0.25
4 -6 21 0.31 0.31
4 -6 -21 0.33 0.27
-4 -6 -22 1.33 0.32
4 -6 22 1.34 0.36
4 -6 -22 1.09 0.32
-4 -6 -23 0.31 0.24
4 -6 23 0.13 0.27
4 -6 -23 0.5 0.27
4 -6 -24 4.75 0.48
4 -6 24 4.21 0.51
-4 -6 -24 4.13 0.45
4 -6 25 0.51 0.26
-4 -6 -25 0.29 0.18
4 -7 0 13.92 1.19
4 7 0 14.94 1.87
4 -7 0 13.1 1.76
4 7 0 17.61 1.13
4 -7 0 16.61 1.21
4 -7 1 266.3 16.79
4 -7 -1 276.63 16.79
4 -7 1 298.5 16.8
4 -7 -1 305.16 16.8
4 7 -1 263.77 17.67
4 7 1 281.24 17.75
4 7 -1 289.24 16.69
4 7 1 306.86 16.71
4 -7 -1 257.34 17.66
4 -7 1 250.83 17.64
4 -7 -2 1.74 0.39
4 -7 -2 2.5 0.71
4 -7 2 1.56 0.69
4 7 -2 1.7 0.31
4 7 2 1.81 0.32
4 -7 2 2.02 0.4
4 -7 -2 1.93 0.4
4 7 -2 2.71 0.84
4 7 2 1.33 0.75
4 -7 3 57.44 3.6
4 -7 -3 58.17 3.6
4 -7 -3 53.29 3.55
4 7 3 62.01 3.52
4 7 -3 56.9 3.49
4 -7 -3 62.44 4.59
4 -7 3 56.91 4.53
4 7 -3 50.47 4.33
4 7 3 55.25 4.4
4 -7 -4 1.4 0.37
4 -7 -4 2.22 0.8
4 -7 4 1.44 0.66
4 7 4 2.28 0.35
4 7 -4 2.15 0.3
4 -7 -4 1.32 0.35
4 7 -4 0.97 0.64
4 7 4 1.71 0.73
4 -7 4 1.72 0.39
4 -7 -5 201.78 11.62
4 -7 5 195.19 11.6
4 7 -5 164.52 11.27
4 7 5 164.01 11.26
4 -7 5 181.03 10.39
4 -7 -5 164.4 10.36
4 7 5 178.74 10.31
4 -7 6 4.27 1.1
-4 -7 -6 4.79 0.48
4 -7 -6 6.43 0.62
4 7 -6 4.96 1.05
4 7 6 5.02 1.1
4 -7 6 5.11 0.58
-4 -7 -7 3.32 0.36
4 -7 7 2.5 0.42
4 -7 7 2.75 0.44
4 -7 -7 2.41 0.42
4 -7 8 7.99 0.74
-4 -7 -8 8.57 0.68
4 -7 -8 7.27 0.73
4 -7 8 7.5 0.72
-4 -7 -9 2.93 0.39
4 -7 -9 2.3 0.44
4 -7 9 3.3 0.46
-4 -7 -10 0.76 0.27
4 -7 10 0.78 0.34
4 -7 10 1.06 0.34
4 -7 -10 0.77 0.32
-4 -7 -11 3.01 0.39
4 -7 11 3.04 0.48
4 -7 -11 1.72 0.42
-4 -7 -12 7.08 0.69
4 -7 12 8.67 0.81
4 -7 -12 9.09 0.81
-4 -7 -13 5.75 0.6
4 -7 13 5.81 0.67
4 -7 -13 6.23 0.67
-4 -7 -14 29.28 1.84
4 -7 -14 25.98 1.88
4 -7 14 24.74 1.88
-4 -7 -15 4.89 0.56
4 -7 15 5.19 0.66
4 -7 -15 4.81 0.62
-4 -7 -16 5.51 0.59
4 -7 16 4.38 0.61
4 -7 -16 4.41 0.6
-4 -7 -17 0.23 0.3
4 -7 17 0.4 0.36
4 -7 -17 0.38 0.34
-4 -7 -18 67.11 4.02
4 -7 18 59.11 4.06
4 -7 -18 67.67 4.08
-4 -7 -19 18.07 1.25
4 -7 -19 14.9 1.25
4 -7 19 15.46 1.28
-4 -7 -20 2.94 0.44
4 -7 20 3.42 0.52
4 -7 -20 2.92 0.48
-4 -7 -21 5.45 0.55
4 -7 -21 4.98 0.56
4 -7 21 4 0.56
-4 -7 -22 3.72 0.42
4 -7 22 2.38 0.44
4 -7 -22 2.4 0.4
-4 -7 -23 2.4 0.35
4 -7 23 3.31 0.43
4 -7 -23 2.6 0.39
-4 -7 -24 0.76 0.22
4 -7 24 0.42 0.23
4 -7 -24 0.71 0.25
4 -7 -25 3.73 0.38
4 -7 25 3.74 0.41
-4 -7 -25 3.25 0.35
4 -8 0 57.61 3.95
4 -8 0 60.97 3.94
4 8 0 72.82 3.9
4 -8 0 58.53 4.95
4 8 0 60.47 4.93
4 -8 1 1.63 0.38
4 -8 -1 3.03 0.45
4 -8 -1 3.25 0.47
4 8 -1 0.88 0.68
4 -8 1 2.05 0.41
4 8 1 2.84 0.91
4 8 -1 3.17 0.37
4 8 1 2.32 0.34
4 -8 1 2.91 0.97
4 -8 -1 0.45 0.66
-4 -8 -2 0.54 0.47
4 -8 -2 0.69 0.3
4 -8 2 1.13 0.34
4 -8 -2 0.99 0.32
4 -8 2 1.14 0.35
4 8 2 -0.22 0.6
4 8 -2 -0.22 0.67
4 8 -2 0.83 0.25
4 8 2 1.59 0.31
4 -8 -2 0.9 0.77
4 -8 2 0.91 0.84
4 -8 3 56.16 3.54
4 -8 -3 61.92 3.57
-4 -8 -3 54.78 3.82
4 -8 3 53.57 3.52
4 -8 -3 53.73 3.5
4 -8 3 54.65 4.57
4 -8 -3 50.41 4.5
4 8 3 58.95 3.48
4 8 -3 57.21 3.44
4 8 -3 53.08 4.49
4 8 3 55.59 4.5
4 8 -4 74.01 5.43
4 8 4 71.4 5.36
4 -8 4 74 4.35
-4 -8 -4 70.1 4.65
4 -8 -4 72.01 5.49
4 -8 4 69.25 5.44
4 8 4 65.22 4.25
4 -8 -4 72.07 4.34
4 8 -5 29.51 2.84
4 8 5 25.67 2.72
4 -8 5 30.74 1.94
4 -8 -5 31.86 3.02
4 -8 5 27.74 2.88
-4 -8 -5 25.4 1.8
4 -8 -5 28.03 1.91
-4 -8 -5 31.26 2.27
4 -8 6 23.38 2.82
-4 -8 -6 29.99 1.95
4 -8 -6 30.46 2.04
4 8 -6 30.24 2.91
4 -8 6 31.54 2.04
-4 -8 -7 9.37 0.77
4 -8 -7 9.58 0.86
4 -8 7 10.42 0.86
-4 -8 -8 62.5 3.74
4 -8 8 54.26 3.8
4 -8 -8 66.75 3.85
-4 -8 -9 14.76 1.13
4 -8 -9 15.29 1.21
4 -8 9 17.11 1.24
-4 -8 -10 1.23 0.31
4 -8 10 1.12 0.35
4 -8 -10 1.1 0.36
-4 -8 -11 1.98 0.36
4 -8 11 1.93 0.41
4 -8 -11 1.32 0.38
-4 -8 -12 141.15 7.89
4 -8 -12 135.75 7.96
4 -8 12 119.63 7.93
-4 -8 -13 0.25 0.29
4 -8 13 0.44 0.36
4 -8 -13 0.95 0.37
-4 -8 -14 66.23 4.05
4 -8 14 63.86 4.12
4 -8 -14 65.94 4.12
4 -8 15 7.78 0.83
4 -8 -15 7 0.79
-4 -8 -16 60.22 3.63
4 -8 -16 55.8 3.67
4 -8 16 56.83 3.69
-4 -8 -17 0.4 0.29
4 -8 17 0.56 0.37
4 -8 -17 0.85 0.35
-4 -8 -18 16.32 1.22
4 -8 -18 15.55 1.26
4 -8 18 16.41 1.29
-4 -8 -19 3.26 0.47
4 -8 19 2.03 0.45
4 -8 -19 3.08 0.48
-4 -8 -20 0.96 0.3
4 -8 20 0.54 0.32
4 -8 -20 0.46 0.3
-4 -8 -21 0.63 0.26
4 -8 21 0.32 0.28
4 -8 -21 0.13 0.26
-4 -8 -22 11.92 0.84
4 -8 -22 10.09 0.84
4 -8 22 8.9 0.83
4 -8 -23 0.13 0.2
-4 -8 -23 0.49 0.21
4 -8 23 -0.04 0.22
-4 -8 -24 0.28 0.17
4 -8 -24 0.11 0.17
4 9 0 34.01 3.35
4 9 0 33.7 2.2
4 -9 0 35.14 2.28
4 -9 0 35.54 3.46
4 -9 1 52.86 3.47
4 -9 -1 51.67 3.47
4 -9 1 51.47 3.46
4 9 -1 42.08 4.38
4 9 1 52.38 4.58
4 9 1 58.67 3.43
4 9 -1 63.33 3.43
4 -9 1 59.39 4.78
4 -9 -1 57.15 4.74
4 -9 2 15.3 1.12
4 -9 -2 15.7 1.12
4 -9 2 13.01 1.09
4 9 -2 12.74 1.96
4 9 2 15.2 2.03
-4 -9 -2 12.51 1.36
4 9 2 11.55 1.01
4 9 -2 15.63 1.04
4 -9 2 15.52 2.11
4 -9 -2 13.73 1.99
4 -9 3 3.27 0.47
-4 -9 -3 2.04 0.63
4 9 3 2.22 0.85
4 -9 -3 2.67 0.44
4 9 -3 3.29 1.03
4 9 -3 2.53 0.37
4 -9 -3 4.81 1.25
4 -9 3 2.12 0.94
4 -9 -4 4.96 0.58
-4 -9 -4 5.41 0.87
4 -9 4 4.87 0.59
-4 -9 -4 4.86 0.49
4 -9 4 6.13 1.39
4 9 -4 4.02 1.09
4 9 4 4.41 1.17
-4 -9 -5 11.82 1.26
4 -9 -5 11.7 0.99
-4 -9 -5 12.87 0.93
4 -9 -5 14.42 2.04
4 -9 5 10.45 1.78
4 9 -5 10.13 1.69
4 9 5 11.95 1.79
-4 -9 -6 0.25 0.22
4 -9 6 0.27 0.58
4 -9 -6 0.1 0.3
-4 -9 -6 0.2 0.52
-4 -9 -7 61.19 3.76
-4 -9 -7 69.53 4.24
4 -9 -7 57.88 3.82
4 -9 -8 0.59 0.32
-4 -9 -8 1.69 0.33
-4 -9 -8 1.96 0.63
4 -9 -9 1.42 0.39
-4 -9 -9 2.56 0.39
-4 -9 -9 3.29 0.72
4 -9 -10 4.59 0.59
-4 -9 -10 5.4 0.54
4 -9 10 3.89 0.57
4 -9 -11 73.05 4.68
-4 -9 -11 79.38 4.63
4 -9 11 73.53 4.69
4 -9 -12 54.55 3.56
-4 -9 -12 58.79 3.51
4 -9 12 54.13 3.56
4 -9 -13 37.38 2.47
-4 -9 -13 39.75 2.43
4 -9 13 33.01 2.45
4 -9 -14 0.91 0.37
4 -9 14 1.05 0.39
4 -9 -15 0.8 0.37
-4 -9 -15 0.36 0.3
4 -9 15 0.44 0.35
4 -9 -16 6.91 0.75
-4 -9 -16 8.67 0.76
4 -9 16 6.89 0.76
4 -9 -17 9.06 0.88
-4 -9 -17 10.52 0.86
4 -9 17 9.4 0.89
4 -9 -18 10.82 0.98
-4 -9 -18 13.67 0.99
4 -9 18 11.02 0.99
4 -9 -19 5.25 0.6
-4 -9 -19 5.25 0.57
4 -9 19 4.89 0.6
4 -9 20 2.19 0.41
-4 -9 -20 2.6 0.39
4 -9 -20 2.73 0.43
4 -9 21 0.79 0.29
4 -9 -21 0.93 0.29
-4 -9 -21 0.54 0.24
4 -9 -22 2.75 0.36
-4 -9 -22 1.94 0.31
4 -9 -23 4.48 0.5
-4 -9 -23 4.36 0.43
4 -9 -23 4.61 0.46
4 10 0 213.3 12.39
4 -10 0 199.52 13.94
4 10 0 209.76 13.97
4 -10 -1 15.12 1.07
4 10 -1 10.25 0.93
-4 -10 -1 15.21 1.43
4 -10 1 12.71 2.02
4 -10 -1 9.5 1.85
4 10 -1 17.34 2.27
4 10 1 17.7 2.28
4 -10 -2 51.42 3.07
-4 -10 -2 43.54 3.35
4 10 -2 46.27 2.96
4 -10 2 47.78 4.4
4 -10 -2 53.23 4.53
4 10 -2 45.44 4.29
4 10 2 45.63 4.27
-4 -10 -3 1.03 0.6
4 -10 3 1.77 1.04
-4 -10 -3 2.49 0.35
4 10 3 1.94 0.98
4 10 -3 0.85 0.76
4 -10 -3 1.64 0.39
-4 -10 -4 168.69 9.92
-4 -10 -4 163.95 10.35
4 -10 -4 153.2 11.42
4 -10 4 173.25 11.62
4 -10 -4 172.87 10.01
4 10 -4 167.66 11.46
4 10 4 171.39 11.47
-4 -10 -5 149.5 8.77
-4 -10 -5 148.66 9.22
4 -10 -5 130.34 10.23
4 -10 5 140.74 10.31
4 -10 -5 147.08 8.85
4 10 -5 163.12 10.44
4 10 5 165.13 10.44
-4 -10 -6 1.02 0.56
-4 -10 -6 0.3 0.25
4 -10 -6 0.83 0.34
4 -10 -7 5.81 0.64
-4 -10 -7 5.6 0.9
-4 -10 -7 5.62 0.58
4 -10 -8 15.21 1.15
-4 -10 -8 12.19 1.36
-4 -10 -8 13.74 1.06
4 -10 -9 5.44 0.62
-4 -10 -9 4.63 0.85
-4 -10 -9 4.58 0.53
4 -10 -10 5.25 0.61
-4 -10 -10 4.96 0.56
4 -10 -11 2.39 0.45
-4 -10 -11 2.22 0.41
4 -10 -12 15.25 1.24
-4 -10 -12 15.98 1.2
4 -10 -13 0.69 0.35
-4 -10 -13 0.13 0.28
4 -10 -14 32.16 2.29
4 -10 14 33.22 2.31
-4 -10 -14 36.77 2.28
4 -10 15 0.9 0.34
4 -10 -15 0.72 0.33
-4 -10 -15 0.63 0.32
4 -10 16 0.05 0.3
4 -10 -16 0.35 0.33
-4 -10 -16 -0.31 0.28
4 -10 17 2.75 0.45
4 -10 -17 1.98 0.43
-4 -10 -17 1.94 0.39
4 -10 18 2.04 0.4
4 -10 -18 1.96 0.4
-4 -10 -18 1.75 0.36
4 -10 -19 0.3 0.26
-4 -10 -19 0.44 0.25
-4 -10 -20 6.78 0.62
4 -10 -20 7.47 0.67
-4 -10 -21 0.61 0.21
4 -10 -21 0.24 0.23
4 -10 -22 0.22 0.25
4 -10 -22 0.3 0.19
-4 -10 -22 0.2 0.17
4 -10 -23 -0.05 0.17
4 -11 0 213.88 15.07
-4 -11 0 239.16 13.9
4 11 0 216.13 14.95
4 -11 1 2.22 1.08
4 -11 -1 0.32 0.69
4 11 -1 1.52 1
4 11 1 1.2 0.92
-4 -11 -1 1.68 0.7
4 -11 2 0.32 0.88
4 -11 -2 0.32 0.84
4 11 2 0.6 0.94
4 11 -2 -0.3 0.7
-4 -11 -2 0.79 0.25
-4 -11 -2 0.88 0.6
4 -11 3 1.57 0.96
4 -11 -3 2.23 1.01
4 11 3 0.89 0.98
4 11 -3 -0.31 0.93
-4 -11 -3 1.39 0.3
-4 -11 -3 1.3 0.67
4 -11 4 186.46 12.74
4 -11 -4 177.2 12.65
4 11 -4 156.61 12.38
4 11 4 170.15 12.48
-4 -11 -4 197.36 10.98
-4 -11 -4 181.36 11.42
4 -11 -5 2.81 1.18
4 -11 5 3.12 1.15
4 -11 -5 4.42 0.57
4 11 -5 1.8 1.01
-4 -11 -5 4.29 0.49
-4 -11 -5 4.5 0.87
4 -11 -6 119.52 7.29
-4 -11 -6 124.85 7.23
-4 -11 -6 115.62 7.62
4 -11 -7 3.8 0.56
-4 -11 -7 4.8 0.52
4 -11 -8 1.13 0.37
-4 -11 -8 1.1 0.31
-4 -11 -8 0.88 0.57
4 -11 -9 0.05 0.3
-4 -11 -9 0.25 0.25
-4 -11 -9 0.57 0.53
-4 -11 -10 32.95 2.09
4 -11 -10 29.36 2.13
4 -11 -11 0.89 0.38
-4 -11 -11 1.48 0.36
4 -11 -12 2.97 0.49
-4 -11 -12 3.88 0.48
4 -11 -13 2.26 0.44
-4 -11 -13 2.87 0.44
4 -11 -14 1.05 0.33
-4 -11 -14 0.39 0.31
4 -11 -15 2.63 0.45
-4 -11 -15 2.29 0.39
4 -11 -16 0.33 0.29
-4 -11 -16 0.24 0.26
-4 -11 -17 6.2 0.58
4 -11 -17 4.79 0.58
-4 -11 -18 0.95 0.29
4 -11 -18 1.14 0.32
-4 -11 -19 1.11 0.26
4 -11 -19 0.75 0.29
-4 -11 -20 3.63 0.38
4 -11 -20 2.38 0.37
-4 -11 -21 1.95 0.28
4 -11 -21 2.34 0.32
4 -11 -22 0.47 0.22
4 -11 -22 0.2 0.17
4 -12 0 3.25 1.11
4 12 0 3.34 1.14
-4 -12 0 1.55 0.68
4 -12 1 2.27 1.04
4 -12 -1 2.28 1
4 12 1 2.43 1.04
-4 -12 -1 2.83 0.41
-4 -12 -1 2.22 0.76
-4 -12 1 4.02 0.86
-4 -12 -2 0.92 0.63
-4 -12 2 1.62 0.79
-4 -12 -2 1.78 0.34
4 -12 2 2.57 1.06
4 -12 -2 1.63 0.95
-4 -12 -3 2.46 0.76
-4 -12 -3 3.66 0.45
-4 -12 -4 5.76 0.94
-4 -12 -4 6.45 0.62
-4 -12 -5 22.95 1.98
-4 -12 -5 23.72 1.62
-4 -12 -6 2.44 0.7
-4 -12 -6 2.8 0.4
-4 -12 -7 28.31 2.21
-4 -12 -7 27.13 1.85
-4 -12 -8 25.65 2.02
4 -12 -8 25.06 1.73
-4 -12 -8 22.92 1.65
4 -12 -9 18.91 1.36
-4 -12 -9 16.58 1.27
4 -12 -10 3.18 0.51
-4 -12 -10 4.34 0.52
4 -12 -11 51.77 3.36
-4 -12 -11 53.68 3.32
4 -12 -12 4.36 0.6
-4 -12 -12 6.41 0.61
4 -12 -13 70.37 4.35
-4 -12 -13 70.17 4.31
4 -12 -14 0.32 0.31
-4 -12 -14 1.16 0.33
4 -12 -15 0.79 0.3
-4 -12 -15 1.07 0.29
-4 -12 -16 0.31 0.29
-4 -12 -16 0.47 0.26
4 -12 -16 0.62 0.28
-4 -12 -17 6.87 0.73
4 -12 -17 7.63 0.69
-4 -12 -17 7.97 0.67
4 -12 -18 0.14 0.22
-4 -12 -18 -0.03 0.18
4 -12 -19 12.34 0.95
-4 -12 -19 13.69 0.94
4 -12 -20 -0.11 0.19
-4 -12 -20 0.07 0.15
-4 -13 0 25.67 2.22
-4 -13 -1 1.77 0.73
-4 -13 1 1.11 0.7
-4 -13 -1 1.23 0.34
-4 -13 -2 8.29 1.14
-4 -13 2 7.27 1.1
-4 -13 -2 6.31 0.65
-4 -13 -3 3.12 0.82
-4 -13 3 4.7 0.96
-4 -13 -3 5.27 0.56
-4 -13 -4 8.7 1.09
-4 -13 -4 6.95 0.71
-4 -13 -5 0.93 0.56
-4 -13 -5 0.95 0.3
-4 -13 -6 8.57 1.07
-4 -13 -6 8.13 0.74
-4 -13 -7 20.58 1.78
-4 -13 -7 21.79 1.51
-4 -13 -8 3.51 0.7
-4 -13 -8 2.24 0.39
-4 -13 -9 5.69 0.59
-4 -13 -10 9.8 0.83
-4 -13 -11 21 1.47
-4 -13 -12 4.04 0.5
-4 -13 -13 24.15 1.62
4 -13 -13 23.22 1.63
-4 -13 -14 0.15 0.24
4 -13 -14 -0.16 0.26
-4 -13 -15 0.68 0.24
4 -13 -15 0.75 0.28
-4 -13 -16 6.6 0.65
4 -13 -16 5.6 0.56
-4 -13 -16 6.05 0.56
-4 -13 -17 5.56 0.63
4 -13 -17 6.69 0.59
-4 -13 -17 7.59 0.59
-4 -13 -18 7.76 0.68
4 -13 -18 6.37 0.6
-4 -13 -18 8.54 0.62
4 -13 -19 1.14 0.23
-4 -13 -19 0.78 0.2
-4 -14 0 18.66 1.82
-4 -14 0 18.98 1.4
-4 -14 -1 53.2 3.65
-4 -14 1 51.05 3.66
-4 -14 -1 48.57 3.17
-4 -14 -2 0.77 0.66
-4 -14 2 1.32 0.73
-4 -14 -2 1.18 0.35
-4 -14 3 25.45 2.23
-4 -14 -3 27.06 2.18
-4 -14 -3 25.64 1.78
-4 -14 4 45.08 3.31
-4 -14 -4 46.68 3.21
-4 -14 -4 42.51 2.8
-4 -14 5 20.5 1.92
-4 -14 -5 18.89 1.75
-4 -14 -5 20.99 1.46
-4 -14 6 9.03 1.19
-4 -14 -6 8.13 1.04
-4 -14 -6 7.05 0.7
-4 -14 7 11.06 1.32
-4 -14 -7 10.69 1.15
-4 -14 -7 11.34 0.91
-4 -14 -8 4.73 0.53
-4 -14 -9 11.56 0.92
-4 -14 -10 14.78 1.1
-4 -14 -11 5.97 0.59
-4 -14 -12 6.23 0.6
-4 -14 -13 4.31 0.48
-4 -14 -14 0.97 0.26
-4 -14 -15 1.11 0.3
-4 -14 -15 1.12 0.26
-4 -14 -16 1.77 0.28
-4 -14 -16 1.59 0.33
-4 -14 -17 0.24 0.17
-4 -14 -17 -0.03 0.2
-4 -15 0 4.52 0.87
-4 -15 0 5.77 0.63
-4 -15 1 62.04 4.05
-4 -15 -1 61.43 4.01
-4 -15 -1 54.64 3.62
-4 -15 -2 0.99 0.57
-4 -15 2 -0.11 0.58
-4 -15 -2 -0.05 0.28
-4 -15 3 13.84 1.44
-4 -15 -3 13.05 1.34
-4 -15 -3 12.15 1.02
-4 -15 -4 1.55 0.6
-4 -15 4 1.85 0.71
-4 -15 -4 1.37 0.37
-4 -15 5 39.01 2.92
-4 -15 -5 38.15 2.78
-4 -15 -5 39.08 2.52
-4 -15 -6 1.56 0.53
-4 -15 6 0.96 0.58
-4 -15 -6 1.34 0.35
-4 -15 7 1.87 0.66
-4 -15 -7 2.6 0.41
-4 -15 8 0.4 0.58
-4 -15 -8 0.67 0.3
-4 -15 9 26.04 2.09
-4 -15 -9 25.61 1.73
-4 -15 10 4 0.79
-4 -15 -10 5.18 0.53
-4 -15 11 1.7 0.57
-4 -15 -11 2.8 0.38
-4 -15 12 4.76 0.77
-4 -15 -12 6.54 0.58
-4 -15 13 2.6 0.57
-4 -15 -13 2.63 0.36
-4 -15 14 2.49 0.51
-4 -15 -14 1.73 0.28
-4 -15 15 0.32 0.32
-4 -15 -15 0.18 0.18
-4 -15 -15 0.2 0.23
-4 -16 0 2.38 0.63
-4 -16 0 2.36 0.42
-4 -16 -1 0.17 0.45
-4 -16 1 -0.09 0.46
-4 -16 -1 -0.19 0.26
-4 -16 -2 0.33 0.47
-4 -16 2 0.18 0.49
-4 -16 -2 0.54 0.3
-4 -16 -3 0.32 0.38
-4 -16 3 0.46 0.47
-4 -16 -3 -0.13 0.29
-4 -16 4 8.53 1.01
-4 -16 -4 7.46 0.93
-4 -16 -4 7.86 0.74
-4 -16 5 1.88 0.61
-4 -16 -5 1.9 0.39
-4 -16 6 0.88 0.52
-4 -16 -6 0.44 0.27
-4 -16 7 14.84 1.37
-4 -16 -7 14.62 1.09
-4 -16 8 26.79 2.18
-4 -16 -8 31.02 1.96
-4 -16 9 0.46 0.45
-4 -16 -9 0.36 0.25
-4 -16 10 -0.21 0.4
-4 -16 -10 0.07 0.23
-4 -16 11 3.9 0.64
-4 -16 -11 5.51 0.51
-4 -16 12 23.7 1.88
-4 -16 -12 28.58 1.74
-4 -16 -13 1.56 0.29
-4 -16 -13 1.69 0.28
-4 -17 0 1.48 0.35
-4 -17 0 2.39 0.52
-4 -17 -1 6.57 0.79
-4 -17 1 5.96 0.79
-4 -17 -1 7.44 0.63
-4 -17 -1 6.27 0.66
-4 -17 -2 1.11 0.41
-4 -17 2 0.42 0.42
-4 -17 -2 0.58 0.23
-4 -17 2 1.08 0.28
-4 -17 -2 1.01 0.32
-4 -17 3 2.3 0.51
-4 -17 -3 2.62 0.36
-4 -17 3 2.48 0.36
-4 -17 -3 1.81 0.37
-4 -17 4 8.31 0.93
-4 -17 -4 9.89 0.73
-4 -17 4 10.95 0.76
-4 -17 5 10.93 1.02
-4 -17 -5 9.79 0.77
-4 -17 5 11.5 0.81
-4 -17 -5 8.74 0.81
-4 -17 6 0.26 0.39
-4 -17 6 0.03 0.2
-4 -17 -6 0.48 0.25
-4 -17 7 20.72 1.63
-4 -17 -7 21.75 1.46
-4 -17 8 6.61 0.75
-4 -17 -8 6.61 0.62
-4 -17 9 0.27 0.34
-4 -17 -9 -0.13 0.22
-4 -17 -10 0.03 0.19
-4 -18 0 12.9 0.88
-4 -18 0 10.44 0.9
-4 -18 1 5.46 0.61
-4 -18 -1 4.69 0.47
-4 -18 1 4.61 0.48
-4 -18 -1 5.8 0.56
-4 -18 -2 0.36 0.2
-4 -18 2 0.03 0.18
-4 -18 -2 0.21 0.23
-4 -18 2 0.39 0.29
-4 -18 3 5.51 0.62
-4 -18 -3 5.47 0.55
-4 -18 3 5.91 0.52
-4 -18 -3 5.26 0.5
-4 -18 4 9.7 0.93
-4 -18 -4 11.71 0.82
-4 -18 4 11.87 0.83
-4 -18 -4 10.74 0.86
-4 -18 -5 10.39 0.82
5 0 0 -0.28 0.74
5 0 0 0.2 0.25
5 0 1 0.2 0.24
5 0 -1 0.2 0.22
5 0 -1 0.22 0.43
5 0 1 0.28 0.94
5 0 -1 0.29 0.75
5 0 -1 -0.13 0.21
5 0 2 6.75 0.64
5 0 -2 6.91 0.63
5 0 -2 6.72 0.84
5 0 2 5.36 1.38
5 0 -2 5.22 1.42
5 0 -2 5.82 0.58
5 0 3 0.97 0.3
5 0 -3 0.52 0.29
5 0 -3 1.78 0.52
5 0 -3 0.08 0.25
5 0 -3 0.58 0.99
5 0 3 0.23 0.34
5 0 4 0.98 0.32
5 0 -4 0.8 0.28
5 0 -4 -0.15 0.4
5 0 -4 0.84 0.28
5 0 -4 0.88 0.85
5 0 4 0.52 0.35
5 0 -5 -0.08 0.25
5 0 -5 -0.38 0.44
5 0 -5 -0.3 0.82
5 0 5 -0.06 0.33
5 0 -6 40.14 3.04
5 0 -6 47.74 2.89
5 0 6 48.06 2.98
5 0 -7 0.31 0.89
5 0 7 0.31 0.91
5 0 -7 -0.09 0.27
5 0 -7 -0.08 0.46
5 0 7 -0.06 0.32
5 0 -8 10.23 1.27
5 0 8 10.93 2.02
5 0 -8 17.81 1.2
5 0 8 18.87 1.3
5 0 -8 12.23 2.11
5 0 -9 0.13 0.3
5 0 9 0.33 0.87
5 0 -9 0.25 0.46
5 0 -9 -0.32 0.89
5 0 -10 128.06 8.54
5 0 10 113.39 9.79
5 0 -10 115.92 9.75
5 0 -11 0.04 0.27
5 0 11 0.36 0.83
5 0 -11 0.18 0.48
5 0 -11 1.04 1.01
5 0 -12 11.8 1.3
5 0 12 9.37 2.06
5 0 -12 15 1.09
5 0 -12 12.58 2.18
5 0 -13 -0.23 0.28
5 0 13 -0.39 1.13
5 0 -13 -0.1 0.5
5 0 -13 -0.74 1.08
5 0 -14 21.27 1.83
5 0 -14 24 1.54
5 0 -15 -0.05 0.27
5 0 15 -0.82 1.02
5 0 -15 -0.51 0.6
5 0 -15 0.4 0.85
5 0 -16 25.71 2.13
5 0 -17 -0.1 0.58
5 0 -18 11.79 1.32
5 0 -19 -0.51 0.54
5 0 -20 47.37 3.36
5 0 -21 -0.28 0.52
5 0 -22 11.13 1.17
5 0 -23 -0.45 0.45
-5 0 -24 7.15 0.68
5 0 -24 5.33 0.76
-5 0 -25 0.16 0.23
5 0 -25 -0.06 0.33
5 1 0 0.28 0.26
5 1 0 -0.06 0.21
5 1 0 0.27 0.86
5 -1 0 -0.28 0.82
5 1 1 15.95 1.26
5 1 -1 17.43 1.27
5 1 -1 18.84 1.48
5 -1 -1 20.72 1.53
5 1 -1 16.72 1.22
5 1 1 18.42 2.35
5 -1 -1 15.52 2.29
5 -1 1 20.31 2.45
5 1 -1 19.71 2.45
5 1 2 50.27 3.07
5 1 -2 51.62 3.06
5 -1 -2 51.04 3.29
5 1 -2 49 3.26
5 1 -2 43.85 2.99
5 -1 -2 46.02 3.01
5 -1 2 53.98 4.43
5 1 -2 50.54 4.39
5 -1 -2 58.33 4.68
5 1 3 51.13 3.2
5 1 -3 48.23 3.19
5 -1 -3 53.15 3.44
5 1 -3 52.65 3.42
5 1 -3 52.21 3.18
5 -1 -3 51.98 3.19
5 1 3 49.45 3.29
5 -1 3 50.26 3.31
5 1 -3 48.56 4.46
5 -1 -3 52.12 4.63
5 1 -4 -0.57 0.74
5 -1 -4 0.59 0.82
5 -1 -4 0.04 0.26
5 1 -4 0.15 0.45
5 -1 -4 0.22 0.43
5 1 4 0.17 0.27
5 1 -4 -0.08 0.26
5 -1 4 -0.06 0.32
5 1 -4 0.12 0.23
5 1 4 -0.06 0.32
5 -1 4 0.13 0.2
5 1 -5 46.66 4.38
5 -1 -5 44.45 4.41
5 1 5 50.59 3.19
5 -1 5 46.05 3.18
5 -1 -5 48.78 3.31
5 1 -5 49.54 3.31
5 1 5 49.2 3.1
5 1 -5 51.16 3.1
5 -1 5 49.22 3.04
5 1 -5 46.79 3.08
5 -1 -5 50.42 3.1
5 1 6 55.39 3.65
5 -1 6 56.66 3.67
5 1 -6 57.81 5.01
5 -1 -6 53.82 4.92
5 -1 -6 60.07 3.81
5 1 -6 57.92 3.79
5 -1 6 58.08 3.53
5 -1 -6 52.87 3.56
5 1 -6 61.64 3.6
5 1 7 21.1 1.56
5 -1 7 21.07 1.56
5 1 -7 18.27 2.55
5 -1 -7 16.37 2.5
5 -1 7 16.32 2.5
5 1 7 19.89 2.68
5 -1 -7 18.73 1.65
5 1 -7 21.23 1.69
5 -1 7 22.68 1.45
5 -1 -7 19.1 1.46
5 1 -7 22.2 1.49
5 1 -8 6.49 1.58
5 -1 -8 4.02 1.24
5 -1 8 1.85 1.15
5 1 8 4.6 1.46
5 1 -8 4.04 0.52
5 -1 -8 3.81 0.72
5 1 -8 4.59 0.77
5 1 8 4.88 0.62
5 -1 8 5.13 0.64
5 -1 -8 5.04 0.56
5 1 -9 12.67 1.26
5 -1 -9 15 1.3
5 -1 9 14.37 2.27
5 1 9 16.56 2.44
5 1 -9 13.42 1.06
5 -1 -9 13.18 1.06
5 1 -9 11.49 2.07
5 -1 -9 14.24 2.22
5 -1 -10 58.99 4.02
5 1 -10 66.11 4.08
5 -1 10 63.6 5.43
5 1 10 62.98 5.53
5 -1 -10 56.11 3.75
5 1 -10 61.53 3.77
5 1 -10 63.4 5.42
5 -1 -10 65.67 5.49
5 -1 -11 1.52 0.37
5 1 -11 1.96 0.36
5 -1 11 1.4 1.15
5 1 11 1.8 1.09
5 -1 -11 1.56 0.58
5 1 -11 1.07 0.56
5 1 -11 2.73 1.12
5 -1 -11 2.37 1.15
5 1 -12 40.07 2.74
5 -1 -12 38.46 2.7
5 -1 12 37.69 4.08
5 1 12 36.63 4.07
5 1 -12 39.62 2.42
5 -1 -12 32.26 2.37
5 1 -12 37.07 3.94
5 -1 -12 31.25 3.75
5 -1 -13 17.93 1.66
5 1 -13 20.87 1.74
5 -1 13 18.33 2.78
5 1 13 20.92 2.91
5 1 -13 18.23 1.39
5 -1 -13 20.07 1.42
5 -1 -13 19.69 2.77
5 1 -13 23.64 3.06
5 -1 -14 20.01 1.71
5 1 -14 19.28 1.69
5 -1 14 16.99 2.7
5 1 14 21.4 2.95
5 -1 -14 17.95 1.38
5 1 -14 19.11 1.38
5 1 -14 15.32 2.55
5 -1 -14 19.27 2.86
5 1 -15 10.64 1.22
5 -1 -15 12.93 1.31
5 -1 15 8.51 2.02
5 1 15 11.89 2.32
5 1 -15 9.17 1.95
5 -1 -15 12.86 2.26
5 -1 -15 11.9 0.99
5 -1 -16 50.16 3.21
5 -1 -16 50.66 3.53
5 1 -16 48.69 3.51
5 -1 -17 0.67 0.34
5 -1 -17 1.23 0.67
5 1 -17 0.61 0.57
5 -1 -18 7.82 1.05
5 1 -18 6.28 1.02
5 -1 -19 1.98 0.67
5 1 -19 1.59 0.66
5 -1 -20 0.09 0.5
5 1 -20 0.39 0.61
5 -1 -21 10.97 1.15
5 1 -21 9.04 1.1
5 -1 -22 -0.08 0.46
5 1 -22 0.68 0.56
5 -1 -23 5.19 0.73
5 1 -23 3.97 0.7
-5 -1 -24 6.5 0.7
-5 1 -24 8.76 0.77
5 -1 -24 8.08 0.84
5 1 -24 7.82 0.87
-5 -1 -25 0.3 0.24
-5 1 -25 0.6 0.27
5 -1 -25 -0.1 0.32
5 1 -25 0.45 0.38
5 2 0 1.26 0.77
5 -2 0 0.55 0.8
5 -2 0 -0.04 0.23
5 2 0 -0.13 0.26
5 -2 0 -0.04 0.26
5 2 0 0.19 0.22
5 2 1 43.68 3.79
5 -2 1 52.81 4.11
5 2 -1 40.47 3.72
5 -2 -1 43.37 3.91
5 2 1 39.2 2.5
5 2 -1 43.42 2.53
5 2 -1 36.71 2.56
5 2 1 34.02 2.54
5 -2 1 35.82 2.51
5 -2 1 44.61 2.58
5 -2 -1 45.22 2.57
5 -2 2 2.75 0.42
5 -2 -2 3.41 0.48
5 -2 -2 2.54 0.42
5 -2 2 3.33 0.46
5 2 -2 2.32 1.05
5 -2 -2 3.38 1.14
5 2 -2 2.7 0.45
5 2 2 3.43 0.47
5 -2 -2 3.8 0.63
5 2 -2 3.76 0.62
5 2 2 3.74 0.56
5 2 2 3.55 0.42
5 2 -2 3.11 0.42
5 -2 3 56.23 3.65
5 -2 3 62.46 3.71
5 -2 -3 62.47 3.67
5 2 3 60.93 3.79
5 2 -3 61.58 4.98
5 -2 -3 58.2 5.04
5 -2 3 59.67 3.8
5 2 -3 53.73 3.68
5 2 3 54.67 3.69
5 -2 -3 57.08 3.7
5 -2 3 59.96 3.71
5 -2 -3 66.44 3.94
5 2 -3 62.9 3.9
5 -2 -3 63.9 3.7
5 2 -3 60.01 3.66
5 -2 -4 6.89 0.65
5 2 -4 6.09 0.6
5 -2 -4 7.58 0.66
5 -2 4 8.02 0.67
5 2 -4 4.62 0.59
5 2 4 5.33 0.61
5 -2 -4 7.46 0.85
5 2 -4 6.6 0.8
5 -2 4 4.97 0.56
5 2 4 7.41 0.74
5 -2 4 6.31 0.71
5 2 -4 7.43 1.51
5 -2 -4 6.02 1.46
5 -2 5 1.32 0.35
5 -2 -5 0.97 0.32
5 2 -5 2.17 1.07
5 -2 -5 1.45 1.02
5 -2 5 1.64 0.32
5 2 5 2.42 0.39
5 2 -5 1.91 0.37
5 2 -5 1.37 0.34
5 2 5 1.48 0.41
5 -2 5 1.79 0.41
5 -2 -5 1.45 0.53
5 2 -5 2.11 0.54
5 -2 -5 1.53 0.36
5 2 -6 5.01 0.59
5 -2 6 5.2 0.66
5 -2 -6 6.91 0.66
5 -2 6 5.15 0.58
5 2 6 6.23 0.7
5 2 -6 5 1.34
5 -2 -6 6.68 1.55
5 -2 7 46.54 2.92
5 2 -7 36.47 3.92
5 -2 -7 39.68 4.05
5 2 7 46.49 2.91
5 2 -7 45.92 2.83
5 -2 -7 42.43 2.82
5 -2 -7 43.64 3.02
5 2 -7 45.53 3.05
5 -2 7 35.87 3.93
5 2 7 42.1 4.22
5 -2 7 44.01 2.8
5 2 8 31.25 1.95
5 -2 8 32.48 1.98
5 2 -8 27.29 3.06
5 -2 -8 22.95 2.9
5 -2 -8 24.52 1.81
5 2 -8 25.59 1.82
5 -2 -8 24.65 2.01
5 2 -8 28.42 2.07
5 -2 8 21.84 2.85
5 2 8 31.71 3.39
5 -2 8 26.02 1.8
5 -2 -9 17.66 1.59
5 2 -9 23.23 1.71
5 2 -9 19.33 2.58
5 -2 -9 15.21 2.34
5 -2 -9 21.08 1.44
5 2 -9 20.03 1.42
5 -2 9 15.23 2.36
5 2 9 19.37 2.68
5 -2 -10 5.03 0.74
5 2 -10 5.92 0.81
5 2 -10 4.49 0.54
5 2 -10 3.48 1.24
5 -2 -10 3.43 1.19
5 -2 -10 4.58 0.55
5 -2 10 1.59 1
5 2 10 4.76 1.42
5 -2 -11 0.22 0.29
5 2 -11 0.53 0.29
5 2 -11 -0.33 0.86
5 -2 -11 0.64 0.8
5 -2 11 1 0.97
5 2 11 -0.35 0.68
5 -2 -11 -0.25 0.46
5 2 -11 0.09 0.45
5 -2 -12 1.11 0.33
5 2 -12 1.06 0.34
5 2 -12 0.67 0.97
5 -2 -12 1.33 0.97
5 -2 12 0.7 0.87
5 2 12 1.05 0.82
5 -2 -12 1.62 0.55
5 2 -12 0.97 0.52
5 -2 -13 6.6 0.88
5 2 -13 5.02 0.8
5 -2 -13 3.92 0.55
5 2 -13 7.51 1.66
5 -2 -13 4.84 1.51
5 2 -13 4.97 0.57
5 -2 13 7.99 1.74
5 2 13 4.64 1.46
5 -2 -14 1.15 0.37
5 2 -14 2.08 1.18
5 -2 -14 1.79 1.13
5 -2 14 1.13 0.99
5 2 14 1.08 0.95
5 -2 -14 1.45 0.58
5 2 -14 2.19 0.62
5 -2 -15 0.37 0.53
5 2 -15 0.65 0.56
5 2 -15 1.06 0.93
5 -2 -15 -0.37 0.79
5 -2 -15 1.04 0.38
5 -2 -16 0.54 0.32
5 -2 -16 -0.29 0.5
5 2 -16 0.09 0.5
5 -2 -17 1.68 0.42
5 -2 -17 1.91 0.62
5 2 -17 2.06 0.65
5 -2 -18 4.94 0.61
5 -2 -18 3.79 0.76
5 2 -18 4.29 0.81
5 -2 -19 3.21 0.72
5 2 -19 3.13 0.69
5 -2 -20 4.18 0.75
5 2 -20 5.19 0.85
5 -2 -21 9.05 1.05
5 2 -21 11.4 1.14
5 -2 -22 4.25 0.7
5 2 -22 6.1 0.83
5 -2 -23 0.52 0.39
5 2 -23 0.36 0.44
-5 -2 -24 0.36 0.24
-5 2 -24 0.09 0.28
5 -2 -24 -0.06 0.32
5 2 -24 0.45 0.4
-5 -2 -25 0.09 0.16
-5 -2 -25 -0.1 0.23
-5 2 -25 -0.19 0.25
5 -2 -25 -0.24 0.29
5 2 -25 0.16 0.33
5 -3 0 0.17 0.27
5 -3 0 -0.13 0.33
5 3 0 0.46 0.61
5 -3 0 1.03 0.85
5 3 0 0.12 0.21
5 3 0 0.13 0.28
5 -3 0 -0.16 0.26
5 -3 1 16.62 1.23
5 -3 -1 16.15 1.21
5 3 -1 14.84 2.01
5 3 1 18.75 2.19
5 -3 1 19.01 2.27
5 -3 -1 22.77 2.43
5 3 1 15.44 1.14
5 3 -1 13.84 1.13
5 -3 -1 13.61 1.18
5 -3 1 13.71 1.19
5 -3 1 20.49 1.26
5 -3 -1 20.21 1.26
5 3 -1 17.96 1.25
5 3 1 17.68 1.26
5 3 -2 198.21 11.34
5 3 2 199.44 11.35
5 -3 2 192.41 11.33
5 -3 -2 194.88 11.31
5 3 2 201.83 11.39
5 3 -2 176.96 12.5
5 -3 -2 194.74 12.77
5 -3 2 191.74 11.4
5 3 2 189.02 11.23
5 3 -2 182.48 11.25
5 -3 -2 179.39 11.31
5 -3 2 181.49 11.31
5 -3 2 202.32 11.32
5 -3 -2 208.81 11.33
5 -3 -2 190.47 11.49
5 3 -2 188.73 11.45
5 -3 3 1.48 0.35
5 -3 -3 0.95 0.32
5 -3 3 1.04 0.34
5 -3 -3 0.94 0.31
5 -3 -3 0.97 0.32
5 -3 3 1.07 0.35
5 3 -3 0.49 0.71
5 -3 -3 1.35 0.85
5 -3 3 0.92 0.35
5 3 3 1.36 0.28
5 3 -3 0.62 0.27
5 3 3 1.37 0.4
5 3 -3 1.46 0.35
5 3 3 1.44 0.35
5 -3 -3 1.07 0.42
5 3 -3 1.58 0.45
5 -3 -4 70.57 3.97
5 -3 4 65.2 3.93
5 -3 4 60.42 3.94
5 3 4 63.23 3.98
5 -3 4 62.48 4.01
5 3 -4 52.71 4.89
5 -3 -4 65.06 5.28
5 3 -4 64.86 3.95
5 3 4 63.72 3.95
5 -3 -4 65.96 3.94
5 -3 4 70.14 3.97
5 -3 -4 60.36 3.92
5 3 -4 56.94 3.87
5 -3 -4 64.48 4.11
5 3 -4 63.08 4.07
5 -3 5 7.42 0.69
5 3 -5 7.52 0.67
5 -3 -5 6.6 0.68
5 -3 -5 8.47 0.72
5 -3 5 7.58 0.7
5 3 5 7.58 0.75
5 3 -5 5.36 1.31
5 -3 -5 5.8 1.41
5 -3 5 6.48 0.74
5 -3 -5 8.36 0.72
5 -3 -5 6.55 0.82
5 3 -5 5.9 0.78
5 3 -5 8.37 0.73
5 3 5 6.76 0.7
5 3 6 6.65 0.7
5 -3 6 7.55 0.75
5 3 -6 7.11 1.46
5 -3 -6 6.41 1.52
5 -3 6 6.23 0.64
5 3 -6 6.55 0.64
5 -3 -6 6.42 0.66
5 -3 -6 6.51 0.8
5 3 -6 7.07 0.82
5 -3 -6 7.46 0.69
5 3 -7 86.54 5.59
5 -3 -7 83.78 5.61
5 -3 7 94.15 5.62
5 3 -7 94.65 7.05
5 -3 -7 87.8 6.97
5 3 7 107.74 5.73
5 -3 7 100.99 5.74
5 -3 -7 93.32 5.82
5 3 -7 93.04 5.82
5 -3 8 8.98 0.88
5 3 -8 10.74 1.76
5 -3 -8 9.71 1.73
5 -3 8 11.1 0.85
5 3 -8 9.21 0.8
5 -3 -8 8.35 0.8
5 3 -8 8.98 0.99
5 -3 -8 8.7 0.96
5 -3 8 11.67 1.89
5 3 8 11.11 1.94
5 -3 9 2.63 1.13
5 3 9 3.54 1.3
5 -3 -9 3.55 0.62
5 3 -9 3.69 0.62
5 3 -9 2.34 1.07
5 -3 -9 1.74 0.93
5 -3 9 3.8 0.48
5 3 -9 1.8 0.37
5 -3 -9 2.78 0.43
5 -3 9 2.28 0.46
5 -3 10 1.29 0.42
5 3 -10 0.3 0.75
5 -3 -10 -0.3 0.78
5 -3 -10 0.98 0.47
5 3 -10 1.03 0.51
5 3 -10 0.98 0.31
5 -3 10 0.61 0.8
5 3 10 0.97 0.9
5 -3 -10 0.49 0.28
5 3 -11 22.66 2.9
5 -3 -11 24.68 3.02
5 -3 -11 25.53 2.02
5 3 -11 29.65 2.11
5 -3 -11 23.36 1.81
5 3 -11 29.52 1.85
5 -3 11 22.71 2.95
5 3 11 27.31 3.2
5 -3 11 30.4 1.95
5 3 -12 18.03 2.48
5 -3 -12 17.28 2.47
5 3 -12 20.98 1.64
5 -3 -12 18.52 1.58
5 -3 -12 17.52 1.38
5 -3 12 17.79 2.57
5 3 12 19.58 2.64
5 -3 12 20.19 1.48
5 -3 13 0.24 0.32
5 -3 -13 0.25 0.41
5 3 -13 0.17 0.45
5 -3 13 -0.34 0.73
5 3 13 0.65 0.81
5 -3 -13 1.34 0.37
5 3 -13 -0.63 0.73
5 -3 -13 0.65 0.8
5 -3 14 3.94 0.57
5 -3 -14 3.67 1.32
5 -3 -14 3.97 0.69
5 3 -14 3.16 0.66
5 -3 14 2.82 1.13
5 3 14 1.97 1.02
5 -3 -14 3.05 0.5
5 -3 -15 21.19 1.62
5 3 -15 21.91 1.81
5 -3 -15 22.14 1.82
5 -3 15 23.75 1.69
5 3 -16 6.08 0.9
5 -3 -16 7.74 0.81
5 -3 -16 9.38 1.01
5 -3 16 7.79 0.84
5 -3 -17 30.59 2.14
5 -3 -17 31.97 2.34
5 3 -17 29.28 2.28
5 -3 17 30.89 2.16
5 -3 -18 -0.29 0.38
5 -3 -18 0.52 0.52
5 3 -18 0.41 0.47
5 -3 18 0.06 0.33
5 3 -19 20 1.73
5 -3 -19 22.82 1.8
5 -3 -19 22.26 1.61
5 3 -20 18.19 1.49
5 -3 -20 15.48 1.43
5 -3 -21 17.58 1.51
5 3 -21 19.35 1.56
5 3 -22 22.98 1.76
5 -3 -22 22.24 1.71
5 -3 -23 0.93 0.38
5 3 -23 0.73 0.42
-5 -3 -24 0.05 0.17
-5 -3 -24 0.04 0.22
-5 3 -24 0.29 0.27
5 -3 -24 -0.25 0.31
5 3 -24 -0.23 0.34
-5 -3 -25 3.45 0.42
-5 3 -25 4.35 0.47
-5 -3 -25 4.72 0.4
5 -3 -25 4.01 0.49
5 3 -25 3.94 0.53
5 -4 0 -0.14 0.33
5 -4 0 0.17 0.27
5 -4 0 0.95 0.66
5 4 0 0.16 0.22
5 4 0 -0.14 0.29
5 -4 0 0.05 0.28
5 -4 1 47.01 3.26
5 -4 -1 48.34 3.26
5 -4 1 50.47 4.31
5 -4 -1 57.66 4.52
5 4 -1 50.58 3.19
5 4 1 51.22 3.18
5 -4 -1 54.4 3.28
5 -4 1 54.21 3.28
5 4 -1 51.21 3.29
5 4 1 51.47 3.29
5 -4 -1 57.61 3.32
5 -4 1 53.21 3.29
5 -4 2 60.53 4.13
5 -4 -2 66.38 4.14
5 -4 2 66.98 4.18
5 -4 -2 63.01 5.24
5 4 2 70.38 4.05
5 4 -2 66.14 4.06
5 -4 -2 78.84 4.17
5 -4 2 79.69 4.18
5 4 -2 66.73 4.15
5 4 2 62.51 4.13
5 -4 -2 56.95 4.1
5 -4 2 63.7 4.13
5 -4 3 18.98 1.28
5 -4 3 15.65 1.25
5 -4 -3 14.66 1.22
5 -4 3 16.07 1.28
5 -4 -3 14.2 2.06
5 4 -3 18.4 1.28
5 4 3 18.08 1.28
5 -4 -3 16.14 1.22
5 -4 3 15.92 1.22
5 -4 -3 18.86 1.28
5 4 3 16.68 1.16
5 4 -3 14.63 1.15
5 -4 4 4.1 0.55
5 -4 -4 5.16 1.25
5 4 -4 4.04 0.55
5 4 4 4.64 0.57
5 -4 -4 4.25 0.52
5 -4 4 5.51 0.56
5 -4 -4 4.83 0.57
5 -4 4 5.1 0.57
5 4 -4 4.51 0.5
5 -4 4 5.06 0.6
5 4 4 6.11 0.51
5 4 -5 4.85 0.49
5 4 5 4.31 0.45
5 -4 5 4.64 0.57
5 -4 -5 4.51 0.52
5 -4 5 5.86 0.56
5 -4 -5 3.15 1.06
5 -4 -5 4.51 0.53
5 4 -5 4.17 0.54
5 4 5 4.27 0.54
5 -4 -5 2.81 0.48
5 -4 5 3.98 0.53
5 -4 6 10.69 0.88
5 -4 -6 9.9 1.72
5 -4 6 9.22 0.81
5 -4 -6 9.59 0.82
5 4 -6 9.04 0.77
5 -4 -6 7.03 0.77
5 -4 -6 9.8 0.95
5 -4 7 23.73 1.61
5 -4 7 23.33 1.56
5 4 -7 23.17 1.51
5 -4 -7 19.12 1.52
5 -4 -7 20.9 1.67
5 4 -8 1.26 0.32
5 -4 8 1.1 0.35
5 -4 -8 0.44 0.29
5 -4 -8 0.27 0.72
5 -4 -8 1.11 0.44
5 -4 -9 23.78 2.82
5 -4 9 27.53 1.83
5 4 -9 30.51 1.81
5 -4 -9 20.87 1.78
5 -4 9 31.03 3.11
5 -4 -9 26.35 1.96
5 -4 -10 0.8 0.44
5 -4 -10 0.57 0.66
5 -4 -10 0.1 0.27
5 4 -10 0.29 0.27
5 -4 10 1.17 0.81
5 -4 10 0.49 0.35
5 -4 -11 26.93 1.96
5 -4 11 25.75 3.08
5 -4 11 31.88 2.04
5 -4 -11 28.02 2.09
5 -4 -11 24.76 2.99
5 -4 -12 0.38 0.42
5 -4 -12 0.54 0.31
5 -4 12 0.58 0.35
5 -4 -12 0.3 0.58
5 -4 12 0.31 0.78
5 -4 13 1.9 0.46
5 -4 -13 1.78 0.53
5 4 -13 2.43 0.53
5 -4 14 5.31 0.65
5 -4 -14 4.51 0.71
5 4 -14 4.15 0.69
5 -4 -15 34.79 2.41
5 -4 15 40.07 2.49
5 -4 -15 34.86 2.55
5 4 -15 32.78 2.49
5 -4 16 8.48 0.84
5 -4 -16 6.88 0.91
5 4 -16 7.04 0.88
5 -4 -16 8.45 0.83
5 -4 17 3.69 0.58
5 -4 -17 4.03 0.7
5 4 -17 2.71 0.59
5 -4 -17 4.21 0.6
5 -4 18 3.46 0.54
5 -4 -18 2.13 0.59
5 4 -18 2.1 0.54
5 -4 -18 3.35 0.53
5 -4 -19 12.93 1.05
5 -4 19 13.05 1.03
5 4 -19 9.61 1.06
5 -4 -19 9.16 1.07
5 -4 20 0.36 0.33
5 -4 -20 0.21 0.4
5 4 -20 -0.14 0.4
5 -4 -20 0.32 0.35
5 -4 21 0.77 0.34
5 -4 -21 0.33 0.38
5 4 -21 0.67 0.43
5 -4 22 -0.04 0.3
5 -4 -22 -0.29 0.36
-5 -4 -22 0.24 0.23
-5 4 -23 5.46 0.62
5 -4 -23 6.43 0.69
-5 -4 -23 7.11 0.6
-5 -4 -24 0.03 0.18
-5 -4 -25 4.94 0.43
5 -5 0 -0.05 0.3
5 -5 0 -0.04 0.26
5 -5 0 -0.15 0.29
5 5 0 -0.03 0.2
5 -5 -1 1.82 0.41
5 -5 1 1.77 0.42
5 5 -1 1.67 0.32
5 5 1 2.08 0.32
5 5 1 1.19 0.37
5 -5 -1 1.42 0.4
5 -5 1 2.13 0.43
5 -5 -1 2.16 0.39
5 -5 1 3.14 0.43
5 -5 -2 57.32 3.27
5 -5 2 56.39 3.27
5 -5 -2 41.9 3.24
5 -5 2 55.82 3.32
5 5 2 51.9 3.17
5 5 -2 49.24 3.17
5 -5 2 50.89 3.29
5 -5 -2 49.15 3.27
5 5 -2 50.44 3.28
5 5 2 54.15 3.3
5 -5 -3 5.65 0.59
5 -5 3 5.86 0.59
5 -5 -3 4.91 0.61
5 -5 3 5.98 0.65
5 5 -3 4.78 0.51
5 5 3 5.44 0.51
5 5 -3 5.83 0.63
5 5 3 4.62 0.6
5 -5 3 5.84 0.65
5 -5 -3 4.66 0.6
5 -5 4 67.19 4.27
5 -5 -4 79.64 4.27
5 -5 4 79.19 4.27
5 -5 -4 57.51 4.22
5 5 4 73.85 4.17
5 5 -4 61.37 4.15
5 -5 4 67.18 4.28
5 5 -4 69.96 4.28
5 5 4 65.64 4.26
5 5 -5 0.98 0.35
5 5 5 1.2 0.36
5 -5 5 1.1 0.3
5 -5 -5 0.62 0.26
5 5 -5 0.87 0.26
5 5 5 0.92 0.27
5 -5 5 1.04 0.34
5 -5 -5 1.3 0.38
5 5 6 0.05 0.29
5 -5 6 0.2 0.28
5 -5 -6 0.1 0.29
5 5 6 0.07 0.21
5 5 -6 0.29 0.24
5 -5 -6 0.5 0.28
5 5 -7 2.39 0.37
5 -5 7 3.65 0.51
5 -5 -7 3.14 0.48
5 -5 -8 35.98 2.41
5 5 -8 35.26 2.32
5 -5 8 37.3 2.41
5 -5 -9 13.03 1.1
5 5 -9 12.83 1.01
5 -5 9 14.44 1.12
5 -5 10 18.71 1.48
5 -5 -10 21.56 1.52
5 -5 11 44.92 2.95
5 -5 -11 44.98 2.94
5 -5 12 3.54 0.56
5 -5 -12 3.63 0.54
5 -5 13 13.14 1.13
5 -5 -13 13.33 1.13
5 -5 14 21.05 1.59
5 -5 -14 20.71 1.57
5 -5 15 4.27 0.62
5 -5 -15 3.69 0.55
5 -5 16 3.4 0.56
5 -5 -16 3.16 0.51
5 -5 -17 39.28 2.52
5 -5 17 35.58 2.5
5 -5 -17 37.01 2.55
5 -5 18 7.35 0.78
5 -5 -18 7.94 0.85
5 -5 19 9.35 0.88
5 -5 -19 9.52 0.93
5 -5 20 6.55 0.7
5 -5 -20 5.41 0.7
5 -5 -21 13.44 1.12
-5 -5 -21 15.04 1.08
5 -5 21 13.36 1.09
-5 -5 -22 5.56 0.55
-5 -5 -23 0.12 0.2
-5 -5 -24 0.07 0.16
5 6 0 0.06 0.22
5 6 0 -0.21 0.64
5 -6 0 -0.05 0.33
5 -6 0 0.3 0.37
5 -6 0 -0.14 0.28
5 -6 -1 32.76 1.93
5 -6 1 31.3 1.92
5 6 -1 25.67 2.68
5 6 1 23.39 2.6
5 6 -1 25.24 1.77
5 6 1 26.42 1.78
5 -6 1 22.69 1.88
5 -6 -1 25.99 1.92
5 -6 1 29.63 1.93
5 -6 -1 30.68 1.94
5 -6 -2 53 2.93
5 -6 2 54.13 2.94
5 6 -2 31.65 3.52
5 6 2 36.76 3.62
5 6 2 51.42 2.83
5 6 -2 41.72 2.78
5 -6 -2 36.53 2.88
5 -6 2 37.53 2.89
5 -6 2 47.63 2.93
5 -6 -2 46.24 2.93
5 -6 -3 12.66 0.95
5 -6 3 13.7 0.96
5 -6 -3 7.76 0.87
5 -6 3 7.39 0.88
5 6 -3 8.7 1.51
5 6 3 12.22 0.85
5 6 -3 10.4 0.81
5 -6 3 9.62 0.91
5 -6 -3 10.48 0.94
5 -6 -4 2.31 0.43
5 -6 4 1.29 0.41
5 -6 4 1.57 0.4
5 6 -4 1.15 0.28
5 6 4 1 0.3
5 6 -5 3.29 0.41
5 6 5 4.39 0.46
5 -6 -5 2.97 0.5
5 -6 5 2.87 0.5
5 6 5 3.17 0.52
5 6 6 24.19 1.52
5 6 -6 22.3 1.49
5 -6 6 18.16 1.55
5 6 6 22.02 1.59
5 -6 -6 21.29 1.58
5 -6 7 36.17 2.5
5 6 -7 40.28 2.43
5 -6 -7 36.16 2.51
5 6 -8 3.22 0.42
5 -6 8 2.29 0.45
5 -6 -8 2.52 0.45
5 -6 -9 10.15 0.88
5 -6 9 8.69 0.86
5 -6 -10 48.68 2.85
-5 -6 -10 39.55 2.66
-5 -6 -11 4.53 0.49
5 -6 -11 4.81 0.6
5 -6 12 19.38 1.45
5 -6 -12 19.78 1.45
-5 -6 -12 17.24 1.29
5 -6 -13 3.82 0.56
-5 -6 -13 3.23 0.43
5 -6 13 4.03 0.56
5 -6 -14 0.67 0.32
-5 -6 -14 0.6 0.28
5 -6 14 0.06 0.34
5 -6 -15 1.78 0.4
-5 -6 -15 0.87 0.3
5 -6 15 0.75 0.39
5 -6 -16 1.48 0.43
-5 -6 -16 1.76 0.38
5 -6 16 1.47 0.41
5 -6 -17 3.25 0.51
-5 -6 -17 3.8 0.5
5 -6 17 3.29 0.53
5 -6 -18 7.99 0.86
5 -6 -18 7.18 0.76
-5 -6 -18 8.68 0.77
5 -6 18 7.89 0.78
-5 -6 -19 0.56 0.31
5 -6 -19 1.37 0.44
5 -6 19 0.5 0.33
5 -6 -19 1 0.36
-5 -6 -20 2.51 0.41
5 -6 -20 2.75 0.51
5 -6 20 2.59 0.44
5 -6 -20 2.51 0.42
5 -6 -21 -0.2 0.3
-5 -6 -21 0.19 0.26
5 -6 -22 0.21 0.28
-5 -6 -22 0.03 0.21
-5 -6 -23 7.26 0.61
-5 -6 -24 2.21 0.28
5 7 0 0.13 0.23
5 -7 0 -0.26 0.38
5 7 0 -0.23 0.53
5 -7 0 0.5 0.37
5 7 -1 63.97 4.07
5 7 1 66.71 4.09
5 -7 1 72.49 4.27
5 -7 -1 70.04 4.26
5 -7 -1 69.06 4.22
5 -7 1 66 4.21
5 7 1 62.27 5.18
5 7 -1 69.82 5.29
5 7 2 150.22 8.19
5 7 -2 127.55 8.14
5 -7 2 143.95 8.34
5 -7 -2 137.48 8.31
5 -7 2 141.32 8.29
5 -7 -2 134.85 8.28
5 7 2 139.24 9.4
5 7 -2 132.13 9.35
5 7 3 137.31 7.61
5 7 -3 119.28 7.56
5 -7 -3 124.94 7.72
5 -7 3 126.22 7.69
5 -7 -3 134.85 7.72
5 7 3 125.03 8.77
5 -7 3 131.58 7.75
5 7 -3 124.25 8.79
5 7 -4 9.35 0.78
5 7 4 11.42 0.84
5 -7 -4 8.57 0.89
5 -7 4 10.19 0.9
5 -7 4 10.12 0.93
5 7 4 9.25 1.56
5 7 -4 7.79 1.47
5 7 5 16.2 1.2
5 7 -5 17.06 1.17
5 -7 -5 16.48 1.3
5 -7 5 15.43 1.26
5 7 5 20.29 2.24
5 -7 5 17.16 1.32
5 7 -5 13.64 1.95
5 -7 6 57.83 3.58
5 7 -6 55.23 3.42
5 -7 -6 54.73 3.55
5 -7 7 62.1 3.7
5 7 -7 56.75 3.55
5 -7 -7 55.62 3.66
5 -7 -8 6.45 0.69
5 -7 8 4.89 0.63
5 -7 -9 35.43 2.35
5 -7 9 33.85 2.33
5 -7 -10 10.1 0.85
-5 -7 -10 7.16 0.68
-5 -7 -11 0.66 0.26
5 -7 -11 0.27 0.33
-5 -7 -12 12.77 1.02
5 -7 -12 15.14 1.16
-5 -7 -13 9.52 0.8
5 -7 -13 8.84 0.87
5 -7 14 26.94 1.89
-5 -7 -14 27 1.79
5 -7 -14 24.64 1.85
5 -7 15 9.33 0.87
-5 -7 -15 8.19 0.76
5 -7 -15 8.85 0.84
5 -7 16 22.39 1.68
5 -7 -16 23.93 1.69
-5 -7 -16 23.33 1.63
5 -7 -17 0.4 0.33
-5 -7 -17 0.82 0.33
5 -7 17 0.21 0.32
5 -7 -18 7.51 0.82
-5 -7 -18 7.29 0.7
5 -7 -18 6.56 0.69
5 -7 -19 0.53 0.31
-5 -7 -19 1.28 0.34
5 -7 -19 0.75 0.42
5 -7 -20 13.13 1.14
-5 -7 -20 16.31 1.1
5 -7 -20 13.07 1.06
5 -7 -21 3.91 0.47
-5 -7 -21 5.48 0.52
5 -7 -21 4.33 0.57
5 -7 -22 -0.03 0.2
5 -7 -22 -0.24 0.26
-5 -7 -22 0.34 0.22
-5 -7 -23 0.56 0.21
5 -8 0 0.06 0.32
5 8 0 -0.51 0.77
5 -8 0 -0.26 0.76
5 -8 0 -0.05 0.3
5 8 0 0.2 0.23
5 8 1 48.51 2.94
5 8 -1 49.58 2.94
5 -8 1 44.39 3.03
5 -8 -1 50.01 3.06
5 8 -1 45.85 4.14
5 8 1 41.28 4.01
5 -8 -1 44.4 4.15
5 -8 1 45.06 4.16
5 -8 -1 42.78 3.04
5 -8 1 48.24 3.08
5 8 2 6.74 0.61
5 8 -2 6.36 0.57
5 -8 2 5.95 0.68
5 -8 -2 6.75 0.69
5 8 -2 3.33 1.08
5 8 2 7.03 1.4
5 -8 2 4.85 0.66
5 -8 -2 5.83 1.3
5 -8 2 5.59 1.32
5 -8 -2 5.74 0.68
5 -8 3 18.4 1.39
5 8 -3 18.6 2.28
5 8 3 17.95 2.25
5 8 -3 17.7 1.23
5 8 3 18.48 1.28
5 -8 -3 18.94 1.38
5 -8 3 14.83 1.31
5 -8 4 7.16 0.86
5 8 -4 9.09 1.58
5 8 4 8.41 1.56
5 8 -4 11.23 0.8
5 8 4 11.47 0.87
5 -8 -4 8.28 0.87
5 -8 4 10.13 0.9
5 8 -5 11.44 1.73
5 8 5 9.33 1.6
5 -8 5 9.55 0.92
5 8 -5 10.26 0.79
5 -8 -5 10.95 0.94
5 -8 5 8.94 0.87
5 -8 6 3.28 0.53
5 -8 -6 3.64 0.54
5 8 -6 3.15 0.4
5 -8 6 3.26 0.48
5 -8 7 2.98 0.51
5 -8 -7 2.88 0.49
5 -8 -8 9.42 0.92
5 -8 8 11.51 0.97
5 -8 -9 20.5 1.64
5 -8 9 25.06 1.68
-5 -8 -9 22.98 1.56
5 -8 -10 22.92 1.7
-5 -8 -10 23.95 1.61
5 -8 -11 48.08 3.1
-5 -8 -11 47.47 3
5 -8 -12 3.46 0.54
-5 -8 -12 4.1 0.47
5 -8 -13 4.98 0.62
-5 -8 -13 5.29 0.55
5 -8 -14 0.42 0.36
-5 -8 -14 1.97 0.36
5 -8 -15 22.31 1.77
-5 -8 -15 28.58 1.77
5 -8 -16 14.56 1.24
-5 -8 -16 18.56 1.25
-5 -8 -17 4.92 0.54
5 -8 -17 4.23 0.56
-5 -8 -18 4.3 0.5
5 -8 -18 3.47 0.49
5 -8 -18 3.17 0.55
-5 -8 -19 1.09 0.3
5 -8 -19 1.38 0.4
5 -8 -19 0.9 0.3
5 -8 -20 7.74 0.68
-5 -8 -20 9.26 0.72
-5 -8 -21 0.45 0.22
5 -8 -21 -0.04 0.27
5 -8 -21 0.03 0.2
-5 -8 -22 1.88 0.28
5 -8 -22 1.31 0.26
5 -8 -22 1.17 0.3
-5 -9 0 0.29 0.48
5 -9 0 -0.15 0.3
5 9 0 0.56 0.74
5 -9 0 -0.11 0.32
5 -9 0 0.3 0.74
5 9 0 0.07 0.23
5 -9 1 2.8 0.5
5 -9 -1 2.95 0.5
5 -9 -1 3.58 1.16
5 -9 1 3.58 1.19
5 9 -1 2.83 0.98
5 9 1 4.48 1.19
5 -9 -1 4.32 0.58
5 -9 1 3.65 0.55
5 9 -1 3.79 0.45
5 9 1 3.95 0.47
5 9 -2 11.88 1.93
5 9 2 11.08 1.92
5 -9 -2 14.85 1.11
5 -9 2 12.69 1.08
5 -9 -2 15.31 2.21
5 -9 2 13.47 2.1
5 -9 2 13.31 1.11
5 -9 -2 12.64 1.1
5 9 -2 14.19 1
5 9 2 11.94 1
5 9 3 99.25 7.19
5 -9 3 99.97 5.83
5 9 -3 91.67 7.13
5 -9 3 88.82 5.77
5 -9 -3 96.92 7.32
5 -9 3 102.35 7.4
5 -9 -3 94.39 5.81
5 9 -3 94.91 5.66
5 -9 4 4.05 0.56
5 9 -4 4.45 1.22
5 9 4 3.53 1.03
5 -9 4 3.73 0.54
5 -9 -4 5.81 1.41
5 -9 4 3.03 1.15
5 9 -4 3.52 0.43
5 -9 -4 5.1 0.61
5 -9 5 0.79 0.37
5 -9 -5 0.59 0.33
5 9 -5 0.82 0.86
5 9 5 0.27 0.75
5 9 -5 0.76 0.25
5 -9 5 0.78 0.36
5 -9 6 0.93 0.4
5 -9 6 -0.05 0.35
5 -9 -6 0.91 0.35
5 -9 7 59.03 3.89
5 -9 -7 56.37 3.89
5 -9 -8 10.91 0.95
5 -9 8 12.33 0.96
5 -9 9 5.5 0.61
5 -9 -9 4.37 0.58
-5 -9 -9 3.6 0.47
5 -9 -10 53.84 3.27
-5 -9 -10 48.06 3.14
5 -9 -11 4.16 0.6
-5 -9 -11 5.38 0.55
5 -9 -12 2.56 0.47
-5 -9 -12 2.08 0.36
5 -9 -13 0.87 0.36
-5 -9 -13 0.65 0.29
5 -9 -14 32.35 2.2
-5 -9 -14 32.49 2.14
5 -9 -15 12.29 1.1
-5 -9 -15 15.84 1.1
5 -9 -16 10.79 0.99
-5 -9 -16 13.82 1.01
5 -9 -17 5.15 0.59
-5 -9 -17 6.71 0.62
-5 -9 -18 0.15 0.25
5 -9 -18 0.12 0.26
5 -9 -18 0.05 0.31
-5 -9 -19 0.11 0.23
5 -9 -19 0.22 0.24
5 -9 -19 0.09 0.29
-5 -9 -20 3.13 0.4
5 -9 -20 2.75 0.45
5 -9 -20 3.35 0.4
5 -9 -21 5.36 0.56
-5 -9 -21 6.41 0.53
5 -9 -21 5.34 0.51
-5 -9 -22 1.16 0.22
-5 -10 0 0.1 0.51
5 -10 0 0.15 0.29
5 10 0 -0.08 0.26
5 -10 0 0.33 0.86
5 10 0 -0.31 0.71
5 -10 0 0.58 0.34
5 10 1 41.4 4.25
5 10 -1 39.39 4.24
-5 -10 -1 41.33 3.3
-5 -10 1 46.22 3.39
5 -10 -1 50.23 3.06
5 -10 1 49.38 3.06
5 10 -1 47.87 2.97
5 -10 -1 52.29 4.68
5 -10 1 50.76 4.64
5 -10 -1 43.05 3.04
5 -10 1 50.97 3.09
5 10 -2 14.13 2.35
5 10 2 15.95 2.4
5 -10 2 18.55 1.48
-5 -10 -2 20.13 1.78
5 -10 2 23.71 1.54
5 10 -2 21.99 1.42
5 -10 -2 21.41 2.75
5 -10 2 21.25 2.78
5 -10 -2 17.96 1.48
5 10 -3 19.19 2.56
5 10 3 15.44 2.33
5 -10 3 17.79 1.42
-5 -10 -3 19.49 1.72
5 -10 -3 17.76 1.44
5 -10 -3 22.08 2.79
5 -10 3 21.2 2.77
5 10 -3 23.65 1.39
5 -10 3 17.15 1.42
5 10 -4 38.88 2.21
5 -10 4 32.58 2.29
5 -10 4 31.89 2.27
5 -10 -4 31.19 2.28
5 -10 5 2.79 0.51
5 -10 -5 4.26 0.57
5 -10 5 4.33 0.57
5 -10 6 42.16 2.76
5 -10 -6 41.5 2.76
5 -10 7 36.09 2.25
5 -10 -7 29.33 2.19
-5 -10 -8 33.9 2.17
5 -10 8 35.95 2.29
5 -10 -8 30.12 2.24
-5 -10 -9 10.16 0.86
5 -10 -9 12.44 1
5 -10 9 10.23 0.95
5 -10 10 2.65 0.48
5 -10 -10 2.25 0.46
-5 -10 -10 2.7 0.4
5 -10 -11 3.04 0.51
-5 -10 -11 3.85 0.46
5 -10 -12 1.77 0.4
-5 -10 -12 1.65 0.34
5 -10 -13 0.44 0.3
-5 -10 -13 -0.12 0.24
5 -10 -14 0.81 0.33
-5 -10 -14 0.24 0.25
5 -10 -15 0.18 0.27
-5 -10 -15 0.66 0.29
5 -10 -16 1.08 0.33
-5 -10 -16 0.61 0.28
5 -10 -17 1.89 0.36
-5 -10 -17 1.78 0.34
5 -10 -18 0.18 0.3
5 -10 -18 0.18 0.22
-5 -10 -18 0.07 0.21
5 -10 -19 1.07 0.33
5 -10 -19 1.22 0.27
-5 -10 -19 1.33 0.27
5 -10 -20 0.89 0.25
5 -10 20 0.75 0.26
5 -10 -20 1.18 0.3
-5 -10 -20 1.49 0.27
5 -10 -21 0.07 0.16
-5 -10 -21 0.63 0.19
5 -10 21 0.15 0.18
5 -10 -21 0.41 0.21
-5 -11 0 0.11 0.54
5 -11 0 -0.05 0.29
5 -11 -1 11.85 1.03
-5 -11 -1 12.23 1.34
-5 -11 1 10.49 1.33
5 -11 1 13.59 1.06
-5 -11 -2 107.71 6.95
-5 -11 2 109.66 7.06
5 -11 -2 109.35 6.61
-5 -11 -3 7.52 1.08
5 -11 -3 9.81 0.88
-5 -11 -4 103.94 6.5
5 -11 4 96 6.15
5 -11 -4 106.54 6.2
-5 -11 -5 17.75 1.64
5 -11 5 19.72 1.42
5 -11 -5 17.84 1.4
-5 -11 -6 31.65 2.37
5 -11 6 33.14 2.14
5 -11 -6 28.78 2.11
5 -11 7 25.2 1.94
-5 -11 -7 29.49 1.88
5 -11 -7 30.69 2
5 -11 8 23.23 1.68
-5 -11 -8 22.69 1.58
5 -11 -8 24.22 1.7
5 -11 9 16.17 1.25
5 -11 -9 15.56 1.25
-5 -11 -9 16.18 1.17
-5 -11 -10 0.11 0.23
5 -11 10 0.49 0.33
5 -11 -10 0.76 0.34
-5 -11 -11 3.95 0.46
5 -11 11 4.2 0.54
5 -11 -11 3.91 0.54
5 -11 -12 1.01 0.35
5 -11 12 1.32 0.37
-5 -11 -12 1.1 0.3
5 -11 -13 -0.09 0.29
5 -11 13 -0.23 0.28
-5 -11 -13 0.18 0.23
5 -11 -14 0.35 0.27
5 -11 14 0.13 0.28
-5 -11 -14 1.01 0.28
5 -11 15 10.6 0.88
5 -11 -15 9.7 0.87
-5 -11 -15 11.99 0.87
5 -11 16 0.23 0.25
-5 -11 -16 0.2 0.22
5 -11 -16 0.04 0.24
-5 -11 -17 2.21 0.34
5 -11 17 2.59 0.37
5 -11 -17 1.95 0.38
5 -11 -17 1.6 0.33
-5 -11 -18 -0.03 0.19
5 -11 -18 0.06 0.2
5 -11 -18 -0.04 0.23
5 -11 18 -0.03 0.21
5 -11 19 4.52 0.49
5 -11 -19 5.06 0.53
5 -11 -19 5.73 0.51
5 -11 -20 4.09 0.43
-5 -12 0 0.57 0.61
-5 -12 -1 0.88 0.6
-5 -12 1 0.47 0.57
-5 -12 -2 30.65 2.37
-5 -12 2 27.86 2.42
5 -12 -3 16.21 1.27
-5 -12 3 17.96 1.77
-5 -12 -3 16.8 1.59
5 -12 -4 0.55 0.31
-5 -12 -4 -0.1 0.5
-5 -12 4 1.05 0.71
5 -12 -5 7.3 0.73
-5 -12 -5 6.37 0.92
-5 -12 -6 1.8 0.34
5 -12 -6 1.26 0.35
-5 -12 -6 2.38 0.62
-5 -12 -7 1.27 0.31
5 -12 -7 1.2 0.37
-5 -12 -7 0.42 0.5
5 -12 -8 0.85 0.37
-5 -12 -8 0.82 0.25
5 -12 -9 4.33 0.55
-5 -12 -9 3.38 0.43
5 -12 -10 -0.05 0.27
-5 -12 -10 0.35 0.24
5 -12 -11 0.14 0.28
-5 -12 -11 0.28 0.22
5 -12 -12 4.96 0.59
-5 -12 -12 6.91 0.59
5 -12 12 5.76 0.62
5 -12 -13 0.63 0.29
-5 -12 -13 1.42 0.29
5 -12 13 0.75 0.28
5 -12 -14 3.14 0.43
-5 -12 -14 3.64 0.4
5 -12 14 2.57 0.4
5 -12 15 9.52 0.75
-5 -12 -15 10.32 0.74
5 -12 16 0.42 0.23
5 -12 -16 0.54 0.24
-5 -12 -16 0.26 0.2
5 -12 -16 0.36 0.25
5 -12 17 2.39 0.33
-5 -12 -17 2.57 0.32
5 -12 -17 1.87 0.33
5 -12 -17 1.84 0.31
-5 -12 -18 0.68 0.21
5 -12 -18 0.66 0.21
5 -12 -18 0.55 0.23
-5 -13 0 -0.11 0.57
-5 -13 -1 1.08 0.66
-5 -13 1 0.47 0.59
-5 -13 2 47.38 3.35
-5 -13 -2 41.23 3.14
-5 -13 -3 1.85 0.65
-5 -13 3 1.12 0.69
-5 -13 -4 0.92 0.55
-5 -13 4 0.38 0.67
-5 -13 -5 0.09 0.45
-5 -13 5 0.38 0.61
-5 -13 -6 7.29 0.64
-5 -13 -6 6.19 0.85
-5 -13 6 6.39 1.1
-5 -13 -7 1 0.29
-5 -13 -7 0.31 0.42
-5 -13 7 1 0.68
5 -13 -8 85.9 4.99
-5 -13 -8 78.21 4.9
5 -13 -9 9.69 0.82
-5 -13 -9 8.63 0.74
5 -13 -10 0.55 0.31
-5 -13 -10 0.63 0.25
5 -13 -11 13.5 1.06
-5 -13 -11 14.36 1.02
5 -13 -12 1.49 0.33
-5 -13 -12 1.5 0.28
5 -13 -13 -0.11 0.23
-5 -13 -13 0.06 0.19
-5 -13 -14 6.12 0.54
5 -13 -14 5.63 0.55
5 -13 -15 5.87 0.61
5 -13 -15 7.17 0.62
5 -13 -16 9.67 0.79
5 -13 -16 10.05 0.78
-5 -13 -16 11.7 0.79
-5 -13 -17 6.7 0.54
-5 -14 0 0.1 0.52
-5 -14 -1 4.71 0.86
-5 -14 1 5.02 0.94
-5 -14 2 10.69 1.31
-5 -14 -2 10.36 1.18
-5 -14 3 35.6 2.76
-5 -14 -3 34.87 2.59
-5 -14 -4 2.79 0.64
-5 -14 4 4.06 0.88
-5 -14 -5 2.07 0.57
-5 -14 5 3.35 0.81
-5 -14 -6 3.27 0.41
-5 -14 -6 2.38 0.58
-5 -14 6 1.93 0.77
-5 -14 -7 51.08 3.29
-5 -14 7 63 3.87
-5 -14 -8 0.76 0.27
-5 -14 8 0.42 0.58
-5 -14 -9 5.7 0.55
-5 -14 9 6.31 0.94
-5 -14 -10 13.34 0.98
-5 -14 10 14.03 1.36
-5 -14 -11 7.03 0.6
-5 -14 11 6.32 0.87
-5 -14 -12 0.09 0.19
-5 -14 12 0.15 0.34
-5 -14 -13 1.08 0.24
-5 -14 13 0.77 0.4
-5 -14 -14 0.3 0.18
-5 -14 14 0.45 0.33
-5 -14 -15 11.56 0.8
-5 -14 15 10.04 0.93
-5 -15 0 -0.18 0.49
-5 -15 -1 12.05 1.26
-5 -15 1 12.68 1.28
-5 -15 -2 3.31 0.64
-5 -15 2 4.17 0.82
-5 -15 3 50.96 3.41
-5 -15 -3 45.08 3.22
-5 -15 4 9.22 1.12
-5 -15 -4 6.57 0.85
-5 -15 5 10.51 1.2
-5 -15 -6 8.86 0.75
-5 -15 6 11.39 1.17
-5 -15 -7 20.15 1.38
-5 -15 7 20.71 1.74
-5 -15 -8 0.77 0.25
-5 -15 8 0.42 0.47
-5 -15 -9 31.25 2.01
-5 -15 9 32.66 2.32
-5 -15 -10 1.37 0.26
-5 -15 10 1.11 0.45
-5 -15 -11 0.8 0.23
-5 -15 11 0.75 0.42
-5 -15 -12 0.86 0.22
-5 -15 12 0.88 0.37
-5 -16 0 -0.44 0.41
-5 -16 -1 1.69 0.51
-5 -16 1 1.28 0.49
-5 -16 -2 1.69 0.47
-5 -16 2 1.53 0.53
-5 -16 -3 1.09 0.44
-5 -16 3 0.92 0.47
-5 -16 4 4.76 0.72
-5 -16 5 0.59 0.46
5 16 -5 0.65 0.25
5 16 5 0.34 0.26
-5 -16 -6 1.62 0.3
-5 -16 6 3.08 0.57
-5 -16 -7 0.03 0.19
-5 -16 7 -0.33 0.41
-5 -16 -8 0.38 0.2
-5 -16 8 0.36 0.36
-5 -16 -9 5.77 0.51
-5 -16 9 5.54 0.67
-5 -17 0 -0.03 0.18
-5 -17 0 -0.05 0.29
5 17 0 -0.03 0.19
-5 -17 -1 6.9 0.53
-5 -17 1 5.83 0.51
-5 -17 1 6.84 0.72
5 17 -1 5.44 0.53
5 17 1 4.83 0.52
-5 -17 -2 0.43 0.19
-5 -17 2 0.3 0.19
-5 -17 2 0.65 0.38
5 17 -2 0.63 0.22
5 17 2 0.12 0.21
-5 -17 -3 27.17 1.55
-5 -17 3 26.49 1.55
-5 -17 3 28.14 1.77
5 17 -3 21.04 1.54
5 17 3 19.57 1.53
-5 -17 4 2.72 0.46
-5 -17 4 2.15 0.28
-5 -17 5 0.59 0.32
6 0 0 16.51 2.53
6 0 -1 -0.36 0.76
6 0 1 0.46 0.47
6 0 -1 -0.08 0.3
6 0 -2 0.72 1.22
6 0 2 1.07 0.51
6 0 -2 -0.09 0.38
6 0 -3 0.72 0.84
6 0 -3 -0.14 0.41
6 0 3 0.08 0.44
6 0 4 2.39 0.6
6 0 -4 1.86 0.44
6 0 -4 2.03 0.66
6 0 -5 0.37 0.91
6 0 -5 -0.1 0.28
6 0 5 -0.07 0.41
6 0 -5 0.28 0.54
6 0 6 36.12 2.31
6 0 -6 27.66 3.48
6 0 -6 32.02 2.11
6 0 -6 24.77 2.28
6 0 -7 0.74 0.92
6 0 -7 0.25 0.33
6 0 7 0.07 0.4
6 0 -7 0.28 0.51
6 0 -8 20.41 3.04
6 0 8 27.37 1.93
6 0 -8 26.19 1.76
6 0 -8 20.81 1.95
6 0 -9 0.77 0.89
6 0 -9 0.1 0.49
6 0 -9 0.15 0.29
6 0 -10 15.48 2.54
6 0 -10 16.9 1.28
6 0 -10 16.72 1.57
6 0 -11 0.78 1.14
6 0 -11 0.2 0.53
6 0 -11 -0.05 0.29
6 0 -12 100.91 7.49
6 0 -12 132.55 7.27
6 0 -13 -0.05 0.31
6 0 -13 -0.3 0.57
6 0 -14 21.98 2.09
6 0 -14 29.89 1.89
6 0 -15 0.09 0.3
6 0 -15 0.5 0.6
6 0 -16 31.29 2.75
6 0 -16 41.96 2.53
6 0 -17 -0.23 0.27
6 0 -17 1.06 0.56
6 0 -18 24.35 1.98
6 0 -19 -0.17 0.49
6 0 -20 3.8 0.68
6 0 -21 0.71 0.45
6 0 -22 3.9 0.6
6 0 -23 0.05 0.29
6 1 0 39.67 2.38
6 1 0 40.42 3.96
6 -1 0 34.63 3.85
6 1 0 30.94 2.22
6 1 1 6.28 0.68
6 1 -1 5.25 0.64
6 1 1 3.82 0.72
6 1 -1 3.19 0.52
6 -1 1 3.95 0.74
6 1 -1 4.38 1.41
6 -1 -1 4.66 1.65
6 -1 2 1.61 0.59
6 1 2 1.46 0.51
6 -1 -2 0.74 0.37
6 1 -2 1.02 0.36
6 1 -2 1.72 1.09
6 -1 -2 2.53 1.27
6 -1 3 1.52 0.54
6 -1 -3 2.12 0.44
6 1 3 2.03 0.54
6 1 -3 2.32 0.46
6 1 -3 3.11 1.22
6 -1 -3 2.54 1.19
6 -1 -3 2.08 0.44
6 -1 3 2.79 0.5
6 -1 -4 67.53 4.24
6 -1 4 66.92 4.25
6 -1 -4 69.44 4.52
6 1 -4 69.82 4.5
6 1 -4 67.21 4.21
6 -1 -4 62.98 4.2
6 1 -4 61.25 5.73
6 -1 -4 67.28 5.98
6 1 4 72.93 4.41
6 -1 4 72.36 4.42
6 -1 -5 0.92 0.55
6 1 -5 0.81 0.58
6 1 -5 0.98 0.4
6 -1 5 1.77 0.56
6 1 5 1.77 0.54
6 -1 -5 0.99 0.35
6 -1 -5 1.04 0.37
6 -1 5 1.57 0.41
6 1 -5 0.35 0.88
6 -1 -5 2.93 1.28
6 1 -6 0.36 0.83
6 -1 -6 -0.37 0.96
6 -1 -6 0.21 0.29
6 1 6 0.07 0.39
6 1 -6 0.05 0.37
6 -1 6 0.43 0.43
6 -1 -6 0.64 0.56
6 1 -6 0.27 0.52
6 -1 -6 0.5 0.33
6 -1 6 0.16 0.28
6 -1 7 2.23 0.58
6 1 7 3.9 0.62
6 1 -7 2.5 0.46
6 -1 -7 1.84 0.62
6 1 -7 2.97 0.71
6 -1 -7 3.06 0.48
6 1 -7 3.65 1.37
6 -1 -7 1.84 1.22
6 1 -8 42.41 2.64
6 -1 -8 34.48 2.58
6 -1 -8 38.29 2.87
6 1 -8 41.57 2.92
6 1 8 44.16 2.8
6 -1 8 44.74 2.83
6 1 -8 33.79 4
6 -1 -8 34.59 4.05
6 1 -9 0.74 0.34
6 -1 -9 0.47 0.56
6 1 -9 0.29 0.51
6 -1 -9 0.25 0.3
6 1 -9 0.75 0.94
6 -1 -9 1.5 1.04
6 -1 -10 5.97 0.65
6 1 -10 6.23 0.67
6 -1 -10 7.97 0.99
6 1 -10 6.22 0.96
6 1 -10 4.59 1.46
6 -1 -10 4.17 1.41
6 1 -11 1.43 0.38
6 1 -11 1.28 0.65
6 -1 -11 2.4 0.65
6 -1 -11 1.21 0.38
6 1 -11 2.31 1.12
6 -1 -11 1.53 1.01
6 -1 -12 18.17 1.61
6 1 -12 18.78 1.64
6 -1 -12 15.2 1.27
6 1 -12 17.98 1.3
6 -1 -13 2.06 0.67
6 1 -13 3.57 0.77
6 -1 -13 2.18 0.44
6 1 -13 3.08 0.47
6 -1 -14 5.62 0.96
6 1 -14 5.33 0.9
6 1 -14 6.22 0.66
6 -1 -14 7.14 0.71
6 -1 -15 2.75 0.72
6 1 -15 2.93 0.72
6 -1 -15 2.42 0.45
6 1 -15 1.78 0.39
6 -1 -16 26.65 2.05
6 1 -16 22.68 1.96
6 -1 -16 22.81 1.68
6 1 -16 24.54 1.67
6 -1 -17 1.03 0.55
6 1 -17 1.39 0.6
6 -1 -17 1 0.35
6 -1 -18 11.33 1.19
6 1 -18 11.21 1.19
6 -1 -18 11.24 0.95
6 -1 -19 0.08 0.46
6 1 -19 0.17 0.5
6 -1 -20 5.46 0.75
6 1 -20 3.34 0.67
6 -1 -21 0.27 0.39
6 1 -21 1.41 0.49
6 -1 -22 2.63 0.52
6 1 -22 4.03 0.6
-6 -1 -23 0.23 0.14
6 -1 -23 0.74 0.33
6 1 -23 1 0.39
6 -2 0 437.28 25.42
6 2 0 453.66 25.34
6 2 0 409.44 25.42
6 2 0 436.32 27.16
6 -2 0 482.93 27.55
6 -2 -1 140.63 8.55
6 -2 1 142.79 8.56
6 2 1 138.45 8.44
6 2 -1 147.25 8.49
6 2 1 139.57 8.56
6 2 -1 149.2 8.58
6 2 1 133.13 8.64
6 -2 1 155.22 8.75
6 2 -1 140.65 10.13
6 -2 -1 159.36 10.58
6 2 -2 20.49 2.75
6 2 2 24.18 1.73
6 -2 2 23.15 1.75
6 -2 -2 22.77 3.06
6 -2 2 21.97 1.54
6 -2 -2 21.2 1.59
6 -2 2 22.12 1.61
6 2 2 21.13 1.6
6 2 -2 22.25 1.61
6 2 -2 20.24 1.52
6 2 3 13.92 1.25
6 -2 3 17.43 1.37
6 2 -3 14.58 2.3
6 -2 -3 14.76 2.45
6 -2 3 12.98 1.1
6 -2 -3 16.15 1.19
6 -2 3 12.69 1.14
6 -2 -3 15.32 1.16
6 2 -3 13.73 1.13
6 2 3 14.02 1.17
6 2 -3 15.48 1.19
6 2 4 121.06 6.79
6 2 -4 109.17 6.74
6 2 -4 104.81 8.3
6 -2 -4 107.21 8.48
6 2 4 108.97 6.84
6 -2 4 117.58 6.92
6 -2 4 113.31 6.69
6 -2 -4 119.12 6.77
6 -2 4 114.21 6.76
6 2 -4 112.84 6.98
6 -2 -4 117.61 7.03
6 -2 -4 99.21 6.7
6 2 -4 104.62 6.69
6 2 5 69.2 4.03
6 2 -5 65.06 4.01
6 2 5 66.23 4.11
6 -2 5 63.77 4.12
6 2 -5 67.42 5.64
6 -2 -5 61.04 5.61
6 -2 5 55.76 3.89
6 -2 -5 65.83 4
6 -2 5 65.66 4
6 -2 -5 67.01 4.26
6 2 -5 63.84 4.21
6 2 -5 63.01 3.96
6 -2 -5 58.82 3.96
6 2 6 45.81 2.68
6 2 6 42.12 2.74
6 -2 6 44.1 2.8
6 2 -6 34.91 3.94
6 -2 -6 38.95 4.13
6 2 -6 43.05 2.63
6 -2 -6 33.23 2.57
6 -2 -6 41.89 2.65
6 -2 -6 41.82 2.88
6 2 -6 39.17 2.85
6 -2 6 34.38 2.54
6 -2 -7 23.2 1.61
6 2 -7 24.04 1.62
6 -2 -7 23.3 1.84
6 2 -7 21.66 1.83
6 -2 7 19.27 1.53
6 -2 -7 18.07 2.77
6 2 7 23.21 1.71
6 -2 7 23.78 1.76
6 2 -8 0.69 0.36
6 -2 -8 0.45 0.31
6 -2 -8 0.62 0.51
6 2 -8 0.09 0.49
6 2 -8 0.36 0.7
6 -2 -8 0.36 0.88
6 2 -9 16.63 1.23
6 -2 -9 13.87 1.18
6 -2 -9 15.57 1.44
6 2 -9 15.85 1.46
6 2 -9 17.67 2.58
6 -2 -9 15.06 2.47
6 -2 -10 10.21 0.91
6 2 -10 10.18 0.91
6 -2 -10 8.7 1.08
6 2 -10 11.92 1.21
6 2 -10 10.2 2.03
6 -2 -10 13.02 2.18
6 -2 -11 11.21 1.27
6 2 -11 15.7 1.42
6 -2 -11 13.26 1.09
6 2 -11 13.84 1.09
6 -2 -12 -0.27 0.51
6 -2 -12 0.59 0.34
6 2 -12 -0.09 0.51
6 2 -12 -0.05 0.27
6 -2 -13 -0.18 0.5
6 2 -13 -0.09 0.51
6 -2 -13 0.35 0.32
6 2 -13 -0.14 0.27
6 -2 -14 12.26 1.23
6 2 -14 11.72 1.22
6 -2 -14 10.22 0.93
6 2 -14 10.17 0.89
6 -2 -15 1.83 0.63
6 2 -15 1.53 0.63
6 -2 -15 2.04 0.42
6 2 -15 1.96 0.39
6 -2 -16 0.45 0.6
6 2 -16 0.18 0.48
6 -2 -16 0.46 0.34
6 -2 -17 1.22 0.57
6 2 -17 0.59 0.5
6 -2 -17 1.61 0.4
6 -2 -18 1.98 0.59
6 2 -18 0.73 0.48
6 -2 -18 1.16 0.36
6 -2 -19 1 0.51
6 2 -19 -0.08 0.43
6 -2 -19 0.63 0.32
6 -2 -20 -0.07 0.42
6 2 -20 0.07 0.41
6 -2 -21 1.29 0.45
6 2 -21 1.77 0.51
6 -2 -22 1.96 0.43
6 2 -22 1.69 0.44
-6 -2 -22 1.78 0.25
-6 -2 -23 2.26 0.34
-6 2 -23 2.23 0.35
-6 -2 -23 2.48 0.27
6 -2 -23 2.2 0.41
6 2 -23 1.74 0.42
6 -3 0 128.81 7.77
6 3 0 128.19 7.85
6 3 0 126.96 7.69
6 -3 0 103.39 7.71
6 3 0 158.74 7.88
6 -3 0 145.51 7.8
6 -3 1 289.74 15.44
6 -3 -1 272.17 15.42
6 -3 1 280.1 15.44
6 -3 1 273.79 15.58
6 3 -1 274.96 17.03
6 -3 -1 283.29 17.34
6 3 1 246.98 15.48
6 3 -1 259.7 15.34
6 3 1 263.09 15.33
6 -3 -1 231.07 15.4
6 -3 1 221.11 15.39
6 -3 -1 279.16 15.43
6 3 -1 268.82 15.46
6 3 1 277.57 15.47
6 -3 -2 0.51 0.37
6 -3 2 0.88 0.38
6 -3 2 0.46 0.37
6 3 2 1.09 0.41
6 3 -2 1.34 0.42
6 3 -2 -0.29 0.73
6 -3 -2 0.33 0.95
6 -3 -2 1.24 0.36
6 -3 2 0.93 0.38
6 3 2 0.45 0.28
6 3 2 0.44 0.35
6 3 -2 1.01 0.35
6 -3 2 1.11 0.46
6 -3 3 0.57 0.36
6 -3 3 0.42 0.39
6 -3 -3 0.4 0.33
6 3 -3 0.3 0.87
6 -3 -3 2.32 1.09
6 3 3 0.43 0.35
6 3 -3 0.86 0.37
6 -3 3 0.42 0.33
6 -3 3 0.55 0.46
6 3 -3 0.68 0.32
6 3 3 0.5 0.39
6 3 3 0.87 0.28
6 -3 4 10.63 0.95
6 3 -4 6.12 1.51
6 -3 -4 8.01 1.8
6 3 4 10.05 0.98
6 -3 4 10.53 1.02
6 3 4 7.89 0.89
6 3 -4 8 0.87
6 -3 -4 12.81 0.96
6 -3 4 11.57 0.94
6 -3 -4 11.28 0.93
6 3 -4 11.88 0.92
6 -3 4 8.87 0.87
6 -3 5 50.05 3.2
6 -3 5 53.03 3.27
6 3 5 51.13 3.3
6 -3 5 52.54 3.36
6 3 -5 46.15 4.54
6 -3 -5 37.1 4.4
6 3 5 55.25 3.28
6 3 -5 53.24 3.26
6 -3 -5 48.69 3.21
6 -3 5 49.62 3.22
6 -3 -5 43.15 3.37
6 3 -5 46.98 3.39
6 -3 -5 54.52 3.26
6 3 -5 48.1 3.19
6 -3 -6 2.42 0.44
6 -3 6 1.16 0.41
6 3 -6 -0.32 0.75
6 -3 -6 1.01 0.89
6 -3 -6 2.16 0.59
6 3 -6 2.07 0.54
6 -3 -6 1.54 0.41
6 3 6 0.81 0.37
6 3 -6 1.51 0.4
6 3 6 3.02 0.54
6 -3 6 1.46 0.49
6 -3 6 0.52 0.33
6 -3 -7 17.16 2.61
6 3 7 22.54 1.61
6 3 -7 22.74 2.85
6 -3 7 22.21 1.63
6 -3 7 19.54 1.47
6 -3 -7 19.72 1.49
6 3 -7 20.13 1.48
6 -3 -7 18.87 1.65
6 3 -7 20.18 1.7
6 -3 7 19.75 1.52
6 3 -8 0.34 0.78
6 -3 -8 0.34 0.84
6 3 -8 -0.05 0.29
6 -3 8 0.06 0.34
6 -3 8 0.88 0.37
6 -3 -8 -0.17 0.44
6 3 -8 0.6 0.47
6 -3 -8 0.31 0.32
6 3 -9 48.31 3.03
6 -3 -9 46.85 3.05
6 -3 -9 39.28 4.3
6 -3 -9 44.54 3.23
6 3 -9 50.95 3.31
6 3 -10 0.23 0.32
6 -3 -10 0.68 0.84
6 -3 -10 0.34 0.46
6 3 -10 0.44 0.45
6 -3 -10 0.31 0.31
6 3 -11 4.08 0.53
6 3 -11 5.04 0.8
6 -3 -11 3.83 0.55
6 3 -12 0.85 0.33
6 -3 -12 0.59 0.49
6 3 -12 0.17 0.45
6 -3 -12 1.13 0.39
6 -3 -13 29.51 2.03
6 3 -13 32.52 2.01
6 -3 -13 27.86 2.21
6 3 -13 25.61 2.17
6 3 -14 -0.16 0.5
6 -3 -14 0.68 0.57
6 -3 -14 -0.05 0.32
6 -3 -15 -0.33 0.46
6 3 -15 0.32 0.44
6 -3 -15 0.37 0.34
6 3 -16 0.39 0.44
6 -3 -16 1.64 0.54
6 -3 -16 0.8 0.37
6 -3 -17 4.81 0.72
6 3 -17 4.98 0.72
6 -3 -17 4.89 0.61
6 3 -18 5.9 0.79
6 -3 -18 5.81 0.8
6 -3 -18 7.89 0.74
6 -3 -19 2.07 0.52
6 3 -19 2.09 0.51
6 -3 -19 3.24 0.46
6 3 -20 1.96 0.5
6 -3 -20 1.86 0.47
-6 -3 -20 2.46 0.33
6 -3 -20 3.39 0.46
-6 -3 -21 8.25 0.65
6 -3 -21 7.75 0.81
6 3 -21 9 0.87
-6 -3 -22 0.02 0.16
6 -3 -22 0.28 0.3
6 3 -22 0.67 0.34
-6 3 -23 0.73 0.24
-6 -3 -23 0.92 0.19
6 -4 0 1.74 0.46
6 -4 0 1.17 0.46
6 4 0 1.73 0.48
6 -4 0 2.02 0.47
6 4 0 2.23 0.38
6 -4 0 1.58 0.43
6 -4 1 40.7 2.82
6 -4 -1 47.83 2.88
6 -4 1 43.04 2.85
6 -4 -1 44.52 4.19
6 -4 1 45.76 2.94
6 4 -1 32.64 2.79
6 4 1 34.89 2.81
6 -4 -1 49.75 2.88
6 -4 1 54.4 2.91
6 -4 -1 39.36 2.81
6 4 1 44.96 2.74
6 4 -1 47.26 2.77
6 -4 2 0.16 0.37
6 -4 2 0.54 0.35
6 -4 -2 0.93 0.4
6 -4 -2 -0.3 0.88
6 4 -2 1.39 0.44
6 4 2 0.67 0.4
6 4 -2 0.32 0.31
6 -4 2 1.8 0.45
6 4 2 0.8 0.32
6 -4 -2 0.8 0.38
6 -4 2 0.99 0.41
6 -4 3 33.27 2.39
6 -4 3 30.47 2.38
6 -4 -3 31.98 3.57
6 -4 3 39.4 2.51
6 4 -3 31.29 2.39
6 4 3 30.18 2.39
6 -4 -3 41.5 2.43
6 -4 3 40.55 2.43
6 -4 -3 38.93 2.44
6 4 3 40.33 2.32
6 4 -3 35.05 2.34
6 -4 4 2.39 0.48
6 -4 4 3.36 0.48
6 -4 -4 3.81 0.5
6 -4 -4 1.57 1
6 4 -4 1.92 0.45
6 4 4 1.22 0.42
6 4 -4 2.39 0.43
6 4 4 2.55 0.37
6 -4 4 1.95 0.5
6 -4 4 1.67 0.43
6 -4 -4 2.21 0.45
6 -4 5 8.51 0.86
6 -4 5 7.92 0.88
6 -4 5 10.37 0.96
6 -4 -5 7.25 1.65
6 4 -5 7.51 0.84
6 4 5 8.45 0.86
6 -4 -5 11.87 0.9
6 -4 5 10.74 0.88
6 -4 -5 9.59 0.9
6 4 -5 10.67 0.85
6 -4 6 -0.17 0.37
6 -4 -6 0.29 0.29
6 -4 -6 0.64 0.79
6 -4 -6 0.55 0.46
6 -4 -6 0.48 0.37
6 4 6 -0.05 0.31
6 -4 6 0.25 0.4
6 4 -6 0.36 0.31
6 -4 6 0.16 0.32
6 -4 -6 0.16 0.3
6 -4 7 20.11 1.66
6 -4 -7 19.81 2.76
6 -4 7 25.37 1.76
6 -4 7 24.08 1.68
6 -4 -7 22.75 1.67
6 4 -7 23.93 1.63
6 -4 -7 24.67 1.69
6 -4 -7 20.56 1.79
6 -4 -8 1.6 0.98
6 -4 8 1.6 0.42
6 4 -8 2.44 0.43
6 -4 -8 2.29 0.56
6 -4 -8 1.82 0.41
6 -4 8 2.45 0.49
6 -4 9 7.59 0.77
6 -4 -9 7.05 1.56
6 -4 -9 7.22 0.74
6 4 -9 7.3 0.71
6 -4 -9 5.76 0.83
6 4 -10 5.18 0.57
6 -4 -10 3.85 0.56
6 -4 -10 3.15 0.65
6 4 -10 3.57 0.68
6 4 -11 65.68 3.8
6 -4 -11 55.44 3.82
6 -4 -11 60.73 4.01
6 4 -11 61.13 4.02
6 4 -12 0.39 0.3
6 -4 -12 0.08 0.41
6 4 -12 -0.16 0.46
6 -4 -12 0.22 0.35
6 -4 -13 32.02 2.06
6 -4 -13 27.44 2.15
6 4 -13 26.83 2.12
6 -4 -14 0.23 0.45
6 4 -14 0.37 0.41
6 -4 -14 0.39 0.38
6 4 -15 1.61 0.48
6 -4 -15 1.45 0.51
6 -4 -15 0.95 0.41
6 4 -16 0.27 0.36
6 -4 -16 0.22 0.35
6 -4 -16 -0.3 0.43
6 -4 -17 27.23 1.89
-6 -4 -17 27.66 1.74
6 -4 -17 26.85 1.98
6 4 -17 22.79 1.88
-6 -4 -18 0.16 0.21
6 -4 -18 -0.07 0.37
6 -4 -18 0.05 0.32
6 -4 -19 39.67 2.46
-6 -4 -19 36.95 2.33
6 -4 -19 34.06 2.49
-6 -4 -20 -0.17 0.18
6 -4 -20 -0.11 0.32
6 -4 -20 -0.22 0.31
6 -4 -21 1.12 0.29
6 -4 -21 0.95 0.33
-6 -4 -21 0.88 0.23
-6 -4 -22 0.06 0.16
6 -5 0 4.19 0.67
6 -5 0 5.39 0.64
6 5 0 4.11 0.63
6 -5 0 3.58 0.61
6 5 0 5.19 0.55
6 -5 -1 107.69 6.94
6 -5 1 107.23 6.93
6 -5 -1 117.45 6.93
6 -5 1 120.75 6.94
6 5 -1 109.66 6.96
6 5 1 108.99 6.96
6 -5 -1 121.05 6.99
6 -5 1 119 6.99
6 5 -1 111.82 6.83
6 5 1 122.06 6.83
6 -5 2 3.13 0.57
6 -5 -2 4.56 0.56
6 -5 2 4.61 0.57
6 5 -2 4.1 0.61
6 5 2 4.27 0.61
6 -5 -2 3.29 0.54
6 -5 2 3.1 0.58
6 5 2 4.13 0.46
6 5 -2 4.4 0.5
6 -5 3 18.69 1.52
6 -5 -3 20.82 1.5
6 -5 3 19.05 1.49
6 5 -3 21.05 1.55
6 5 3 20.74 1.56
6 -5 -3 17.73 1.51
6 -5 3 23.15 1.59
6 5 3 20.68 1.41
6 5 -3 21.59 1.45
6 -5 4 3.14 0.51
6 -5 4 4.19 0.61
6 -5 -4 3.15 0.51
6 -5 4 4.7 0.61
6 -5 -4 3.24 0.55
6 5 4 3.78 0.47
6 5 -4 3.33 0.48
6 5 -4 4.49 0.61
6 5 4 4.99 0.63
6 -5 -5 3.19 0.48
6 -5 5 2.63 0.45
6 -5 5 2.68 0.51
6 5 -5 1.96 0.46
6 5 5 2.34 0.47
6 -5 5 1.83 0.46
6 -5 -5 1.33 0.43
6 5 -5 3.21 0.45
6 5 5 3.11 0.4
6 -5 6 14.55 1.18
6 -5 -6 13.41 1.12
6 -5 6 13.66 1.12
6 -5 -6 9.72 1.08
6 5 -6 13.82 1.09
6 -5 6 17.42 1.25
6 5 -6 16.48 1.21
6 5 6 17.19 1.24
6 5 -7 0.34 0.29
6 -5 7 -0.06 0.37
6 -5 7 -0.06 0.36
6 -5 -7 -0.34 0.33
6 -5 -7 0.28 0.32
6 5 -8 1.74 0.37
6 -5 8 1.65 0.43
6 -5 8 2.45 0.51
6 -5 -8 1.95 0.45
6 -5 -8 1.75 0.44
6 -5 9 9.24 0.85
6 -5 -9 7.03 0.78
6 5 -9 9.25 0.74
6 -5 -10 2.24 0.47
6 -5 -10 1.53 0.42
6 5 -10 2.05 0.41
6 -5 -11 -0.17 0.37
6 5 -11 -0.08 0.26
6 -5 -11 -0.06 0.31
6 -5 -12 13.37 1.17
6 -5 -12 14.6 1.17
6 -5 -13 24.91 1.82
6 -5 -14 4.61 0.64
-6 -5 -15 0.8 0.25
6 -5 -15 0.59 0.42
-6 -5 -16 5.43 0.54
6 -5 -16 6.22 0.73
-6 -5 -17 0.27 0.2
6 -5 -17 0.62 0.4
-6 -5 -18 2.55 0.37
6 -5 -18 3.82 0.55
-6 -5 -19 0.49 0.23
6 -5 -19 0.39 0.31
-6 -5 -20 2.31 0.33
6 -5 -20 3.3 0.46
-6 -5 -21 8.32 0.65
6 -5 -21 8.24 0.72
-6 -5 -22 0.1 0.14
6 -6 0 179.44 11.77
6 -6 0 208.32 11.8
6 6 0 220.4 11.66
6 6 0 177.9 11.77
6 6 -1 78.64 5.2
6 6 1 75.59 5.19
6 -6 -1 88.63 5.22
6 -6 1 92.63 5.23
6 -6 -1 83.45 5.22
6 -6 1 72.67 5.17
6 6 1 87.15 5.05
6 6 -1 88.34 5.06
6 6 -2 0.6 0.4
6 6 2 0.42 0.38
6 -6 -2 1.21 0.42
6 -6 2 0.67 0.41
6 6 2 1.62 0.33
6 6 -2 1.18 0.32
6 -6 2 1.11 0.41
6 6 -3 1.02 0.39
6 6 3 1.13 0.42
6 -6 3 0.83 0.4
6 -6 -3 1.21 0.43
6 -6 3 0.73 0.44
6 6 -3 0.94 0.31
6 6 3 0.89 0.29
6 6 -4 58.75 3.75
6 6 4 61.07 3.76
6 -6 4 57.82 3.72
6 -6 -4 57.84 3.75
6 -6 4 54.21 3.73
6 6 -4 57.01 3.6
6 6 4 61.08 3.61
6 6 -5 72.37 4.6
6 6 5 73.13 4.6
6 -6 5 75.94 4.6
6 -6 -5 66.88 4.57
6 -6 5 74.24 4.63
6 6 5 77.39 4.48
6 6 -5 72.35 4.47
6 6 -6 12.43 1.07
6 6 6 12.03 1.08
6 -6 -6 13.84 1.13
6 6 6 10.96 0.95
6 6 -6 12.6 0.98
6 -6 6 12.38 1.07
6 -6 6 13.82 1.14
6 -6 -7 16.07 1.31
6 6 -7 15.34 1.18
6 -6 7 17.1 1.31
6 -6 7 16.84 1.34
6 6 -8 0.55 0.27
6 -6 -8 0.3 0.34
6 -6 8 0.39 0.34
6 -6 8 0.42 0.38
6 -6 -8 0.23 0.35
6 -6 -9 7.17 0.77
6 -6 -9 6.49 0.75
6 6 -9 6.73 0.65
6 -6 9 7.46 0.77
6 -6 -10 27.03 1.88
6 -6 -10 24.79 1.88
6 6 -10 26.36 1.75
6 -6 10 25.89 1.88
6 -6 -11 15.34 1.29
6 -6 -11 16.31 1.28
6 -6 -12 2.16 0.46
6 -6 -12 3.94 0.59
6 -6 -13 1.58 0.41
6 -6 -13 2.22 0.52
6 -6 -14 4.44 0.57
6 -6 -14 3.88 0.64
6 -6 -15 13.21 1.09
-6 -6 -15 12.42 0.98
6 -6 -16 1.54 0.37
6 -6 -16 1.11 0.43
-6 -6 -16 1.74 0.31
6 -6 -17 1.74 0.45
-6 -6 -17 1.81 0.32
6 -6 -18 1.14 0.41
-6 -6 -18 1.47 0.29
6 -6 -19 0.98 0.35
-6 -6 -19 0.36 0.22
6 -6 -20 2.45 0.41
6 -6 20 2.55 0.36
-6 -6 -20 2.26 0.32
6 -6 -21 0.61 0.26
-6 -6 -21 0.31 0.17
6 -6 21 0.7 0.24
6 7 0 5.32 0.69
6 -7 0 4.04 0.6
6 7 0 3.58 0.47
6 -7 0 4.79 0.66
6 7 -1 1.93 0.54
6 7 1 1.15 0.48
6 -7 -1 1.05 0.47
6 -7 1 2.99 0.59
6 -7 1 3.11 0.56
6 -7 -1 4.37 0.59
6 7 1 3.9 0.46
6 7 -1 3.9 0.46
6 7 -2 38.56 2.61
6 7 2 34.12 2.56
6 -7 2 38.3 2.59
6 -7 -2 44.59 2.64
6 -7 2 37.41 2.53
6 7 2 37.81 2.41
6 7 -2 35.69 2.39
6 7 -3 0.13 0.38
6 7 3 0.13 0.36
6 -7 -3 0.24 0.39
6 -7 3 0.12 0.4
6 -7 3 0.11 0.36
6 7 -3 0.11 0.24
6 7 3 -0.07 0.25
6 7 -4 38.47 2.53
6 7 4 36.22 2.51
6 -7 4 37.4 2.53
6 -7 -4 38.64 2.52
6 -7 4 36.15 2.46
6 7 4 37.56 2.37
6 7 -4 33.88 2.33
6 7 -5 2.99 0.53
6 7 5 3.32 0.54
6 -7 5 2.83 0.52
6 7 -5 2.12 0.38
6 7 5 2.13 0.4
6 -7 5 3.74 0.59
6 -7 -5 3.56 0.57
6 7 6 3.28 0.53
6 -7 6 2.12 0.46
6 -7 6 2.43 0.51
6 -7 -6 2.93 0.51
6 7 -6 1.93 0.37
6 -7 7 0.87 0.41
6 7 -7 1.24 0.3
6 -7 7 0.66 0.41
6 -7 -7 1.1 0.41
6 -7 -8 35.14 2.45
6 7 -8 37.04 2.33
6 -7 8 37.35 2.49
6 -7 8 35.19 2.44
6 7 -9 4.25 0.49
6 -7 -9 4.71 0.61
6 -7 -9 3.66 0.6
6 -7 9 3.98 0.57
6 -7 10 0.38 0.32
6 -7 -10 -0.06 0.35
6 -7 -10 -0.06 0.32
6 -7 -11 12.48 1.04
6 -7 11 9.92 0.98
6 -7 -11 13.21 1.11
6 -7 -12 30 2.19
6 -7 12 34.86 2.23
6 -7 -12 31.95 2.26
6 -7 -13 29.12 1.99
6 -7 -13 27.98 2.05
6 -7 -14 8.7 0.85
-6 -7 -14 7.27 0.64
6 -7 -14 6.88 0.74
-6 -7 -15 3.74 0.44
6 -7 -15 4.41 0.55
6 -7 -15 4.74 0.65
-6 -7 -16 4.59 0.46
6 -7 -16 3.65 0.49
6 -7 -16 3.37 0.56
-6 -7 -17 0.36 0.22
6 -7 -17 0.69 0.38
6 -7 -17 0.79 0.3
6 -7 -18 12.13 0.91
6 -7 -18 10.01 0.95
-6 -7 -18 12.29 0.88
6 -7 18 10.95 0.91
-6 -7 -19 5.24 0.48
6 -7 19 4.62 0.5
6 -7 -19 4.05 0.54
6 -7 20 -0.06 0.2
6 -7 -20 0.15 0.28
-6 -7 -20 0.44 0.19
6 -7 -21 2.15 0.33
-6 -7 -21 2.61 0.3
6 -7 21 2.44 0.32
6 -8 0 18.26 1.44
6 -8 0 17 1.39
6 8 0 19.06 1.3
6 8 0 17.77 1.49
6 8 -1 3.56 0.63
6 8 1 3.33 0.6
6 -8 -1 4.86 0.61
6 -8 1 3.25 0.55
6 8 1 4.25 0.48
6 8 -1 4.47 0.47
6 -8 -1 2.24 0.52
6 -8 1 2.74 0.58
6 8 -2 3.74 0.65
6 8 2 4.78 0.67
6 -8 2 4.35 0.58
6 8 -2 5.21 0.51
6 8 2 4.14 0.49
6 -8 -2 3.5 0.56
6 -8 2 2.8 0.58
6 8 3 -0.07 0.39
6 8 -3 -0.34 0.41
6 -8 3 0.05 0.33
6 8 3 -0.23 0.27
6 8 -3 -0.18 0.24
6 -8 -3 -0.12 0.37
6 -8 3 0.06 0.37
6 8 -4 1.52 0.47
6 8 4 1.44 0.49
6 -8 4 0.66 0.41
6 -8 -4 2 0.53
6 -8 4 1.75 0.43
6 8 -4 1.91 0.35
6 8 -5 22.98 1.73
6 8 5 21.36 1.7
6 -8 5 23.92 1.73
6 -8 -5 21.96 1.68
6 -8 5 22.16 1.66
6 8 -5 23.59 1.55
6 8 -6 23.91 1.69
6 8 6 23.14 1.69
6 -8 -6 20.02 1.62
6 -8 6 22.44 1.63
6 8 -6 20.67 1.49
6 -8 6 23.4 1.67
6 -8 -7 9.54 0.87
6 -8 7 8.23 0.84
6 8 -7 7.71 0.71
6 -8 7 10.41 0.94
6 -8 -8 24.05 1.66
6 -8 8 22.87 1.66
6 -8 8 20.1 1.6
6 -8 9 6.33 0.71
6 -8 -9 6.55 0.72
6 -8 10 6.03 0.67
6 -8 -10 5.67 0.65
6 -8 11 3.05 0.51
6 -8 -11 3.11 0.49
6 -8 -11 2.17 0.53
6 -8 -12 40.79 2.62
6 -8 12 44.8 2.65
6 -8 -13 0.06 0.37
6 -8 -13 0.34 0.33
6 -8 13 0.44 0.34
6 -8 -14 26.72 1.59
-6 -8 -14 22.33 1.44
6 -8 14 22.32 1.54
6 -8 -15 0.11 0.34
-6 -8 -15 0.45 0.23
6 -8 -15 0.66 0.31
6 -8 15 0.89 0.35
6 -8 -16 9.86 1
6 -8 -16 13.54 1
-6 -8 -16 13.11 0.93
6 -8 16 12.77 0.99
6 -8 -17 -0.05 0.3
-6 -8 -17 0.21 0.22
6 -8 -17 -0.04 0.25
6 -8 17 0.11 0.24
6 -8 -18 16.83 1.27
-6 -8 -18 17.84 1.18
6 -8 -18 17.68 1.22
6 -8 18 16.23 1.2
6 -8 -19 0.71 0.28
6 -8 19 0.89 0.25
-6 -8 -19 0.79 0.22
6 -8 -19 0.59 0.22
-6 -8 -20 1.44 0.25
6 -8 20 1.85 0.28
6 -8 -20 2.14 0.32
6 -9 0 0.06 0.35
6 9 0 0.36 0.45
6 -9 0 0.32 0.36
6 9 0 0.04 0.25
6 -9 -1 1.44 0.47
6 -9 1 1.27 0.43
6 9 -1 1.52 0.57
6 9 1 1.44 0.51
6 -9 1 2.2 0.47
6 9 1 1.55 0.35
6 9 -1 1.41 0.33
6 -9 -2 0.23 0.33
6 -9 2 0.11 0.37
6 9 -2 -0.04 0.23
6 -9 2 -0.1 0.33
6 9 -2 -0.22 0.47
6 9 2 0.71 0.48
6 -9 -3 8.69 0.88
6 -9 3 8.57 0.88
6 9 -3 8.47 0.74
6 -9 3 9.37 0.84
6 9 -3 9.55 0.97
6 9 3 8.52 0.94
6 -9 -4 45.57 3.1
6 -9 4 48.19 3.13
6 9 -4 47.77 3.2
6 9 4 48.56 3.2
6 -9 4 48.89 3.09
6 9 -4 47.6 2.98
6 -9 5 2.15 0.5
6 -9 -5 2.74 0.52
6 9 -5 1.78 0.34
6 -9 5 1.75 0.45
6 9 -5 2.01 0.5
6 9 5 3.15 0.58
6 -9 -6 11.25 0.95
6 -9 6 9.68 0.92
6 9 -6 10.75 1.01
6 9 6 10.73 1
6 9 -6 8.7 0.78
6 -9 6 10.28 0.91
6 -9 7 0.05 0.31
6 -9 7 -0.16 0.36
6 -9 -7 0.33 0.36
6 -9 8 0.15 0.32
6 -9 8 -0.05 0.32
6 -9 -8 0.74 0.35
6 -9 9 1.06 0.39
6 -9 -9 0.83 0.36
6 -9 10 0.4 0.34
6 -9 -10 -0.05 0.29
6 -9 -11 9.54 0.9
6 -9 -11 8.25 0.82
6 -9 11 9.18 0.84
6 -9 12 1.85 0.41
6 -9 -12 1.7 0.48
6 -9 -12 1.6 0.37
6 -9 -13 0.17 0.32
6 -9 -13 0.09 0.28
-6 -9 -13 0.16 0.21
6 -9 13 0.68 0.35
6 -9 -14 7.93 0.75
-6 -9 -14 5.98 0.57
6 -9 -14 6.44 0.65
6 -9 14 5.91 0.65
6 -9 -15 6.43 0.71
-6 -9 -15 6.99 0.59
6 -9 -15 6.53 0.64
6 -9 15 5.94 0.64
6 -9 -16 6.76 0.7
-6 -9 -16 7.17 0.6
6 -9 -16 6.85 0.65
6 -9 16 6.95 0.66
6 -9 -17 0.33 0.29
6 -9 -17 0.54 0.25
-6 -9 -17 0.33 0.21
6 -9 17 0.41 0.25
6 -9 -18 5.59 0.55
-6 -9 -18 5.52 0.48
6 -9 18 4.86 0.5
6 -9 -18 5.05 0.5
6 -9 -19 0.38 0.19
-6 -9 -19 0.29 0.18
6 -9 19 0.05 0.18
6 -9 -19 0.12 0.22
6 10 0 70.85 4.45
6 -10 0 67.14 4.29
6 -10 -1 34.69 2.3
6 -10 1 37.34 2.33
6 10 -1 28.47 2.15
6 -10 1 33.33 2.26
6 10 -1 36.61 2.46
6 10 1 38.51 2.48
6 -10 -2 15.74 1.24
6 -10 2 13.59 1.19
6 10 -2 16.65 1.38
6 10 2 15.37 1.35
6 -10 2 17.47 1.25
6 10 -2 14.1 1.1
6 -10 3 3.11 0.52
6 -10 -3 4.15 0.6
6 10 -3 2.9 0.42
6 -10 3 3.23 0.51
6 10 -3 3.48 0.67
6 10 3 3.72 0.64
6 -10 -4 48.22 3.44
6 -10 4 55.87 3.46
6 10 -4 51.98 3.34
6 -10 4 58.62 3.47
[truncated: 38,335 more chars]
